# Supplementary material for: Infection-driven proteomic signatures in immune cell–derived extracellular vesicles reflect hemorrhagic stroke outcome
Source: J Neuroinflammation. 2025 Dec 4;23:22. doi: 10.1186/s12974-025-03635-9 (PMC12822078; doi:10.1186/s12974-025-03635-9)
Supplement: Supplementary file 3 — Supplementary Material 3. [file 12974_2025_3635_MOESM3_ESM.xlsx]

## Sheet: Legend
Table SX
Legend
Color	Meaning		Key columns	Meaning		Sheet abbreviations	Meaning
Green	Higher abundance proteins		Peak Name	Protein name and code		Inf	Infection
Orange	Lower abundance proteins		p-value	p-value of each protein		ou	Outcome
Blue	Proteins with p<0.05 but with a FC lower to 2 or higher to 0.5		Log (p)	Logarithm of the p-value column
Grey	No significant proteins (p<0.05)		Fold Change	Fold Change of each protein
			Log (Fold Change)	Logarithm of the Fold Change column
			-1* log p value	Negative logarithm in base 10 of the p-value column
			Log2 fold change	Logarithm in base 2 of the fold change column

## Sheet: CD3 - inf vs no inf
CD3 - Infection vs. No infection
Peak Name	Group	t-value	p-value	Log (p)	Mean 1	Mean 2	Median 1	Median 2	Sigma 1	Sigma 2	Delta	Fold Change	Log (Fold Change)		-1* log p value	Log2 fold change	-1* LOG2 fold change
Q8NBP7|PCSK9	Proprotein convertase subtilisin/kexin type 9 OS=Homo sapiens OX=9606 GN=PCSK9 PE=1 SV=3	2.82521	0.0179991	-1.74475	4323.59	1046.33	4695.89	898.488	2736.86	763.708	3277.26	4.13214	0.616176		1.74475	2.04689	-2.04689
Q06323|PSME1	Proteasome activator complex subunit 1 OS=Homo sapiens OX=9606 GN=PSME1 PE=1 SV=1	2.47707	0.0327064	-1.48537	33518	9624.13	34587.1	2695.99	19862	12797.4	23893.8	3.4827	0.541916		1.48537	1.80021	-1.80021
P09936|UCHL1	Ubiquitin carboxyl-terminal hydrolase isozyme L1 OS=Homo sapiens OX=9606 GN=UCHL1 PE=1 SV=2	2.87042	0.0166566	-1.77841	4058.77	1287.42	4780.23	1050.62	2256.18	708.969	2771.35	3.15264	0.498674		1.77841	1.65656	-1.65656
Q99873|ANM1	Protein arginine N-methyltransferase 1 OS=Homo sapiens OX=9606 GN=PRMT1 PE=1 SV=3	2.95187	0.0144883	-1.83898	1023.19	343.57	1094.02	271.997	461.334	324.376	679.623	2.97812	0.473942		1.83898	1.5744	-1.5744
Q13630|FCL	GDP-L-fucose synthase OS=Homo sapiens OX=9606 GN=TSTA3 PE=1 SV=1	2.73195	0.0211227	-1.67525	2204.11	787.204	1977.26	617.686	1115.79	607.423	1416.91	2.79992	0.447146		1.67525	1.48539	-1.48539
O15144|ARPC2	Actin-related protein 2/3 complex subunit 2 OS=Homo sapiens OX=9606 GN=ARPC2 PE=1 SV=1	2.23948	0.0490471	-1.30939	3504.81	1252.74	2759.47	864.569	2252.82	996.228	2252.07	2.79772	0.446805		1.30939	1.48425	-1.48425
P42285|MTREX	Exosome RNA helicase MTR4 OS=Homo sapiens OX=9606 GN=MTREX PE=1 SV=3	2.86837	0.0167154	-1.77688	1765.9	753.954	1780.2	596.763	759.142	412.911	1011.95	2.34219	0.369622		1.77688	1.22786	-1.22786
P13798|ACPH	Acylamino-acid-releasing enzyme OS=Homo sapiens OX=9606 GN=APEH PE=1 SV=4	2.31705	0.0429885	-1.36665	10917.5	4724.83	9724.34	5136.05	6330.41	1668.5	6192.63	2.31066	0.363735		1.36665	1.2083	-1.2083
P62807|H2B1C	Histone H2B type 1-C/E/F/G/I OS=Homo sapiens OX=9606 GN=HIST1H2BC PE=1 SV=4	2.28622	0.0453038	-1.34387	29018	12792.5	28715.9	13277.8	17067.3	3304.45	16225.5	2.26837	0.355714		1.34387	1.18165	-1.18165
P15586|GNS	N-acetylglucosamine-6-sulfatase OS=Homo sapiens OX=9606 GN=GNS PE=1 SV=3	2.68627	0.0228456	-1.6412	6314.28	2793.16	6498.03	2769.21	2442.99	2083.43	3521.11	2.26062	0.354227		1.6412	1.17672	-1.17672
P14780|MMP9	Matrix metalloproteinase-9 OS=Homo sapiens OX=9606 GN=MMP9 PE=1 SV=3	3.52797	0.00546529	-2.26239	24773.6	10991.4	26981.5	9015.28	7928.94	5357.21	13782.3	2.25392	0.352938		2.26239	1.17244	-1.17244
Q13085|ACACA	Acetyl-CoA carboxylase 1 OS=Homo sapiens OX=9606 GN=ACACA PE=1 SV=2	2.35675	0.0401754	-1.39604	5411.3	2408.31	5495.09	2251.93	1868.74	2499.88	3002.98	2.24692	0.351588		1.39604	1.16795	-1.16795
P00352|AL1A1	Retinal dehydrogenase 1 OS=Homo sapiens OX=9606 GN=ALDH1A1 PE=1 SV=2	2.86913	0.0166935	-1.77745	6368.5	2894.57	6590	2634.25	2519.74	1564.31	3473.93	2.20015	0.342453		1.77745	1.13761	-1.13761
Q13813|SPTN1	Spectrin alpha chain, non-erythrocytic 1 OS=Homo sapiens OX=9606 GN=SPTAN1 PE=1 SV=3	3.34821	0.00738759	-2.1315	4071.34	1911.24	4049.14	1939.94	1044.25	1186.11	2160.1	2.13021	0.328423		2.1315	1.091	-1.091
P15311|EZRI	Ezrin OS=Homo sapiens OX=9606 GN=EZR PE=1 SV=4	2.87475	0.0165336	-1.78163	6164.17	2978.24	5690.59	3579.39	2472.35	1121.06	3185.94	2.06974	0.315916		1.78163	1.04945	-1.04945
Q13347|EIF3I	Eukaryotic translation initiation factor 3 subunit I OS=Homo sapiens OX=9606 GN=EIF3I PE=1 SV=1	2.3126	0.043315	-1.36336	6324.48	3325.27	6386.91	3513.12	2070.91	2408.94	2999.21	1.90194	0.279198		1.36336	0.927475	-0.927475
Q5SSJ5|HP1B3	Heterochromatin protein 1-binding protein 3 OS=Homo sapiens OX=9606 GN=HP1BP3 PE=1 SV=1	3.4406	0.00632508	-2.19893	4213.65	2228.72	4227.61	1800.02	776.225	1180.87	1984.93	1.89061	0.276603		2.19893	0.918854	-0.918854
P11678|PERE	Eosinophil peroxidase OS=Homo sapiens OX=9606 GN=EPX PE=1 SV=2	2.69051	0.0226797	-1.64436	4124.88	2194.52	4271.2	2063.84	1648.68	608.628	1930.37	1.87963	0.274073		1.64436	0.910449	-0.910449
Q9UGM5|FETUB	Fetuin-B OS=Homo sapiens OX=9606 GN=FETUB PE=1 SV=2	2.68457	0.0229123	-1.63993	18938.2	10095	19391.2	10917	7119.21	3797.76	8843.21	1.876	0.273233		1.63993	0.907659	-0.907659
P42704|LPPRC	Leucine-rich PPR motif-containing protein, mitochondrial OS=Homo sapiens OX=9606 GN=LRPPRC PE=1 SV=3	3.4595	0.00612785	-2.21269	946.086	516.701	972.641	479.511	233.804	194.337	429.386	1.83101	0.262692		2.21269	0.872643	-0.872643
Q99832|TCPH	T-complex protein 1 subunit eta OS=Homo sapiens OX=9606 GN=CCT7 PE=1 SV=2	2.61938	0.0256252	-1.59133	8928.77	5141.11	8212.65	4770.15	3285.45	1323.48	3787.66	1.73674	0.239735		1.59133	0.796382	-0.796382
P49207|RL34	60S ribosomal protein L34 OS=Homo sapiens OX=9606 GN=RPL34 PE=1 SV=3	2.31831	0.0428957	-1.36759	2333.95	1355.37	2263.6	1320.91	780.873	677.705	978.577	1.722	0.236033		1.36759	0.784086	-0.784086
P49915|GUAA	GMP synthase [glutamine-hydrolyzing] OS=Homo sapiens OX=9606 GN=GMPS PE=1 SV=1	2.63091	0.025123	-1.59993	11237.6	6553.07	11469.1	5896.1	1927.49	3912.44	4684.49	1.71485	0.234227		1.59993	0.778086	-0.778086
P11387|TOP1	DNA topoisomerase 1 OS=Homo sapiens OX=9606 GN=TOP1 PE=1 SV=2	2.3149	0.0431461	-1.36506	6396.87	3875.21	6843.95	3319.4	1144.08	2410.56	2521.66	1.65072	0.217673		1.36506	0.723093	-0.723093
Q14203|DCTN1	Dynactin subunit 1 OS=Homo sapiens OX=9606 GN=DCTN1 PE=1 SV=3	2.64931	0.024342	-1.61364	1426.3	907.389	1529.66	894.865	343.838	334.605	518.914	1.57188	0.196418		1.61364	0.652487	-0.652487
Q8TEA8|DTD1	D-aminoacyl-tRNA deacylase 1 OS=Homo sapiens OX=9606 GN=DTD1 PE=1 SV=2	2.4034	0.0370995	-1.43063	6898.59	4399.23	5927.44	4297.77	1847.8	1753.37	2499.36	1.56814	0.195384		1.43063	0.64905	-0.64905
O14523|C2C2L	Phospholipid transfer protein C2CD2L OS=Homo sapiens OX=9606 GN=C2CD2L PE=1 SV=3	2.41942	0.0360973	-1.44253	1964.68	1286.08	2000.61	1454.18	544.683	418.734	678.602	1.52765	0.184025		1.44253	0.611317	-0.611317
Q96IJ6|GMPPA	Mannose-1-phosphate guanyltransferase alpha OS=Homo sapiens OX=9606 GN=GMPPA PE=1 SV=1	2.40932	0.036726	-1.43503	2269.36	1529.8	2136.2	1350.6	436.792	612.004	739.558	1.48343	0.171268		1.43503	0.56894	-0.56894
P21333|FLNA	Filamin-A OS=Homo sapiens OX=9606 GN=FLNA PE=1 SV=4	2.69517	0.022499	-1.64784	28299.4	19220	28768	18123.2	5749.42	5919.02	9079.35	1.47239	0.168023		1.64784	0.55816	-0.55816
P06733|ENOA	Alpha-enolase OS=Homo sapiens OX=9606 GN=ENO1 PE=1 SV=2	2.32633	0.0423144	-1.37351	37720.6	25715.6	38373.5	27000.9	10895.6	6408.58	12005	1.46684	0.166382		1.37351	0.552708	-0.552708
P61160|ARP2	Actin-related protein 2 OS=Homo sapiens OX=9606 GN=ACTR2 PE=1 SV=1	2.86179	0.0169051	-1.77198	45270.1	31744.9	44519.5	32052.9	7884.04	8477.08	13525.2	1.42606	0.154138		1.77198	0.512035	-0.512035
P19367|HXK1	Hexokinase-1 OS=Homo sapiens OX=9606 GN=HK1 PE=1 SV=3	2.27263	0.0463626	-1.33383	14252.4	10538.8	15057.1	9114.64	2701.01	2953.83	3713.58	1.35237	0.131096		1.33383	0.435491	-0.435491
P04275|VWF	von Willebrand factor OS=Homo sapiens OX=9606 GN=VWF PE=1 SV=4	2.3451	0.0409816	-1.38741	57244.5	43180.6	57780	37015.4	6052.45	13385.1	14063.9	1.3257	0.122445		1.38741	0.406754	-0.406754
P07360|CO8G	Complement component C8 gamma chain OS=Homo sapiens OX=9606 GN=C8G PE=1 SV=3	-2.75037	0.0204653	-1.68898	77538.4	91451	78176.9	91180.8	11553.4	4477.13	-13912.6	0.847869	-0.0716715		1.68898	-0.238087	0.238087
Q96C19|EFHD2	EF-hand domain-containing protein D2 OS=Homo sapiens OX=9606 GN=EFHD2 PE=1 SV=1	-2.72705	0.021301	-1.6716	2362.65	3290.92	2373	3112.69	358.801	752.645	-928.274	0.717929	-0.143919		1.6716	-0.478087	0.478087
P13611|CSPG2	Versican core protein OS=Homo sapiens OX=9606 GN=VCAN PE=1 SV=3	-2.28919	0.045076	-1.34605	20525.1	30191.7	20517.6	28098.9	5029.84	9038.21	-9666.61	0.679826	-0.167603		1.34605	-0.556764	0.556764
Q71UM5|RS27L	40S ribosomal protein S27-like OS=Homo sapiens OX=9606 GN=RPS27L PE=1 SV=3	-2.42774	0.0355876	-1.4487	9842.41	14659.1	9955.4	15705	2819.74	3958.24	-4816.74	0.671418	-0.173007		1.4487	-0.574718	0.574718
P18124|RL7	60S ribosomal protein L7 OS=Homo sapiens OX=9606 GN=RPL7 PE=1 SV=1	-2.57938	0.0274453	-1.56153	3853.71	5971.76	3733	5891.64	1243.21	1581.17	-2118.05	0.645322	-0.190224		1.56153	-0.631909	0.631909
A0A0B4J1Y9|HV372	Immunoglobulin heavy variable 3-72 OS=Homo sapiens OX=9606 GN=IGHV3-72 PE=3 SV=1	-2.67295	0.0233738	-1.63127	12090.4	20671.1	10009.8	20413.1	5061.58	6017.76	-8580.76	0.584891	-0.232925		1.63127	-0.773759	0.773759
P05091|ALDH2	Aldehyde dehydrogenase, mitochondrial OS=Homo sapiens OX=9606 GN=ALDH2 PE=1 SV=2	-3.37852	0.00702009	-2.15366	3806.67	6690.05	3781.21	6344.32	369.765	2057.54	-2883.38	0.569005	-0.244884		2.15366	-0.813487	0.813487
P51812|KS6A3	Ribosomal protein S6 kinase alpha-3 OS=Homo sapiens OX=9606 GN=RPS6KA3 PE=1 SV=1	-2.98981	0.0135782	-1.86716	553.458	1014.78	496.613	941.649	140.267	350.961	-461.322	0.545397	-0.263287		1.86716	-0.874622	0.874622
P62906|RL10A	60S ribosomal protein L10a OS=Homo sapiens OX=9606 GN=RPL10A PE=1 SV=2	-4.37597	0.00138611	-2.8582	2698.99	5021.15	2708.64	4779.37	397.02	1237.73	-2322.16	0.537524	-0.269602		2.8582	-0.895598	0.895598
P80188|NGAL	Neutrophil gelatinase-associated lipocalin OS=Homo sapiens OX=9606 GN=LCN2 PE=1 SV=2	-2.70492	0.0221259	-1.6551	12069	24547.9	10870.8	22386.7	5896.19	9640.44	-12479	0.491649	-0.308345		1.6551	-1.0243	1.0243
P00367|DHE3	Glutamate dehydrogenase 1, mitochondrial OS=Homo sapiens OX=9606 GN=GLUD1 PE=1 SV=2	-2.28254	0.0455884	-1.34115	1570.6	3203.36	1715.31	3107.27	830.006	1543.12	-1632.76	0.490298	-0.30954		1.34115	-1.02827	1.02827
P23142|FBLN1	Fibulin-1 OS=Homo sapiens OX=9606 GN=FBLN1 PE=1 SV=4	-2.55562	0.0285873	-1.54383	2500.64	5161.29	2211.65	5604.31	1344.12	2167.18	-2660.65	0.484499	-0.314707		1.54383	-1.04543	1.04543
O14974|MYPT1	Protein phosphatase 1 regulatory subunit 12A OS=Homo sapiens OX=9606 GN=PPP1R12A PE=1 SV=1	-3.76986	0.00366237	-2.43624	1017.43	2190.09	909.448	2243.86	634.976	421.147	-1172.66	0.464559	-0.332959		2.43624	-1.10607	1.10607
Q96FJ2|DYL2	Dynein light chain 2, cytoplasmic OS=Homo sapiens OX=9606 GN=DYNLL2 PE=1 SV=1	-2.51994	0.0303907	-1.51726	1267.28	3076.29	982.527	2919.31	900.471	1510.39	-1809.01	0.411951	-0.385155		1.51726	-1.27946	1.27946
P30046|DOPD	D-dopachrome decarboxylase OS=Homo sapiens OX=9606 GN=DDT PE=1 SV=3	-2.34309	0.0411226	-1.38592	6084.66	19470	5475.99	21221.1	3329.97	13591.2	-13385.4	0.312514	-0.505131		1.38592	-1.67801	1.67801
P21810|PGS1	Biglycan OS=Homo sapiens OX=9606 GN=BGN PE=1 SV=2	2.22329	0.0504131	-1.29746	4312.03	2136.22	4498.21	1290.85	1806.82	1575.4	2175.81	2.01853	0.305035		1.29746	1.01331	-1.01331
P08727|K1C19	Keratin, type I cytoskeletal 19 OS=Homo sapiens OX=9606 GN=KRT19 PE=1 SV=4	-2.20492	0.0520064	-1.28394	46670.9	73900.6	45180.3	72989.4	12391.9	27595.4	-27229.7	0.631536	-0.199602		1.28394	-0.663063	0.663063
O75643|U520	U5 small nuclear ribonucleoprotein 200 kDa helicase OS=Homo sapiens OX=9606 GN=SNRNP200 PE=1 SV=2	-2.20199	0.052265	-1.28179	6594.09	11120	5712.75	11326.5	3569.29	3550.75	-4525.93	0.592993	-0.226951		1.28179	-0.753914	0.753914
P06312|KV401	Immunoglobulin kappa variable 4-1 OS=Homo sapiens OX=9606 GN=IGKV4-1 PE=1 SV=1	-2.19844	0.0525798	-1.27918	65723.2	85519.9	70569.9	82598.5	13927.4	17104.3	-19796.7	0.768513	-0.114349		1.27918	-0.379858	0.379858
P61106|RAB14	Ras-related protein Rab-14 OS=Homo sapiens OX=9606 GN=RAB14 PE=1 SV=4	2.19775	0.0526409	-1.27868	4514.35	2600.25	3866.3	2490.88	1976.16	803.72	1914.1	1.73612	0.23958		1.27868	0.795868	-0.795868
P05160|F13B	Coagulation factor XIII B chain OS=Homo sapiens OX=9606 GN=F13B PE=1 SV=3	2.18464	0.0538221	-1.26904	71265.3	35358.9	68639.7	35020.2	38852.6	10549.7	35906.3	2.01548	0.304379		1.26904	1.01112	-1.01112
P09493|TPM1	Tropomyosin alpha-1 chain OS=Homo sapiens OX=9606 GN=TPM1 PE=1 SV=2	-2.15644	0.0564475	-1.24836	6287.62	14615	5733.16	12749.3	2154.2	9210.44	-8327.37	0.430217	-0.366312		1.24836	-1.21686	1.21686
P54709|AT1B3	Sodium/potassium-transporting ATPase subunit beta-3 OS=Homo sapiens OX=9606 GN=ATP1B3 PE=1 SV=1	2.11557	0.0604728	-1.21844	1816.78	820.76	1575.73	811.566	991.5	588.955	996.019	2.21353	0.345086		1.21844	1.14635	-1.14635
Q9H4B7|TBB1	Tubulin beta-1 chain OS=Homo sapiens OX=9606 GN=TUBB1 PE=1 SV=1	2.09287	0.0628252	-1.20187	27331.4	19392.8	26148.6	19034.1	7762.07	5106.78	7938.62	1.40936	0.149022		1.20187	0.495039	-0.495039
Q96HE7|ERO1A	ERO1-like protein alpha OS=Homo sapiens OX=9606 GN=ERO1A PE=1 SV=2	2.08559	0.0635984	-1.19655	4171.67	2259.89	4255.5	1793.39	1166.81	1918.37	1911.78	1.84596	0.266222		1.19655	0.884372	-0.884372
Q9BWF3|RBM4	RNA-binding protein 4 OS=Homo sapiens OX=9606 GN=RBM4 PE=1 SV=1	-2.0789	0.0643169	-1.19168	3101.19	6932.68	2693.37	8414.59	2374.75	3839.44	-3831.49	0.44733	-0.349372		1.19168	-1.16059	1.16059
P09104|ENOG	Gamma-enolase OS=Homo sapiens OX=9606 GN=ENO2 PE=1 SV=3	2.06189	0.0661769	-1.17929	4620.56	2588.97	5381.91	2547.96	2076.7	1229.72	2031.59	1.78471	0.251567		1.17929	0.835687	-0.835687
P12259|FA5	Coagulation factor V OS=Homo sapiens OX=9606 GN=F5 PE=1 SV=4	2.05976	0.0664139	-1.17774	26222.7	22109.6	26170.7	22001.6	4672.97	1445.3	4113.13	1.18603	0.0740971		1.17774	0.246145	-0.246145
Q92841|DDX17	Probable ATP-dependent RNA helicase DDX17 OS=Homo sapiens OX=9606 GN=DDX17 PE=1 SV=2	-2.05684	0.0667399	-1.17561	505.184	4176.68	0	4079.93	1237.44	4193.62	-3671.49	0.120954	-0.917382		1.17561	-3.04748	3.04748
Q15942|ZYX	Zyxin OS=Homo sapiens OX=9606 GN=ZYX PE=1 SV=1	-2.05589	0.0668455	-1.17493	16353.8	27951.9	15897.3	25886.3	9798.5	9743.68	-11598	0.585071	-0.232791		1.17493	-0.773316	0.773316
Q9NVA2|SEP11	Septin-11 OS=Homo sapiens OX=9606 GN=SEPT11 PE=1 SV=3	2.05578	0.0668585	-1.17484	11095.3	4878.09	10415.1	3917.34	6703.76	3152.32	6217.24	2.27452	0.356891		1.17484	1.18557	-1.18557
P52566|GDIR2	Rho GDP-dissociation inhibitor 2 OS=Homo sapiens OX=9606 GN=ARHGDIB PE=1 SV=3	2.04709	0.0678377	-1.16853	8643.38	6134.75	9002.42	6101.28	2353.5	1863.2	2508.63	1.40892	0.148887		1.16853	0.494591	-0.494591
P31948|STIP1	Stress-induced-phosphoprotein 1 OS=Homo sapiens OX=9606 GN=STIP1 PE=1 SV=1	2.04202	0.0684157	-1.16484	69483.3	8469.68	58748.6	7260.13	73081.5	3952.37	61013.6	8.20376	0.914013		1.16484	3.03629	-3.03629
P16452|EPB42	Erythrocyte membrane protein band 4.2 OS=Homo sapiens OX=9606 GN=EPB42 PE=1 SV=3	2.03621	0.0690839	-1.16062	43933.6	31117.3	47007	28019.9	8029.87	13161.3	12816.2	1.41187	0.149794		1.16062	0.497606	-0.497606
P27169|PON1	Serum paraoxonase/arylesterase 1 OS=Homo sapiens OX=9606 GN=PON1 PE=1 SV=3	2.02835	0.0699976	-1.15492	37516.7	12882.5	40988.2	5119.53	23808.6	17836.9	24634.2	2.91222	0.464225		1.15492	1.54212	-1.54212
P53004|BIEA	Biliverdin reductase A OS=Homo sapiens OX=9606 GN=BLVRA PE=1 SV=2	-2.0219	0.0707549	-1.15024	962.279	1611.69	1050.08	1557.75	531.161	580.373	-649.409	0.597063	-0.22398		1.15024	-0.744045	0.744045
Q9UPQ0|LIMC1	LIM and calponin homology domains-containing protein 1 OS=Homo sapiens OX=9606 GN=LIMCH1 PE=1 SV=4	2.01611	0.071443	-1.14604	9317.32	6017.77	8747.72	5621.16	3742.16	1437.68	3299.55	1.5483	0.189856		1.14604	0.630687	-0.630687
O00264|PGRC1	Membrane-associated progesterone receptor component 1 OS=Homo sapiens OX=9606 GN=PGRMC1 PE=1 SV=3	-2.00426	0.0728694	-1.13745	1345.93	2518.84	1092.08	2404.13	884.958	1127.68	-1172.91	0.534346	-0.272177		1.13745	-0.904153	0.904153
P28074|PSB5	Proteasome subunit beta type-5 OS=Homo sapiens OX=9606 GN=PSMB5 PE=1 SV=3	1.9989	0.0735224	-1.13358	15654	9009.9	13044.7	8480.64	7491.27	3188.94	6644.08	1.73742	0.239905		1.13358	0.796946	-0.796946
P01871|IGHM	Immunoglobulin heavy constant mu OS=Homo sapiens OX=9606 GN=IGHM PE=1 SV=4	-1.99833	0.0735923	-1.13317	271611	414971	258481	361968	58453.2	165719	-143360	0.65453	-0.184071		1.13317	-0.611469	0.611469
P48444|COPD	Coatomer subunit delta OS=Homo sapiens OX=9606 GN=ARCN1 PE=1 SV=1	1.99732	0.0737162	-1.13244	4822.97	3717.15	4934.42	3452.29	1196.45	638.506	1105.82	1.29749	0.113104		1.13244	0.375725	-0.375725
P12724|ECP	Eosinophil cationic protein OS=Homo sapiens OX=9606 GN=RNASE3 PE=1 SV=2	-1.99674	0.073788	-1.13201	3373.56	5117.15	3414.94	4882.17	936.731	1922.92	-1743.6	0.659265	-0.18094		1.13201	-0.60107	0.60107
A0A0C4DH31|HV118	Immunoglobulin heavy variable 1-18 OS=Homo sapiens OX=9606 GN=IGHV1-18 PE=3 SV=1	-1.99652	0.0738147	-1.13186	15577.4	22550.4	14407.3	21279.8	5512.23	6542.45	-6972.99	0.690782	-0.160659		1.13186	-0.533698	0.533698
Q9UJU6|DBNL	Drebrin-like protein OS=Homo sapiens OX=9606 GN=DBNL PE=1 SV=1	1.98473	0.0752785	-1.12333	23749.5	15854.4	26561.2	17427.4	7916.77	5680.43	7895.06	1.49797	0.175504		1.12333	0.58301	-0.58301
P11766|ADHX	Alcohol dehydrogenase class-3 OS=Homo sapiens OX=9606 GN=ADH5 PE=1 SV=4	-1.97897	0.0760031	-1.11917	792.2	1207.07	889.021	1223.6	358.116	368.021	-414.866	0.656302	-0.182896		1.11917	-0.607567	0.607567
P07195|LDHB	L-lactate dehydrogenase B chain OS=Homo sapiens OX=9606 GN=LDHB PE=1 SV=2	-1.9781	0.0761129	-1.11854	5108.18	9243.01	4170.57	9722.77	2787.74	4294.74	-4134.83	0.552653	-0.257547		1.11854	-0.855553	0.855553
P49908|SEPP1	Selenoprotein P OS=Homo sapiens OX=9606 GN=SELENOP PE=1 SV=3	1.97207	0.0768795	-1.11419	12665	10133.5	12196.8	10287	2515.89	1886.01	2531.48	1.24981	0.0968449		1.11419	0.321712	-0.321712
P40261|NNMT	Nicotinamide N-methyltransferase OS=Homo sapiens OX=9606 GN=NNMT PE=1 SV=1	1.9631	0.0780334	-1.10772	11921.6	4759.61	12099.1	3640.77	7942.13	4096.82	7162.02	2.50475	0.398764		1.10772	1.32467	-1.32467
P02647|APOA1	Apolipoprotein A-I OS=Homo sapiens OX=9606 GN=APOA1 PE=1 SV=1	-1.95014	0.0797302	-1.09838	31304.8	53447.9	27741.6	51855.9	8178.83	26583.2	-22143	0.585708	-0.232319		1.09838	-0.771747	0.771747
A0A0J9YX35|HV64D	Immunoglobulin heavy variable 3-64D OS=Homo sapiens OX=9606 GN=IGHV3-64D PE=3 SV=1	-1.94979	0.0797756	-1.09813	7766.3	16136.3	6090.24	13263.4	6254.13	8452.99	-8370.01	0.481293	-0.31759		1.09813	-1.05501	1.05501
P51665|PSMD7	26S proteasome non-ATPase regulatory subunit 7 OS=Homo sapiens OX=9606 GN=PSMD7 PE=1 SV=2	-1.94301	0.0806777	-1.09325	7059.51	10796.5	7288.14	11309.6	2807.45	3783.25	-3737.01	0.653869	-0.184509		1.09325	-0.612926	0.612926
P19823|ITIH2	Inter-alpha-trypsin inhibitor heavy chain H2 OS=Homo sapiens OX=9606 GN=ITIH2 PE=1 SV=2	-1.93953	0.0811444	-1.09074	429931	582358	402802	567275	98004.4	165690	-152427	0.738259	-0.131791		1.09074	-0.437801	0.437801
Q92496|FHR4	Complement factor H-related protein 4 OS=Homo sapiens OX=9606 GN=CFHR4 PE=1 SV=3	1.93699	0.0814863	-1.08892	10558.5	6108.43	11192.6	6046.63	5318.16	1840.02	4450.05	1.72851	0.237672		1.08892	0.789529	-0.789529
P07814|SYEP	Bifunctional glutamate/proline--tRNA ligase OS=Homo sapiens OX=9606 GN=EPRS PE=1 SV=5	1.93658	0.081542	-1.08862	6916.8	4966.03	6667.59	4270.9	978.211	2265.26	1950.77	1.39282	0.143896		1.08862	0.478013	-0.478013
P62333|PRS10	26S proteasome regulatory subunit 10B OS=Homo sapiens OX=9606 GN=PSMC6 PE=1 SV=1	1.93586	0.0816387	-1.0881	35911.5	20665.2	37501.8	19147.8	13543.7	13738	15246.3	1.73778	0.239994		1.0881	0.797244	-0.797244
P23141|EST1	Liver carboxylesterase 1 OS=Homo sapiens OX=9606 GN=CES1 PE=1 SV=2	1.93134	0.0822513	-1.08486	13998.8	9356.84	14504.2	7711.87	1804.76	5603.92	4642	1.49611	0.174963		1.08486	0.581214	-0.581214
Q9UHG3|PCYOX	Prenylcysteine oxidase 1 OS=Homo sapiens OX=9606 GN=PCYOX1 PE=1 SV=3	1.92928	0.0825327	-1.08337	14739.3	4709.23	14455.8	4285.52	12541.1	2211.62	10030.1	3.12988	0.495528		1.08337	1.64611	-1.64611
P35858|ALS	Insulin-like growth factor-binding protein complex acid labile subunit OS=Homo sapiens OX=9606 GN=IGFALS PE=1 SV=1	-1.92204	0.0835271	-1.07817	51274.4	65178.6	49464.2	59795	9698.91	14829.9	-13904.2	0.786675	-0.104205		1.07817	-0.34616	0.34616
P30049|ATPD	ATP synthase subunit delta, mitochondrial OS=Homo sapiens OX=9606 GN=ATP5F1D PE=1 SV=2	1.91716	0.0842038	-1.07467	3955.84	2017.23	3586.07	1993.75	2429.76	480.992	1938.61	1.96103	0.292484		1.07467	0.971611	-0.971611
P05783|K1C18	Keratin, type I cytoskeletal 18 OS=Homo sapiens OX=9606 GN=KRT18 PE=1 SV=2	1.91134	0.0850167	-1.0705	34563	24247.3	36726.9	24069.3	10063.3	8573.19	10315.6	1.42543	0.153947		1.0705	0.5114	-0.5114
P60900|PSA6	Proteasome subunit alpha type-6 OS=Homo sapiens OX=9606 GN=PSMA6 PE=1 SV=1	1.90002	0.0866195	-1.06238	2969.6	1298.61	2637.86	1105.17	1982.08	843.836	1670.99	2.28675	0.359219		1.06238	1.1933	-1.1933
P19013|K2C4	Keratin, type II cytoskeletal 4 OS=Homo sapiens OX=9606 GN=KRT4 PE=1 SV=4	1.89377	0.0875162	-1.05791	55175.1	24973.5	54174.2	24470.4	34195	18886.7	30201.6	2.20935	0.344264		1.05791	1.14362	-1.14362
Q3ZCW2|LEGL	Galectin-related protein OS=Homo sapiens OX=9606 GN=LGALSL PE=1 SV=2	-1.89213	0.0877533	-1.05674	9137.28	21132.2	7923.82	15756.2	7768.24	13445.5	-11995	0.432386	-0.364129		1.05674	-1.20961	1.20961
P35749|MYH11	Myosin-11 OS=Homo sapiens OX=9606 GN=MYH11 PE=1 SV=3	-1.89087	0.0879358	-1.05583	4561.06	6379.19	4781.12	7036.14	1687.14	1643.41	-1818.13	0.71499	-0.1457		1.05583	-0.484005	0.484005
P54920|SNAA	Alpha-soluble NSF attachment protein OS=Homo sapiens OX=9606 GN=NAPA PE=1 SV=3	1.88602	0.0886411	-1.05236	7843.35	2769.77	5867.87	2597.61	6560.09	620.509	5073.58	2.83177	0.452058		1.05236	1.50171	-1.50171
O15162|PLS1	Phospholipid scramblase 1 OS=Homo sapiens OX=9606 GN=PLSCR1 PE=1 SV=1	-1.87563	0.0901689	-1.04494	786.557	1819.49	696.27	1601.42	517.817	1245.62	-1032.94	0.432294	-0.364221		1.04494	-1.20992	1.20992
Q15121|PEA15	Astrocytic phosphoprotein PEA-15 OS=Homo sapiens OX=9606 GN=PEA15 PE=1 SV=2	1.86687	0.0914766	-1.03869	2753.14	1823.74	2658.77	1910.22	798.639	921.541	929.403	1.50961	0.178866		1.03869	0.594179	-0.594179
P62753|RS6	40S ribosomal protein S6 OS=Homo sapiens OX=9606 GN=RPS6 PE=1 SV=1	1.85863	0.0927238	-1.03281	2162.38	782.715	1497.49	860.34	1774.29	397.449	1379.66	2.76267	0.441328		1.03281	1.46606	-1.46606
P62899|RL31	60S ribosomal protein L31 OS=Homo sapiens OX=9606 GN=RPL31 PE=1 SV=1	1.85511	0.093261	-1.0303	3511.86	2227.35	3721.22	2220.28	1392.49	968.3	1284.51	1.5767	0.197748		1.0303	0.656905	-0.656905
P06744|G6PI	Glucose-6-phosphate isomerase OS=Homo sapiens OX=9606 GN=GPI PE=1 SV=4	1.85475	0.0933156	-1.03005	7649.95	3616.78	7075.12	3761.71	5163.04	1309.21	4033.17	2.11513	0.325337		1.03005	1.08075	-1.08075
P35527|K1C9	Keratin, type I cytoskeletal 9 OS=Homo sapiens OX=9606 GN=KRT9 PE=1 SV=3	1.85296	0.0935904	-1.02877	53123.2	40329	54443.3	39443.1	7437.16	15190.2	12794.2	1.31725	0.119667		1.02877	0.397525	-0.397525
P05026|AT1B1	Sodium/potassium-transporting ATPase subunit beta-1 OS=Homo sapiens OX=9606 GN=ATP1B1 PE=1 SV=1	-1.85106	0.0938813	-1.02742	4314.3	5788.12	5051.96	6398.02	1271.78	1478.58	-1473.82	0.745372	-0.127627		1.02742	-0.423968	0.423968
P08238|HS90B	Heat shock protein HSP 90-beta OS=Homo sapiens OX=9606 GN=HSP90AB1 PE=1 SV=4	1.84755	0.0944231	-1.02492	23748.1	17059.6	23652.4	16433.8	6767.39	5730.44	6688.52	1.39207	0.143661		1.02492	0.477231	-0.477231
P18669|PGAM1	Phosphoglycerate mutase 1 OS=Homo sapiens OX=9606 GN=PGAM1 PE=1 SV=2	1.83983	0.0956251	-1.01943	7422.69	3576.16	7636.23	2313.51	4242.53	2868.28	3846.53	2.0756	0.317145		1.01943	1.05353	-1.05353
Q96KN7|RPGR1	X-linked retinitis pigmentosa GTPase regulator-interacting protein 1 OS=Homo sapiens OX=9606 GN=RPGRIP1 PE=1 SV=2	1.83575	0.0962659	-1.01653	4243.38	2898.39	4176.68	3217.46	1213.47	1322.23	1344.99	1.46405	0.165556		1.01653	0.549964	-0.549964
P35579|MYH9	Myosin-9 OS=Homo sapiens OX=9606 GN=MYH9 PE=1 SV=4	1.83204	0.0968521	-1.01389	28131.1	20956.9	29653.9	22438.8	6997.03	6561.38	7174.26	1.34233	0.127861		1.01389	0.424744	-0.424744
Q9Y617|SERC	Phosphoserine aminotransferase OS=Homo sapiens OX=9606 GN=PSAT1 PE=1 SV=2	1.82948	0.0972579	-1.01208	9783.66	6598.08	10570.6	6841.9	3350.42	2639.39	3185.59	1.48281	0.171084		1.01208	0.568329	-0.568329
Q9UGM3|DMBT1	Deleted in malignant brain tumors 1 protein OS=Homo sapiens OX=9606 GN=DMBT1 PE=1 SV=2	1.82675	0.0976942	-1.01013	17089.3	11506.7	18197.4	9972.46	4162.85	6221.58	5582.66	1.48517	0.171775		1.01013	0.570626	-0.570626
P07477|TRY1	Trypsin-1 OS=Homo sapiens OX=9606 GN=PRSS1 PE=1 SV=1	-1.82554	0.0978873	-1.00927	7592.84	11106.5	7167.26	11005.1	2060.86	4240.36	-3513.69	0.683637	-0.165174		1.00927	-0.548697	0.548697
Q9Y3B8|ORN	Oligoribonuclease, mitochondrial OS=Homo sapiens OX=9606 GN=REXO2 PE=1 SV=3	-1.81941	0.0988717	-1.00493	11980.5	34920.5	2431.72	47841.3	16067.3	26375.7	-22939.9	0.34308	-0.464604		1.00493	-1.54338	1.54338
P05164|PERM	Myeloperoxidase OS=Homo sapiens OX=9606 GN=MPO PE=1 SV=1	-1.81654	0.0993366	-1.00289	16826	24876.3	15517.1	22876.7	5441.06	9393.26	-8050.31	0.676386	-0.169805		1.00289	-0.564081	0.564081
A0A0B4J1V0|HV315	Immunoglobulin heavy variable 3-15 OS=Homo sapiens OX=9606 GN=IGHV3-15 PE=3 SV=1	1.8144	0.0996849	-1.00137	25635.8	16642.3	24419.9	16547.3	11847.9	2653.84	8993.51	1.5404	0.187634		1.00137	0.623305	-0.623305
O00187|MASP2	Mannan-binding lectin serine protease 2 OS=Homo sapiens OX=9606 GN=MASP2 PE=1 SV=4	1.81247	0.0999994	-1	6232.04	4702.52	6511.04	4329.54	1894.83	826.14	1529.52	1.32526	0.1223		1	0.406271	-0.406271
Q92900|RENT1	Regulator of nonsense transcripts 1 OS=Homo sapiens OX=9606 GN=UPF1 PE=1 SV=2	-1.81023	0.100365	-0.998418	0	1405.01	0	596.375	0	1901.17	-1405.01	0	#NAME?		0.998418	#NUM!	#NUM!
P20851|C4BPB	C4b-binding protein beta chain OS=Homo sapiens OX=9606 GN=C4BPB PE=1 SV=1	1.80924	0.100527	-0.997717	21491.8	14391.5	19678.1	13083.8	8606.44	4282.36	7100.33	1.49337	0.174167		0.997717	0.578571	-0.578571
Q92530|PSMF1	Proteasome inhibitor PI31 subunit OS=Homo sapiens OX=9606 GN=PSMF1 PE=1 SV=2	-1.80156	0.101794	-0.992279	4098.91	10152.6	1158.23	13106.9	5255.52	6334.56	-6053.66	0.403731	-0.393908		0.992279	-1.30853	1.30853
P02533|K1C14	Keratin, type I cytoskeletal 14 OS=Homo sapiens OX=9606 GN=KRT14 PE=1 SV=4	1.79719	0.102521	-0.989189	6740.26	3021.55	5418.7	2445.45	4450.15	2425.97	3718.71	2.23073	0.348447		0.989189	1.15752	-1.15752
Q9Y6R7|FCGBP	IgGFc-binding protein OS=Homo sapiens OX=9606 GN=FCGBP PE=1 SV=3	1.79521	0.102851	-0.987792	42516.2	33556.1	41653.1	32593.8	12023	2216.56	8960.09	1.26702	0.102783		0.987792	0.341437	-0.341437
Q07507|DERM	Dermatopontin OS=Homo sapiens OX=9606 GN=DPT PE=1 SV=2	-1.79307	0.10321	-0.98628	8925.96	16362.6	6972.05	16343.5	9059.04	4597.79	-7436.61	0.545511	-0.263196		0.98628	-0.87432	0.87432
P11940|PABP1	Polyadenylate-binding protein 1 OS=Homo sapiens OX=9606 GN=PABPC1 PE=1 SV=2	-1.78827	0.104019	-0.982886	1541.57	2240.81	1462.61	2348.16	511.329	809.886	-699.247	0.68795	-0.162443		0.982886	-0.539625	0.539625
O15173|PGRC2	Membrane-associated progesterone receptor component 2 OS=Homo sapiens OX=9606 GN=PGRMC2 PE=1 SV=1	-1.78388	0.104765	-0.979784	3156.08	17318.3	2529.05	5557.61	2304.52	19309.5	-14162.2	0.18224	-0.739356		0.979784	-2.45609	2.45609
P49748|ACADV	Very long-chain specific acyl-CoA dehydrogenase, mitochondrial OS=Homo sapiens OX=9606 GN=ACADVL PE=1 SV=1	-1.78312	0.104894	-0.979248	2961.76	7234.88	2981.07	4321.91	1169.75	5752.3	-4273.12	0.409373	-0.387881		0.979248	-1.28851	1.28851
Q13232|NDK3	Nucleoside diphosphate kinase 3 OS=Homo sapiens OX=9606 GN=NME3 PE=1 SV=2	1.779	0.105598	-0.976342	6921.94	4599.05	7143.67	3752.86	1953.32	2532.6	2322.88	1.50508	0.177559		0.976342	0.589839	-0.589839
P47897|SYQ	Glutamine--tRNA ligase OS=Homo sapiens OX=9606 GN=QARS PE=1 SV=1	-1.77204	0.106798	-0.971436	6572.32	11490.4	6893.59	10796.3	3816.4	5625.95	-4918.08	0.571984	-0.242616		0.971436	-0.805954	0.805954
A0A0C4DH68|KV224	Immunoglobulin kappa variable 2-24 OS=Homo sapiens OX=9606 GN=IGKV2-24 PE=3 SV=1	-1.76977	0.107193	-0.969835	20950.3	33040.6	22653.3	35670.3	11901.5	11763.3	-12090.2	0.634079	-0.197857		0.969835	-0.657265	0.657265
P55058|PLTP	Phospholipid transfer protein OS=Homo sapiens OX=9606 GN=PLTP PE=1 SV=1	-1.76969	0.107206	-0.96978	378.693	1615.01	340.597	945.595	234.644	1695.06	-1236.31	0.234484	-0.629887		0.96978	-2.09244	2.09244
Q02094|RHAG	Ammonium transporter Rh type A OS=Homo sapiens OX=9606 GN=RHAG PE=1 SV=2	-1.76885	0.107352	-0.969189	1141.62	2108.51	1016.61	1473.5	421.77	1270.79	-966.899	0.541431	-0.266457		0.969189	-0.88515	0.88515
Q9Y2Y8|PRG3	Proteoglycan 3 OS=Homo sapiens OX=9606 GN=PRG3 PE=1 SV=2	-1.75335	0.110083	-0.95828	1550.08	2592.37	1493.89	2554.02	730.233	1259.78	-1042.29	0.597938	-0.223344		0.95828	-0.741933	0.741933
P53985|MOT1	Monocarboxylate transporter 1 OS=Homo sapiens OX=9606 GN=SLC16A1 PE=1 SV=3	-1.75136	0.110438	-0.956883	1708.93	2318.04	1561.67	1988.26	517.083	677.031	-609.105	0.737232	-0.132396		0.956883	-0.439809	0.439809
P00338|LDHA	L-lactate dehydrogenase A chain OS=Homo sapiens OX=9606 GN=LDHA PE=1 SV=2	1.74823	0.110998	-0.954686	19905.2	9489.73	18412.4	8149.13	14249.6	3148.28	10415.4	2.09755	0.321712		0.954686	1.0687	-1.0687
P98160|PGBM	Basement membrane-specific heparan sulfate proteoglycan core protein OS=Homo sapiens OX=9606 GN=HSPG2 PE=1 SV=4	-1.74227	0.112073	-0.950499	51773.4	69518.3	46579.1	74647.1	15073.6	19879.2	-17744.9	0.744745	-0.127992		0.950499	-0.425181	0.425181
P35221|CTNA1	Catenin alpha-1 OS=Homo sapiens OX=9606 GN=CTNNA1 PE=1 SV=1	1.73035	0.11425	-0.942145	13727.4	9632.88	11643	9574.63	5202.52	2555.29	4094.51	1.42506	0.153832		0.942145	0.511018	-0.511018
Q6UX06|OLFM4	Olfactomedin-4 OS=Homo sapiens OX=9606 GN=OLFM4 PE=1 SV=1	1.72938	0.114429	-0.941463	15025.9	9841.93	15984.6	8159.96	3930.37	6201.99	5183.93	1.52672	0.183759		0.941463	0.610435	-0.610435
O15230|LAMA5	Laminin subunit alpha-5 OS=Homo sapiens OX=9606 GN=LAMA5 PE=1 SV=8	-1.72453	0.115327	-0.938067	6378.29	8361.82	6325.11	7047.44	844.49	2687.82	-1983.53	0.762788	-0.117596		0.938067	-0.390647	0.390647
P47989|XDH	Xanthine dehydrogenase/oxidase OS=Homo sapiens OX=9606 GN=XDH PE=1 SV=4	-1.71217	0.117646	-0.929422	369.673	580.835	322.134	516.647	184.746	239.021	-211.162	0.636451	-0.196235		0.929422	-0.651878	0.651878
Q14192|FHL2	Four and a half LIM domains protein 2 OS=Homo sapiens OX=9606 GN=FHL2 PE=1 SV=3	-1.71055	0.117953	-0.928291	963.939	2185.26	791.821	1612.54	721.286	1593.26	-1221.32	0.44111	-0.355453		0.928291	-1.18079	1.18079
P47756|CAPZB	F-actin-capping protein subunit beta OS=Homo sapiens OX=9606 GN=CAPZB PE=1 SV=4	1.70779	0.118477	-0.926365	2478.87	910.959	2226.49	766.389	2135.01	706.478	1567.91	2.72117	0.434755		0.926365	1.44423	-1.44423
Q86YZ3|HORN	Hornerin OS=Homo sapiens OX=9606 GN=HRNR PE=1 SV=2	1.70725	0.118581	-0.925985	21926.9	13986.6	24660	11615.1	7085.15	8921.27	7940.33	1.56771	0.195266		0.925985	0.648658	-0.648658
P04839|CY24B	Cytochrome b-245 heavy chain OS=Homo sapiens OX=9606 GN=CYBB PE=1 SV=2	1.70657	0.118711	-0.925511	2366.75	938.504	2431.16	543.548	1612.34	1266.06	1428.25	2.52183	0.401716		0.925511	1.33447	-1.33447
O15511|ARPC5	Actin-related protein 2/3 complex subunit 5 OS=Homo sapiens OX=9606 GN=ARPC5 PE=1 SV=3	1.69999	0.119972	-0.920921	3150.83	1737.32	3407.17	1768.72	1956.36	566.444	1413.51	1.81362	0.258546		0.920921	0.85887	-0.85887
P49913|CAMP	Cathelicidin antimicrobial peptide OS=Homo sapiens OX=9606 GN=CAMP PE=1 SV=1	1.69675	0.120597	-0.918662	14858.8	8248.69	14735.3	5736.45	5698.12	7654.66	6610.14	1.80136	0.2556		0.918662	0.849084	-0.849084
P05106|ITB3	Integrin beta-3 OS=Homo sapiens OX=9606 GN=ITGB3 PE=1 SV=2	1.6944	0.121052	-0.917029	32141.7	26233.3	31466.5	26430.4	7871.78	3315.13	5908.38	1.22522	0.0882158		0.917029	0.293047	-0.293047
Q86VE9|SERC5	Serine incorporator 5 OS=Homo sapiens OX=9606 GN=SERINC5 PE=2 SV=1	1.69386	0.121158	-0.916648	13435.8	10324	13858.3	9671.86	2435.32	3784.14	3111.85	1.30142	0.114417		0.916648	0.380086	-0.380086
Q07960|RHG01	Rho GTPase-activating protein 1 OS=Homo sapiens OX=9606 GN=ARHGAP1 PE=1 SV=1	-1.68829	0.122244	-0.912773	1360.64	2853.14	1035.56	2260.72	879.283	1978.86	-1492.49	0.476893	-0.321579		0.912773	-1.06826	1.06826
Q9HC35|EMAL4	Echinoderm microtubule-associated protein-like 4 OS=Homo sapiens OX=9606 GN=EML4 PE=1 SV=3	-1.68824	0.122253	-0.91274	6317.78	25913.6	5539.27	13135.9	5210.46	27950.2	-19595.8	0.243802	-0.612963		0.91274	-2.03622	2.03622
O00194|RB27B	Ras-related protein Rab-27B OS=Homo sapiens OX=9606 GN=RAB27B PE=1 SV=4	1.68097	0.123685	-0.907682	5777.58	2857.52	5898.89	2212.97	3655.14	2178.44	2920.07	2.02189	0.305757		0.907682	1.0157	-1.0157
P08195|4F2	4F2 cell-surface antigen heavy chain OS=Homo sapiens OX=9606 GN=SLC3A2 PE=1 SV=3	-1.67744	0.124387	-0.905226	5618.4	14183.1	5683.64	9747.66	3666.74	11957.1	-8564.75	0.396132	-0.40216		0.905226	-1.33595	1.33595
Q96AY3|FKB10	Peptidyl-prolyl cis-trans isomerase FKBP10 OS=Homo sapiens OX=9606 GN=FKBP10 PE=1 SV=1	1.67687	0.1245	-0.904832	10981.6	6043.18	8720.33	6363.21	6870.35	2199.49	4938.45	1.81719	0.259401		0.904832	0.861713	-0.861713
P35232|PHB	Prohibitin OS=Homo sapiens OX=9606 GN=PHB PE=1 SV=1	1.67545	0.124784	-0.903842	18550.3	8564.47	13973.8	7037.07	14122.7	3699.54	9985.82	2.16596	0.33565		0.903842	1.11501	-1.11501
P01861|IGHG4	Immunoglobulin heavy constant gamma 4 OS=Homo sapiens OX=9606 GN=IGHG4 PE=1 SV=1	1.67007	0.12586	-0.900111	14245.7	7504.08	11813.1	7193.91	9292.6	3379.03	6741.6	1.89839	0.278386		0.900111	0.924778	-0.924778
P49327|FAS	Fatty acid synthase OS=Homo sapiens OX=9606 GN=FASN PE=1 SV=3	1.65651	0.128614	-0.890711	3517.81	2743.27	3275.99	2808.84	825.521	793.886	774.539	1.28234	0.108004		0.890711	0.358781	-0.358781
P01009|A1AT	Alpha-1-antitrypsin OS=Homo sapiens OX=9606 GN=SERPINA1 PE=1 SV=3	1.65444	0.12904	-0.889277	34157.3	19294.8	37920.5	21295.2	19898.3	9394.9	14862.5	1.77028	0.248043		0.889277	0.823981	-0.823981
Q9NZA1|CLIC5	Chloride intracellular channel protein 5 OS=Homo sapiens OX=9606 GN=CLIC5 PE=1 SV=3	1.65337	0.129261	-0.888531	44706.1	13540.8	43056	14252.4	45299.7	8932.9	31165.4	3.3016	0.518724		0.888531	1.72316	-1.72316
Q9ULK4|MED23	Mediator of RNA polymerase II transcription subunit 23 OS=Homo sapiens OX=9606 GN=MED23 PE=1 SV=2	-1.647	0.130579	-0.884125	1438.25	3296.18	903.825	3007.62	1766.35	2124.92	-1857.93	0.436338	-0.360177		0.884125	-1.19648	1.19648
Q13576|IQGA2	Ras GTPase-activating-like protein IQGAP2 OS=Homo sapiens OX=9606 GN=IQGAP2 PE=1 SV=4	1.64469	0.131059	-0.882532	5818.51	3902.1	5922.44	3369.32	2348.1	1622.55	1916.4	1.49112	0.173513		0.882532	0.576397	-0.576397
P61626|LYSC	Lysozyme C OS=Homo sapiens OX=9606 GN=LYZ PE=1 SV=1	1.64405	0.131193	-0.88209	23906.6	11198.1	20603.7	10288.3	18302.4	4851.61	12708.5	2.13487	0.329372		0.88209	1.09415	-1.09415
P40925|MDHC	Malate dehydrogenase, cytoplasmic OS=Homo sapiens OX=9606 GN=MDH1 PE=1 SV=4	-1.64314	0.131383	-0.881461	4513.52	6294.8	4205.14	6788.82	1730.1	2014.45	-1781.28	0.717023	-0.144467		0.881461	-0.479908	0.479908
P27797|CALR	Calreticulin OS=Homo sapiens OX=9606 GN=CALR PE=1 SV=1	1.64291	0.131431	-0.881301	843.665	532.395	811.502	491.836	415.173	207.38	311.269	1.58466	0.199936		0.881301	0.664171	-0.664171
Q13045|FLII	Protein flightless-1 homolog OS=Homo sapiens OX=9606 GN=FLII PE=1 SV=2	1.62048	0.136197	-0.865831	2911.71	1498.54	2833.62	719.269	1504.62	1516.31	1413.17	1.94303	0.28848		0.865831	0.958311	-0.958311
P02749|APOH	Beta-2-glycoprotein 1 OS=Homo sapiens OX=9606 GN=APOH PE=1 SV=3	1.61919	0.136475	-0.864947	28528.3	21543.3	28171.4	22817.6	9297.82	5020.69	6984.98	1.32423	0.121964		0.864947	0.405154	-0.405154
P08729|K2C7	Keratin, type II cytoskeletal 7 OS=Homo sapiens OX=9606 GN=KRT7 PE=1 SV=5	-1.6179	0.136755	-0.864058	820.949	1589.95	809.193	1143.19	437.506	1078.93	-768.999	0.516337	-0.287067		0.864058	-0.953615	0.953615
Q9NY33|DPP3	Dipeptidyl peptidase 3 OS=Homo sapiens OX=9606 GN=DPP3 PE=1 SV=2	1.6076	0.139002	-0.856979	13375.9	6514.72	13297.4	4931.27	8768.44	5692.7	6861.16	2.05318	0.312427		0.856979	1.03786	-1.03786
P05154|IPSP	Plasma serine protease inhibitor OS=Homo sapiens OX=9606 GN=SERPINA5 PE=1 SV=3	1.6034	0.139929	-0.854091	22664	18355.1	22340.3	18721.3	5165.36	4080.47	4308.89	1.23475	0.0915796		0.854091	0.304221	-0.304221
P02545|LMNA	Prelamin-A/C OS=Homo sapiens OX=9606 GN=LMNA PE=1 SV=1	1.60225	0.140182	-0.853307	5353.32	3819.63	5679.7	4406.86	1880.5	1400.44	1533.69	1.40153	0.146602		0.853307	0.487002	-0.487002
Q9Y277|VDAC3	Voltage-dependent anion-selective channel protein 3 OS=Homo sapiens OX=9606 GN=VDAC3 PE=1 SV=1	-1.60014	0.14065	-0.851861	1854.4	23319.9	2017.77	3283.17	671.279	32852.3	-21465.5	0.0795201	-1.09952		0.851861	-3.65254	3.65254
P26640|SYVC	Valine--tRNA ligase OS=Homo sapiens OX=9606 GN=VARS PE=1 SV=4	1.59415	0.141987	-0.847752	8635.89	6216.97	8599.72	5985.51	1694.89	3307.86	2418.92	1.38908	0.142729		0.847752	0.474134	-0.474134
Q5TDH0|DDI2	Protein DDI1 homolog 2 OS=Homo sapiens OX=9606 GN=DDI2 PE=1 SV=1	1.59352	0.142128	-0.84732	1542.67	1014.29	1216.7	1037.7	687.092	433.125	528.387	1.52095	0.182114		0.84732	0.604968	-0.604968
P09651|ROA1	Heterogeneous nuclear ribonucleoprotein A1 OS=Homo sapiens OX=9606 GN=HNRNPA1 PE=1 SV=5	1.5893	0.143077	-0.84443	26395.4	4277.5	5699.54	4271.77	34063.3	1321.93	22117.9	6.17075	0.790338		0.84443	2.62544	-2.62544
P08571|CD14	Monocyte differentiation antigen CD14 OS=Homo sapiens OX=9606 GN=CD14 PE=1 SV=2	1.58739	0.143507	-0.843127	17061.7	12854.5	16791.6	13203.4	5908.72	2689.61	4207.19	1.32729	0.122967		0.843127	0.408487	-0.408487
Q08431|MFGM	Lactadherin OS=Homo sapiens OX=9606 GN=MFGE8 PE=1 SV=2	1.58171	0.144797	-0.83924	2929.66	2016.15	2434.83	2037.38	1166.53	800.365	913.516	1.4531	0.162295		0.83924	0.539134	-0.539134
P25311|ZA2G	Zinc-alpha-2-glycoprotein OS=Homo sapiens OX=9606 GN=AZGP1 PE=1 SV=2	-1.57733	0.145798	-0.836249	32096.6	55839.5	21963.7	61708	21307.6	30090.9	-23742.9	0.574801	-0.240482		0.836249	-0.798865	0.798865
P30711|GSTT1	Glutathione S-transferase theta-1 OS=Homo sapiens OX=9606 GN=GSTT1 PE=1 SV=4	1.57555	0.146208	-0.835029	12088.4	8000.23	12232.6	9536.27	3756.75	5126.79	4088.19	1.51101	0.179267		0.835029	0.595513	-0.595513
Q9UK55|ZPI	Protein Z-dependent protease inhibitor OS=Homo sapiens OX=9606 GN=SERPINA10 PE=1 SV=1	-1.57237	0.14694	-0.832859	9587.5	14921.3	8790.01	14803.3	3185.48	7674.36	-5333.82	0.642537	-0.192102		0.832859	-0.638149	0.638149
P48740|MASP1	Mannan-binding lectin serine protease 1 OS=Homo sapiens OX=9606 GN=MASP1 PE=1 SV=3	-1.57207	0.147009	-0.832656	9175.69	22461.8	8227.74	12537.8	2595.88	20538.1	-13286.1	0.408502	-0.388806		0.832656	-1.29159	1.29159
Q15758|AAAT	Neutral amino acid transporter B(0) OS=Homo sapiens OX=9606 GN=SLC1A5 PE=1 SV=2	-1.57134	0.147179	-0.832155	17155.1	40175.4	14359.9	38253.1	13966.4	33056	-23020.3	0.427006	-0.369566		0.832155	-1.22767	1.22767
Q9C0H2|TTYH3	Protein tweety homolog 3 OS=Homo sapiens OX=9606 GN=TTYH3 PE=1 SV=3	-1.5641	0.148859	-0.827224	4049.5	11133.1	4350.77	9774.37	3053.25	10665	-7083.61	0.363735	-0.439215		0.827224	-1.45904	1.45904
O60610|DIAP1	Protein diaphanous homolog 1 OS=Homo sapiens OX=9606 GN=DIAPH1 PE=1 SV=2	1.55411	0.151209	-0.820423	2649.85	1797.94	2668.36	1838.99	967.053	931.514	851.91	1.47383	0.168446		0.820423	0.559566	-0.559566
P08572|CO4A2	Collagen alpha-2(IV) chain OS=Homo sapiens OX=9606 GN=COL4A2 PE=1 SV=4	1.5463	0.153068	-0.815115	2765.06	1756.76	2688.08	1772.04	1410.93	748.633	1008.3	1.57395	0.196992		0.815115	0.654392	-0.654392
Q9NZP8|C1RL	Complement C1r subcomponent-like protein OS=Homo sapiens OX=9606 GN=C1RL PE=1 SV=2	-1.54136	0.154254	-0.811762	22370.8	33688.3	25397.2	31455.6	13075.7	12349	-11317.4	0.664054	-0.177796		0.811762	-0.590627	0.590627
P11215|ITAM	Integrin alpha-M OS=Homo sapiens OX=9606 GN=ITGAM PE=1 SV=2	1.53811	0.155041	-0.809555	19228.7	15641.9	19424.6	15836.9	4261.54	3803.56	3586.78	1.22931	0.08966		0.809555	0.297844	-0.297844
P02461|CO3A1	Collagen alpha-1(III) chain OS=Homo sapiens OX=9606 GN=COL3A1 PE=1 SV=4	1.5381	0.155043	-0.809549	121946	28797.2	38243.5	29070.9	148110	8320.76	93148.6	4.23464	0.626816		0.809549	2.08224	-2.08224
O75556|SG2A1	Mammaglobin-B OS=Homo sapiens OX=9606 GN=SCGB2A1 PE=1 SV=1	1.53106	0.156754	-0.80478	566.302	0	0	0	906.006	0	566.302	âˆž	âˆž		0.80478	#VALUE!	#VALUE!
Q9BW30|TPPP3	Tubulin polymerization-promoting protein family member 3 OS=Homo sapiens OX=9606 GN=TPPP3 PE=1 SV=1	1.52629	0.157924	-0.801552	5676.19	3860.4	5929.13	3157.99	2356.8	1713.92	1815.79	1.47036	0.167425		0.801552	0.556174	-0.556174
P01591|IGJ	Immunoglobulin J chain OS=Homo sapiens OX=9606 GN=JCHAIN PE=1 SV=4	1.51732	0.160145	-0.795486	8602.02	7297.94	8316.1	7394.72	1834.69	1032.45	1304.07	1.17869	0.0713996		0.795486	0.237184	-0.237184
P26641|EF1G	Elongation factor 1-gamma OS=Homo sapiens OX=9606 GN=EEF1G PE=1 SV=3	-1.5168	0.160274	-0.795136	8587.05	17399.6	6840.41	15840.3	7104.97	12331.1	-8812.58	0.493519	-0.306696		0.795136	-1.01882	1.01882
Q969P0|IGSF8	Immunoglobulin superfamily member 8 OS=Homo sapiens OX=9606 GN=IGSF8 PE=1 SV=1	1.51653	0.16034	-0.794958	7362.29	4124.81	5221.51	4045.16	5149.67	908.27	3237.48	1.78488	0.251609		0.794958	0.835828	-0.835828
Q13361|MFAP5	Microfibrillar-associated protein 5 OS=Homo sapiens OX=9606 GN=MFAP5 PE=1 SV=1	-1.51621	0.160419	-0.794743	1715.86	2905.04	1640.82	2870.7	877.497	1709.05	-1189.18	0.590649	-0.228671		0.794743	-0.759627	0.759627
Q7KZF4|SND1	Staphylococcal nuclease domain-containing protein 1 OS=Homo sapiens OX=9606 GN=SND1 PE=1 SV=1	1.51439	0.160875	-0.793512	29657.3	16208.8	29365.1	12262.3	16706.9	13930.4	13448.5	1.82971	0.262381		0.793512	0.871611	-0.871611
O95777|LSM8	U6 snRNA-associated Sm-like protein LSm8 OS=Homo sapiens OX=9606 GN=LSM8 PE=1 SV=3	1.51367	0.161054	-0.793029	8551.03	3029.47	4455.77	2850.96	8738.55	1864.34	5521.56	2.82262	0.450652		0.793029	1.49703	-1.49703
P12268|IMDH2	Inosine-5'-monophosphate dehydrogenase 2 OS=Homo sapiens OX=9606 GN=IMPDH2 PE=1 SV=2	1.51255	0.161335	-0.792272	10937.1	7448.59	9748.41	7761.97	5411.99	1620.86	3488.55	1.46835	0.16683		0.792272	0.554196	-0.554196
P37802|TAGL2	Transgelin-2 OS=Homo sapiens OX=9606 GN=TAGLN2 PE=1 SV=3	1.50863	0.162321	-0.789624	13264.9	9297.36	15306.5	8141.01	5187.89	3818.94	3967.55	1.42674	0.154345		0.789624	0.512722	-0.512722
P48735|IDHP	Isocitrate dehydrogenase [NADP], mitochondrial OS=Homo sapiens OX=9606 GN=IDH2 PE=1 SV=2	1.50712	0.162702	-0.788607	16819.4	12543.9	15545.2	12289.3	5843.99	3759.56	4275.47	1.34084	0.127377		0.788607	0.423139	-0.423139
P35754|GLRX1	Glutaredoxin-1 OS=Homo sapiens OX=9606 GN=GLRX PE=1 SV=2	-1.50442	0.163385	-0.786788	434.951	952.727	312.473	935.022	495.547	682.022	-517.776	0.456533	-0.340528		0.786788	-1.13121	1.13121
P41091|IF2G	Eukaryotic translation initiation factor 2 subunit 3 OS=Homo sapiens OX=9606 GN=EIF2S3 PE=1 SV=3	-1.50266	0.163832	-0.785603	980.404	1514.29	972.97	1555.29	686.745	534.592	-533.886	0.647435	-0.188804		0.785603	-0.627194	0.627194
P35612|ADDB	Beta-adducin OS=Homo sapiens OX=9606 GN=ADD2 PE=1 SV=3	1.50171	0.164073	-0.784963	21857.9	14985.9	21818.6	15638.4	9711.6	5597.27	6871.97	1.45856	0.163925		0.784963	0.544546	-0.544546
P01742|HV169	Immunoglobulin heavy variable 1-69 OS=Homo sapiens OX=9606 GN=IGHV1-69 PE=1 SV=2	1.49555	0.165645	-0.780822	816.83	539.025	795.614	526.236	420.538	173.711	277.805	1.51538	0.180523		0.780822	0.599683	-0.599683
O43175|SERA	D-3-phosphoglycerate dehydrogenase OS=Homo sapiens OX=9606 GN=PHGDH PE=1 SV=4	1.49392	0.166062	-0.779729	8116.87	6139.83	8680.91	5964.4	1976.03	2569.72	1977.04	1.322	0.121232		0.779729	0.402725	-0.402725
P78509|RELN	Reelin OS=Homo sapiens OX=9606 GN=RELN PE=1 SV=3	-1.48839	0.167491	-0.776009	3363.64	5435.78	3161.74	4754.88	1480.71	3071.97	-2072.15	0.618795	-0.208453		0.776009	-0.692466	0.692466
Q9H4A4|AMPB	Aminopeptidase B OS=Homo sapiens OX=9606 GN=RNPEP PE=1 SV=2	1.48785	0.16763	-0.775649	2597.2	1702.14	2529.26	1438.77	1046.22	1037.7	895.061	1.52585	0.183511		0.775649	0.609609	-0.609609
P07900|HS90A	Heat shock protein HSP 90-alpha OS=Homo sapiens OX=9606 GN=HSP90AA1 PE=1 SV=5	1.48424	0.168568	-0.773225	39498.5	29815.4	38521.3	27240.5	8954.17	13236.2	9683.14	1.32477	0.12214		0.773225	0.405742	-0.405742
P13674|P4HA1	Prolyl 4-hydroxylase subunit alpha-1 OS=Homo sapiens OX=9606 GN=P4HA1 PE=1 SV=2	-1.48264	0.168985	-0.772152	12986.8	15405.4	13507	14529.3	1943.65	3491.19	-2418.58	0.843005	-0.07417		0.772152	-0.246387	0.246387
P10619|PPGB	Lysosomal protective protein OS=Homo sapiens OX=9606 GN=CTSA PE=1 SV=2	-1.48251	0.169017	-0.772069	2489.56	3951.52	1792	3739.55	1905.07	1485.1	-1461.96	0.630025	-0.200642		0.772069	-0.666518	0.666518
P30043|BLVRB	Flavin reductase (NADPH) OS=Homo sapiens OX=9606 GN=BLVRB PE=1 SV=3	1.47542	0.170878	-0.767315	11359.8	8402.48	10874.4	8584.53	4171.46	2589.31	2957.32	1.35196	0.130963		0.767315	0.43505	-0.43505
P62241|RS8	40S ribosomal protein S8 OS=Homo sapiens OX=9606 GN=RPS8 PE=1 SV=2	1.47506	0.170971	-0.767077	5920.98	2840.41	4409.81	2945.89	5010.46	1031.77	3080.57	2.08455	0.319013		0.767077	1.05974	-1.05974
A0A075B6Q5|HV364	Immunoglobulin heavy variable 3-64 OS=Homo sapiens OX=9606 GN=IGHV3-64 PE=3 SV=1	-1.46771	0.172917	-0.762161	40365.9	57297.3	40737.1	49115.5	15935.5	23335.1	-16931.4	0.704498	-0.15212		0.762161	-0.505332	0.505332
P52907|CAZA1	F-actin-capping protein subunit alpha-1 OS=Homo sapiens OX=9606 GN=CAPZA1 PE=1 SV=3	1.4527	0.176952	-0.752145	7091.57	3922.08	6562.39	3676.17	4514.28	2860.48	3169.48	1.80811	0.257225		0.752145	0.854484	-0.854484
P48509|CD151	CD151 antigen OS=Homo sapiens OX=9606 GN=CD151 PE=1 SV=3	-1.44995	0.177702	-0.750308	4727.48	6193.1	4242.83	5876.85	1927.3	1554.32	-1465.62	0.763346	-0.117278		0.750308	-0.38959	0.38959
P01116|RASK	GTPase KRas OS=Homo sapiens OX=9606 GN=KRAS PE=1 SV=1	1.44495	0.179067	-0.746985	7865.6	2972.34	4988.54	2987.61	8199.26	1257.02	4893.25	2.64626	0.422633		0.746985	1.40396	-1.40396
P31040|SDHA	Succinate dehydrogenase [ubiquinone] flavoprotein subunit, mitochondrial OS=Homo sapiens OX=9606 GN=SDHA PE=1 SV=2	-1.43994	0.180448	-0.743649	4812.69	10184.6	2236.44	11532.3	5860.56	7011.58	-5371.96	0.472543	-0.325558		0.743649	-1.08148	1.08148
Q02153|GCYB1	Guanylate cyclase soluble subunit beta-1 OS=Homo sapiens OX=9606 GN=GUCY1B1 PE=1 SV=1	1.43176	0.182717	-0.738222	2102.18	1147.42	2205.53	1056.2	1176.61	1133	954.765	1.8321	0.262949		0.738222	0.873499	-0.873499
Q3MJ13|WDR72	WD repeat-containing protein 72 OS=Homo sapiens OX=9606 GN=WDR72 PE=2 SV=2	1.42607	0.18431	-0.73445	6039.42	3523.65	5481.21	3210.69	2829.88	3265.67	2515.77	1.71397	0.234002		0.73445	0.777339	-0.777339
P04075|ALDOA	Fructose-bisphosphate aldolase A OS=Homo sapiens OX=9606 GN=ALDOA PE=1 SV=2	-1.42501	0.18461	-0.733744	29069.4	38222.1	24097.7	38138.6	12201.6	9932.06	-9152.74	0.760538	-0.118879		0.733744	-0.394908	0.394908
P24752|THIL	Acetyl-CoA acetyltransferase, mitochondrial OS=Homo sapiens OX=9606 GN=ACAT1 PE=1 SV=1	1.42258	0.185294	-0.732139	1637.71	816.059	1080.97	817.268	1337.37	461.554	821.655	2.00686	0.302517		0.732139	1.00494	-1.00494
A0A087WSX0|LV545	Immunoglobulin lambda variable 5-45 OS=Homo sapiens OX=9606 GN=IGLV5-45 PE=3 SV=1	-1.42162	0.185565	-0.731504	16075.6	20759.1	16215.2	21437.5	3771.42	7134.21	-4683.47	0.774389	-0.111041		0.731504	-0.368869	0.368869
Q15019|SEPT2	Septin-2 OS=Homo sapiens OX=9606 GN=SEPT2 PE=1 SV=1	1.41816	0.186547	-0.729212	7012.58	4811.81	7499.73	5291.64	3702.62	860.29	2200.77	1.45737	0.163569		0.729212	0.543365	-0.543365
Q6UVK1|CSPG4	Chondroitin sulfate proteoglycan 4 OS=Homo sapiens OX=9606 GN=CSPG4 PE=1 SV=2	-1.41803	0.186583	-0.729129	19120.1	22509.8	19558.7	21108.8	2578.6	5257.06	-3389.75	0.84941	-0.0708825		0.729129	-0.235467	0.235467
P26440|IVD	Isovaleryl-CoA dehydrogenase, mitochondrial OS=Homo sapiens OX=9606 GN=IVD PE=1 SV=1	-1.41575	0.187233	-0.727619	4706.04	6827.14	4399.53	7663.14	2467.29	2716.69	-2121.1	0.689314	-0.161583		0.727619	-0.536767	0.536767
A0A0B4J1U7|HV601	Immunoglobulin heavy variable 6-1 OS=Homo sapiens OX=9606 GN=IGHV6-1 PE=3 SV=1	-1.41392	0.187754	-0.726412	5216.01	8989.8	3391.73	10281.7	3608.12	5451.96	-3773.8	0.580214	-0.236412		0.726412	-0.785343	0.785343
P31146|COR1A	Coronin-1A OS=Homo sapiens OX=9606 GN=CORO1A PE=1 SV=4	1.40902	0.189158	-0.723174	37711.2	23908.2	35827.9	18535.6	17515.7	16400.7	13802.9	1.57733	0.197922		0.723174	0.657483	-0.657483
P02724|GLPA	Glycophorin-A OS=Homo sapiens OX=9606 GN=GYPA PE=1 SV=2	1.40841	0.189332	-0.722775	28055.7	21326.2	25552.1	20096.7	9953.22	6157.38	6729.5	1.31555	0.119108		0.722775	0.395667	-0.395667
Q14684|RRP1B	Ribosomal RNA processing protein 1 homolog B OS=Homo sapiens OX=9606 GN=RRP1B PE=1 SV=3	1.40713	0.189701	-0.72193	10611.3	4868.6	10390.6	2375.09	8398.57	5421.92	5742.67	2.17953	0.338363		0.72193	1.12402	-1.12402
Q12904|AIMP1	Aminoacyl tRNA synthase complex-interacting multifunctional protein 1 OS=Homo sapiens OX=9606 GN=AIMP1 PE=1 SV=2	1.4046	0.190432	-0.720259	6306.88	3297.26	6432.94	1803.73	3791.53	3629.19	3009.62	1.91276	0.281661		0.720259	0.935658	-0.935658
Q02809|PLOD1	Procollagen-lysine,2-oxoglutarate 5-dioxygenase 1 OS=Homo sapiens OX=9606 GN=PLOD1 PE=1 SV=2	-1.39952	0.191906	-0.716911	2145.6	3946.16	1703.95	3371.23	941.702	3007.43	-1800.56	0.543718	-0.264627		0.716911	-0.87907	0.87907
P09871|C1S	Complement C1s subcomponent OS=Homo sapiens OX=9606 GN=C1S PE=1 SV=1	-1.39658	0.192763	-0.714976	6121.24	11541.9	5940.08	6113.5	2115.27	9269.12	-5420.66	0.53035	-0.275438		0.714976	-0.914984	0.914984
P34741|SDC2	Syndecan-2 OS=Homo sapiens OX=9606 GN=SDC2 PE=1 SV=2	1.3957	0.193019	-0.714401	30550.5	17095.9	29771.2	11603.5	15390.4	17908.5	13454.6	1.787	0.252126		0.714401	0.837543	-0.837543
P01911|2B1F	HLA class II histocompatibility antigen, DRB1-15 beta chain OS=Homo sapiens OX=9606 GN=HLA-DRB1 PE=1 SV=2	1.39375	0.193589	-0.71312	10619.5	6915.58	11242.6	5324.75	4673.58	4531.29	3703.95	1.53559	0.186277		0.71312	0.618798	-0.618798
P61163|ACTZ	Alpha-centractin OS=Homo sapiens OX=9606 GN=ACTR1A PE=1 SV=1	-1.39229	0.194018	-0.712158	459.097	954.426	451.224	791.718	201.441	847.84	-495.328	0.48102	-0.317837		0.712158	-1.05583	1.05583
Q05707|COEA1	Collagen alpha-1(XIV) chain OS=Homo sapiens OX=9606 GN=COL14A1 PE=1 SV=3	1.3893	0.194897	-0.710195	8882.72	2598.41	3126.48	2388.83	11015.9	1189.06	6284.31	3.41852	0.533838		0.710195	1.77337	-1.77337
Q96DA0|ZG16B	Zymogen granule protein 16 homolog B OS=Homo sapiens OX=9606 GN=ZG16B PE=1 SV=3	-1.38587	0.195913	-0.707937	968.767	2069.67	648.983	1904.23	656.77	1831.63	-1100.9	0.468078	-0.329682		0.707937	-1.09518	1.09518
P20160|CAP7	Azurocidin OS=Homo sapiens OX=9606 GN=AZU1 PE=1 SV=3	1.38325	0.196689	-0.70622	10656.6	8127.7	10181.3	9092.6	2405.91	3777.01	2528.88	1.31114	0.11765		0.70622	0.390825	-0.390825
O60840|CAC1F	Voltage-dependent L-type calcium channel subunit alpha-1F OS=Homo sapiens OX=9606 GN=CACNA1F PE=1 SV=2	-1.38179	0.197122	-0.705266	13294.2	16320.8	13180.7	16559.7	3469.14	4092.68	-3026.57	0.814557	-0.0890784		0.705266	-0.295912	0.295912
A0A0C4DH72|KV106	Immunoglobulin kappa variable 1-6 OS=Homo sapiens OX=9606 GN=IGKV1-6 PE=3 SV=1	1.37857	0.198083	-0.703153	83032.9	71474.4	85409.7	74198.8	19848	5277.06	11558.5	1.16172	0.0650999		0.703153	0.216257	-0.216257
P06727|APOA4	Apolipoprotein A-IV OS=Homo sapiens OX=9606 GN=APOA4 PE=1 SV=3	1.37508	0.199129	-0.700866	109314	88651.2	118732	93922.8	26417.3	25629.7	20662.5	1.23308	0.09099		0.700866	0.302262	-0.302262
A0A0C4DH34|HV428	Immunoglobulin heavy variable 4-28 OS=Homo sapiens OX=9606 GN=IGHV4-28 PE=3 SV=1	1.36726	0.201489	-0.69575	28525.1	7541.66	14601.9	7417.92	37413	3668.82	20983.4	3.78233	0.577759		0.69575	1.91928	-1.91928
Q99536|VAT1	Synaptic vesicle membrane protein VAT-1 homolog OS=Homo sapiens OX=9606 GN=VAT1 PE=1 SV=2	1.36343	0.202653	-0.693248	7566.08	5744.91	6825.87	6020.05	2673.17	1886.59	1821.18	1.31701	0.119588		0.693248	0.397263	-0.397263
Q9Y678|COPG1	Coatomer subunit gamma-1 OS=Homo sapiens OX=9606 GN=COPG1 PE=1 SV=1	-1.36253	0.202928	-0.692658	3816.35	6736.2	3485.52	4564.97	1670.04	4976.42	-2919.84	0.566544	-0.246766		0.692658	-0.81974	0.81974
Q9UNW1|MINP1	Multiple inositol polyphosphate phosphatase 1 OS=Homo sapiens OX=9606 GN=MINPP1 PE=1 SV=1	1.36233	0.202986	-0.692533	6758.96	3921.52	7113.6	3344.44	4651.8	2094.86	2837.44	1.72355	0.236425		0.692533	0.785387	-0.785387
Q15631|TSN	Translin OS=Homo sapiens OX=9606 GN=TSN PE=1 SV=1	-1.3599	0.20373	-0.690945	1797.51	2436.13	2216.98	2475.22	783.022	842.657	-638.622	0.737854	-0.132029		0.690945	-0.438592	0.438592
Q16658|FSCN1	Fascin OS=Homo sapiens OX=9606 GN=FSCN1 PE=1 SV=3	-1.35404	0.205531	-0.687123	14252.7	18782.2	14759.8	18277.1	3661.92	7330.15	-4529.48	0.758842	-0.119849		0.687123	-0.398129	0.398129
P08133|ANXA6	Annexin A6 OS=Homo sapiens OX=9606 GN=ANXA6 PE=1 SV=3	1.35049	0.206628	-0.684812	51632.9	18992.7	45935.2	7038.22	49498.6	32477.2	32640.1	2.71856	0.434339		0.684812	1.44284	-1.44284
P50990|TCPQ	T-complex protein 1 subunit theta OS=Homo sapiens OX=9606 GN=CCT8 PE=1 SV=4	1.34356	0.208784	-0.680303	20350.5	16662.6	20687.2	14356.1	3228.09	5897.92	3687.89	1.22133	0.0868323		0.680303	0.288451	-0.288451
P43652|AFAM	Afamin OS=Homo sapiens OX=9606 GN=AFM PE=1 SV=1	-1.34331	0.208861	-0.680143	36821.2	42063.7	37205.7	41850.9	8663.23	4041.62	-5242.53	0.875367	-0.0578098		0.680143	-0.19204	0.19204
P49189|AL9A1	4-trimethylaminobutyraldehyde dehydrogenase OS=Homo sapiens OX=9606 GN=ALDH9A1 PE=1 SV=3	-1.34253	0.209106	-0.679634	2274.98	4415.83	1877.26	2981.07	1060.77	3759.27	-2140.85	0.515187	-0.288035		0.679634	-0.956833	0.956833
Q15166|PON3	Serum paraoxonase/lactonase 3 OS=Homo sapiens OX=9606 GN=PON3 PE=1 SV=3	1.34183	0.209325	-0.679179	4116.2	2046.92	3917.7	1560.92	3366.05	1714.28	2069.28	2.01092	0.303395		0.679179	1.00786	-1.00786
P36578|RL4	60S ribosomal protein L4 OS=Homo sapiens OX=9606 GN=RPL4 PE=1 SV=5	1.3414	0.209459	-0.6789	3702.43	1920.27	2642.05	1997.09	3199.23	596.472	1782.16	1.92808	0.285125		0.6789	0.947165	-0.947165
O43488|ARK72	Aflatoxin B1 aldehyde reductase member 2 OS=Homo sapiens OX=9606 GN=AKR7A2 PE=1 SV=3	1.33632	0.211054	-0.675607	5331.38	3331.91	5854.84	2245.56	2741.58	2432.35	1999.48	1.6001	0.204147		0.675607	0.678162	-0.678162
P26927|HGFL	Hepatocyte growth factor-like protein OS=Homo sapiens OX=9606 GN=MST1 PE=1 SV=2	-1.33607	0.211133	-0.675444	5645.26	9791.41	2428.77	11062.4	5786.5	4929.17	-4146.14	0.576553	-0.239161		0.675444	-0.794475	0.794475
Q9BS40|LXN	Latexin OS=Homo sapiens OX=9606 GN=LXN PE=1 SV=2	-1.33495	0.211487	-0.674717	6097.86	11333.8	5065.01	5664.71	3508.13	8943.93	-5235.91	0.538025	-0.269197		0.674717	-0.894254	0.894254
P35080|PROF2	Profilin-2 OS=Homo sapiens OX=9606 GN=PFN2 PE=1 SV=3	1.33163	0.212537	-0.672566	1746.11	1447.78	1786.71	1489.18	379.095	396.787	298.333	1.20606	0.08137		0.672566	0.270305	-0.270305
P35606|COPB2	Coatomer subunit beta' OS=Homo sapiens OX=9606 GN=COPB2 PE=1 SV=2	1.32932	0.213272	-0.671067	11303.3	8505.58	10055.9	8455.5	4970.33	1368.41	2797.72	1.32893	0.123501		0.671067	0.410262	-0.410262
P16157|ANK1	Ankyrin-1 OS=Homo sapiens OX=9606 GN=ANK1 PE=1 SV=3	1.32768	0.213793	-0.670006	20129.6	17660.6	20770.7	16828.8	2556.05	3770.46	2469.02	1.1398	0.05683		0.670006	0.188785	-0.188785
P62879|GBB2	Guanine nucleotide-binding protein G(I)/G(S)/G(T) subunit beta-2 OS=Homo sapiens OX=9606 GN=GNB2 PE=1 SV=3	1.32684	0.214059	-0.669466	11188.9	7727.98	12712.4	7450.44	5547.24	3170.27	3460.94	1.44785	0.160722		0.669466	0.533908	-0.533908
P06576|ATPB	ATP synthase subunit beta, mitochondrial OS=Homo sapiens OX=9606 GN=ATP5F1B PE=1 SV=3	1.32471	0.214742	-0.668083	9838.26	7483.76	10727.5	7565.37	3998.02	1723.43	2354.5	1.31462	0.118799		0.668083	0.39464	-0.39464
P22626|ROA2	Heterogeneous nuclear ribonucleoproteins A2/B1 OS=Homo sapiens OX=9606 GN=HNRNPA2B1 PE=1 SV=2	1.32276	0.215365	-0.666826	23924.7	17722.8	22093.8	19323.9	9898.28	5824.19	6201.9	1.34994	0.130314		0.666826	0.432894	-0.432894
O75368|SH3L1	SH3 domain-binding glutamic acid-rich-like protein OS=Homo sapiens OX=9606 GN=SH3BGRL PE=1 SV=1	1.32051	0.216088	-0.665369	2007.81	1325.36	2307.2	1129.23	928.314	860.693	682.454	1.51492	0.18039		0.665369	0.599243	-0.599243
Q02978|M2OM	Mitochondrial 2-oxoglutarate/malate carrier protein OS=Homo sapiens OX=9606 GN=SLC25A11 PE=1 SV=3	-1.31774	0.216982	-0.663577	9949.04	12647.8	10011.3	13640.6	2201.17	4508.01	-2698.8	0.786619	-0.104235		0.663577	-0.346262	0.346262
P30566|PUR8	Adenylosuccinate lyase OS=Homo sapiens OX=9606 GN=ADSL PE=1 SV=2	-1.31734	0.217109	-0.663322	449.973	741.325	437.599	569	219.557	495.261	-291.352	0.606985	-0.216822		0.663322	-0.720267	0.720267
Q13509|TBB3	Tubulin beta-3 chain OS=Homo sapiens OX=9606 GN=TUBB3 PE=1 SV=2	1.31258	0.21865	-0.66025	1123.88	785.258	1148.94	749.514	536.088	334.565	338.62	1.43122	0.155707		0.66025	0.517247	-0.517247
P01036|CYTS	Cystatin-S OS=Homo sapiens OX=9606 GN=CST4 PE=1 SV=3	1.3121	0.218805	-0.659942	7466.11	3654.09	4256.76	1899.22	6164.75	3555.25	3812.02	2.04322	0.310315		0.659942	1.03084	-1.03084
Q96QK1|VPS35	Vacuolar protein sorting-associated protein 35 OS=Homo sapiens OX=9606 GN=VPS35 PE=1 SV=2	1.30804	0.220129	-0.657322	14002.5	9659.35	12071.4	10038.3	7887.85	1982.56	4343.15	1.44963	0.161258		0.657322	0.535686	-0.535686
Q9H3Z4|DNJC5	DnaJ homolog subfamily C member 5 OS=Homo sapiens OX=9606 GN=DNAJC5 PE=1 SV=1	1.30656	0.220613	-0.656369	4681.95	2990.26	3558.33	3064.05	2932.63	1207.61	1691.69	1.56574	0.194718		0.656369	0.646841	-0.646841
P0DMN0|ST1A4	Sulfotransferase 1A4 OS=Homo sapiens OX=9606 GN=SULT1A4 PE=1 SV=1	-1.30557	0.220936	-0.655733	646.938	832.425	672.526	721.107	213.718	274.651	-185.486	0.777173	-0.109482		0.655733	-0.363692	0.363692
P09543|CN37	2',3'-cyclic-nucleotide 3'-phosphodiesterase OS=Homo sapiens OX=9606 GN=CNP PE=1 SV=2	1.30016	0.222713	-0.652255	33020.1	17676	28537.5	21792.7	27066.3	10153.3	15344	1.86807	0.271393		0.652255	0.901549	-0.901549
P04179|SODM	Superoxide dismutase [Mn], mitochondrial OS=Homo sapiens OX=9606 GN=SOD2 PE=1 SV=3	-1.29778	0.223498	-0.650725	5499.64	7068.24	5019.1	7461.96	1813.42	2340.3	-1568.61	0.778077	-0.108977		0.650725	-0.362015	0.362015
P60228|EIF3E	Eukaryotic translation initiation factor 3 subunit E OS=Homo sapiens OX=9606 GN=EIF3E PE=1 SV=1	-1.29565	0.224203	-0.649358	1700.77	2977.67	1287.95	2676.99	1634.78	1776.25	-1276.9	0.571175	-0.243231		0.649358	-0.807996	0.807996
O43813|LANC1	LanC-like protein 1 OS=Homo sapiens OX=9606 GN=LANCL1 PE=1 SV=1	-1.29258	0.225223	-0.647387	1880.98	3400.79	1524.42	3772.11	958.381	2715.98	-1519.82	0.553099	-0.257197		0.647387	-0.854389	0.854389
P02743|SAMP	Serum amyloid P-component OS=Homo sapiens OX=9606 GN=APCS PE=1 SV=2	-1.28935	0.226299	-0.645317	3161.03	4782.39	2705.79	4011.54	1732.67	2546.69	-1621.35	0.660974	-0.179816		0.645317	-0.597335	0.597335
P63279|UBC9	SUMO-conjugating enzyme UBC9 OS=Homo sapiens OX=9606 GN=UBE2I PE=1 SV=1	1.28497	0.227768	-0.642507	11781.1	5642.03	9225.58	3836.61	9853.3	6313.84	6139.04	2.08809	0.31975		0.642507	1.06219	-1.06219
Q14195|DPYL3	Dihydropyrimidinase-related protein 3 OS=Homo sapiens OX=9606 GN=DPYSL3 PE=1 SV=1	1.2792	0.22971	-0.63882	13683.6	11151	13121.1	11001	2882.91	3899.62	2532.6	1.22712	0.0888863		0.63882	0.295274	-0.295274
Q02818|NUCB1	Nucleobindin-1 OS=Homo sapiens OX=9606 GN=NUCB1 PE=1 SV=4	-1.27468	0.231243	-0.635931	3379.81	6108.48	3472.76	5495.13	2712.6	4487.37	-2728.67	0.553298	-0.257041		0.635931	-0.85387	0.85387
Q9Y608|LRRF2	Leucine-rich repeat flightless-interacting protein 2 OS=Homo sapiens OX=9606 GN=LRRFIP2 PE=1 SV=1	1.27155	0.232311	-0.633931	3092.4	1868.44	2792.75	1352.87	1757.82	1571.41	1223.96	1.65507	0.218816		0.633931	0.726891	-0.726891
P07355|ANXA2	Annexin A2 OS=Homo sapiens OX=9606 GN=ANXA2 PE=1 SV=2	-1.26434	0.234782	-0.629335	5102.92	6980.54	5081.13	5880.43	1787.73	3168.04	-1877.62	0.73102	-0.136071		0.629335	-0.452016	0.452016
Q05682|CALD1	Caldesmon OS=Homo sapiens OX=9606 GN=CALD1 PE=1 SV=3	-1.26429	0.234799	-0.629304	14811.8	18432.9	14637	20040.9	5021.68	4899.33	-3621.14	0.80355	-0.0949868		0.629304	-0.315539	0.315539
Q9Y4L1|HYOU1	Hypoxia up-regulated protein 1 OS=Homo sapiens OX=9606 GN=HYOU1 PE=1 SV=1	1.25603	0.237655	-0.624053	10226.7	5493.88	6542.78	5103.76	8973.74	2158.99	4732.8	1.86147	0.269855		0.624053	0.89644	-0.89644
Q8N6Q3|CD177	CD177 antigen OS=Homo sapiens OX=9606 GN=CD177 PE=1 SV=2	1.25505	0.237999	-0.623426	3426.76	2713.02	3006.39	2969.45	1113.69	836.748	713.733	1.26308	0.10143		0.623426	0.336942	-0.336942
Q99798|ACON	Aconitate hydratase, mitochondrial OS=Homo sapiens OX=9606 GN=ACO2 PE=1 SV=2	1.25407	0.23834	-0.622804	25672.1	17207.8	26449.1	13965	12769.5	10501.2	8464.33	1.49189	0.173737		0.622804	0.577141	-0.577141
P05452|TETN	Tetranectin OS=Homo sapiens OX=9606 GN=CLEC3B PE=1 SV=3	1.25249	0.23889	-0.621802	23605.7	20378.6	23309.7	20011.2	3990.49	4889.49	3227.08	1.15836	0.0638422		0.621802	0.212079	-0.212079
P19971|TYPH	Thymidine phosphorylase OS=Homo sapiens OX=9606 GN=TYMP PE=1 SV=2	-1.2514	0.239269	-0.621113	28089.4	38727.3	32546.8	43278.5	18077	10334.2	-10637.8	0.725314	-0.139474		0.621113	-0.463323	0.463323
P67936|TPM4	Tropomyosin alpha-4 chain OS=Homo sapiens OX=9606 GN=TPM4 PE=1 SV=3	-1.24861	0.240248	-0.619341	9587.37	15029.9	8516.89	12934.5	3002.05	10246.3	-5442.56	0.637885	-0.195257		0.619341	-0.648631	0.648631
O14980|XPO1	Exportin-1 OS=Homo sapiens OX=9606 GN=XPO1 PE=1 SV=1	-1.24388	0.241912	-0.616343	2515.11	9414.13	1985.43	4192.35	1906.31	13451.4	-6899.02	0.267163	-0.573223		0.616343	-1.90421	1.90421
P00450|CERU	Ceruloplasmin OS=Homo sapiens OX=9606 GN=CP PE=1 SV=1	1.23749	0.244173	-0.612303	20841.7	16042.6	18907.3	15032.4	8343.61	4541.24	4799.15	1.29915	0.11366		0.612303	0.377569	-0.377569
P05155|IC1	Plasma protease C1 inhibitor OS=Homo sapiens OX=9606 GN=SERPING1 PE=1 SV=2	-1.23461	0.245198	-0.610483	20550.8	23629	18761.3	21518	4024.64	4593.36	-3078.16	0.86973	-0.0606157		0.610483	-0.201361	0.201361
Q92736|RYR2	Ryanodine receptor 2 OS=Homo sapiens OX=9606 GN=RYR2 PE=1 SV=3	-1.23264	0.245903	-0.609237	4827.17	6631.08	4481.64	5632.51	1343.99	3323.22	-1803.91	0.727961	-0.137892		0.609237	-0.458066	0.458066
Q14254|FLOT2	Flotillin-2 OS=Homo sapiens OX=9606 GN=FLOT2 PE=1 SV=2	1.2317	0.246238	-0.608645	31973.9	20128.1	33014.6	20195.3	20318.8	11921.1	11845.8	1.58852	0.200992		0.608645	0.667682	-0.667682
Q08722|CD47	Leukocyte surface antigen CD47 OS=Homo sapiens OX=9606 GN=CD47 PE=1 SV=1	1.22985	0.246901	-0.607478	4677.63	2977.87	4697.72	3364.82	2982.1	1602.49	1699.76	1.5708	0.19612		0.607478	0.651496	-0.651496
P09960|LKHA4	Leukotriene A-4 hydrolase OS=Homo sapiens OX=9606 GN=LTA4H PE=1 SV=2	1.22855	0.247368	-0.606657	2472.04	1530.15	1967.51	925.163	1427.27	1220.49	941.896	1.61556	0.208323		0.606657	0.692034	-0.692034
Q13418|ILK	Integrin-linked protein kinase OS=Homo sapiens OX=9606 GN=ILK PE=1 SV=2	-1.22696	0.247941	-0.605652	6209.49	19566.1	6615.8	9929.67	1696.75	26610.9	-13356.6	0.31736	-0.498448		0.605652	-1.65581	1.65581
P01706|LV211	Immunoglobulin lambda variable 2-11 OS=Homo sapiens OX=9606 GN=IGLV2-11 PE=1 SV=2	1.22692	0.247955	-0.605627	4055.22	1475.68	2344.07	943.326	4961.31	1381.01	2579.54	2.74803	0.439021		0.605627	1.4584	-1.4584
A0A0J9YXX1|HV5X1	Immunoglobulin heavy variable 5-10-1 OS=Homo sapiens OX=9606 GN=IGHV5-10-1 PE=3 SV=1	1.22331	0.249255	-0.603356	1765.84	926.551	1389.22	995.273	1633.97	392.892	839.289	1.90582	0.280082		0.603356	0.930413	-0.930413
Q9NZL9|MAT2B	Methionine adenosyltransferase 2 subunit beta OS=Homo sapiens OX=9606 GN=MAT2B PE=1 SV=1	1.22166	0.249854	-0.602313	2338.4	1389.83	1842.42	1232.5	1666.93	915.792	948.568	1.68251	0.225956		0.602313	0.750611	-0.750611
P05787|K2C8	Keratin, type II cytoskeletal 8 OS=Homo sapiens OX=9606 GN=KRT8 PE=1 SV=7	1.22052	0.250266	-0.601598	19122.1	15648.3	18219.7	16528.4	6101.88	3372.21	3473.83	1.22199	0.0870692		0.601598	0.289238	-0.289238
P02786|TFR1	Transferrin receptor protein 1 OS=Homo sapiens OX=9606 GN=TFRC PE=1 SV=2	-1.21573	0.252009	-0.598585	5957.96	12984.4	5717.93	7544.12	2625.92	13911.5	-7026.46	0.458855	-0.338325		0.598585	-1.12389	1.12389
P05543|THBG	Thyroxine-binding globulin OS=Homo sapiens OX=9606 GN=SERPINA7 PE=1 SV=2	-1.21284	0.253062	-0.596773	9290.45	11773.3	9047.46	11947.4	2673.44	4242.34	-2482.86	0.789111	-0.102862		0.596773	-0.3417	0.3417
P02655|APOC2	Apolipoprotein C-II OS=Homo sapiens OX=9606 GN=APOC2 PE=1 SV=1	1.21257	0.253161	-0.596603	15057.8	9674.46	17464.3	6777.23	8750.31	6456.8	5383.3	1.55644	0.192134		0.596603	0.638254	-0.638254
P08865|RSSA	40S ribosomal protein SA OS=Homo sapiens OX=9606 GN=RPSA PE=1 SV=4	1.20958	0.254259	-0.594723	5243.84	3589.34	5027.35	4070.44	2074.34	2631.13	1654.5	1.46095	0.164634		0.594723	0.546903	-0.546903
P17213|BPI	Bactericidal permeability-increasing protein OS=Homo sapiens OX=9606 GN=BPI PE=1 SV=4	-1.20824	0.25475	-0.593886	3413.37	9416.34	3060.71	2129.97	2443.39	11922.1	-6002.97	0.362495	-0.440699		0.593886	-1.46397	1.46397
Q04446|GLGB	1,4-alpha-glucan-branching enzyme OS=Homo sapiens OX=9606 GN=GBE1 PE=1 SV=3	-1.2082	0.254765	-0.59386	1571.3	2065.68	1494.92	1877.63	762.821	650.159	-494.38	0.760669	-0.118804		0.59386	-0.394659	0.394659
P43686|PRS6B	26S proteasome regulatory subunit 6B OS=Homo sapiens OX=9606 GN=PSMC4 PE=1 SV=2	-1.20301	0.256681	-0.590606	2690.84	4799.04	2903.5	3648.56	1497.7	4022.84	-2108.2	0.560703	-0.251267		0.590606	-0.834691	0.834691
P31025|LCN1	Lipocalin-1 OS=Homo sapiens OX=9606 GN=LCN1 PE=1 SV=1	1.20147	0.257253	-0.58964	22373.7	17765.6	22866.8	19938.1	2916.66	8930.43	4608.04	1.25938	0.100157		0.58964	0.332713	-0.332713
Q562R1|ACTBL	Beta-actin-like protein 2 OS=Homo sapiens OX=9606 GN=ACTBL2 PE=1 SV=2	1.20129	0.257317	-0.589531	3414.44	2201.56	3010.27	1842.3	1520.83	1950.25	1212.89	1.55092	0.19059		0.589531	0.633126	-0.633126
P50552|VASP	Vasodilator-stimulated phosphoprotein OS=Homo sapiens OX=9606 GN=VASP PE=1 SV=3	1.19987	0.257843	-0.588645	10782.9	7063.99	8636.55	5616.54	6784.07	3408.1	3718.92	1.52646	0.183686		0.588645	0.610192	-0.610192
Q9NZN3|EHD3	EH domain-containing protein 3 OS=Homo sapiens OX=9606 GN=EHD3 PE=1 SV=2	1.19897	0.258179	-0.588079	2061.33	1414.15	2061.96	1600.83	987.809	878.845	647.173	1.45764	0.16365		0.588079	0.543634	-0.543634
P62195|PRS8	26S proteasome regulatory subunit 8 OS=Homo sapiens OX=9606 GN=PSMC5 PE=1 SV=1	-1.19891	0.258203	-0.58804	4856.94	6366.26	4255.45	6132.97	2123.15	2236.39	-1509.32	0.762919	-0.117522		0.58804	-0.390399	0.390399
P17096|HMGA1	High mobility group protein HMG-I/HMG-Y OS=Homo sapiens OX=9606 GN=HMGA1 PE=1 SV=3	-1.19515	0.259604	-0.585689	2652.67	4590.2	2078.08	4412.45	1935.31	3467.51	-1937.53	0.577899	-0.238148		0.585689	-0.791111	0.791111
Q9H8H3|MET7A	Methyltransferase-like protein 7A OS=Homo sapiens OX=9606 GN=METTL7A PE=1 SV=1	1.19428	0.259927	-0.585149	5173.26	3256.03	3355.27	3225.29	3553.69	1683.44	1917.23	1.58882	0.201076		0.585149	0.667959	-0.667959
P02750|A2GL	Leucine-rich alpha-2-glycoprotein OS=Homo sapiens OX=9606 GN=LRG1 PE=1 SV=2	1.19416	0.259973	-0.585072	7439.53	5737.84	7827.77	5647.22	3264.47	1235.83	1701.69	1.29657	0.112797		0.585072	0.374704	-0.374704
Q8IZP2|ST134	Putative protein FAM10A4 OS=Homo sapiens OX=9606 GN=ST13P4 PE=5 SV=1	1.1922	0.260706	-0.583849	3791.37	1312.94	2018.57	1302.94	5057.68	591.744	2478.43	2.88769	0.460551		0.583849	1.52992	-1.52992
P35268|RL22	60S ribosomal protein L22 OS=Homo sapiens OX=9606 GN=RPL22 PE=1 SV=2	1.19162	0.260922	-0.583489	3460.69	2412	3562.35	1941.57	1885.97	1044.07	1048.69	1.43478	0.156786		0.583489	0.520832	-0.520832
P04083|ANXA1	Annexin A1 OS=Homo sapiens OX=9606 GN=ANXA1 PE=1 SV=2	1.18884	0.261968	-0.581753	23759	18440.6	24542.7	17083.5	8342.83	7104.52	5318.35	1.2884	0.110052		0.581753	0.365586	-0.365586
P22894|MMP8	Neutrophil collagenase OS=Homo sapiens OX=9606 GN=MMP8 PE=1 SV=1	-1.18799	0.262288	-0.581221	3072.6	4053.33	3265.33	4179.19	1431.53	1428.23	-980.732	0.758043	-0.120306		0.581221	-0.399648	0.399648
Q15084|PDIA6	Protein disulfide-isomerase A6 OS=Homo sapiens OX=9606 GN=PDIA6 PE=1 SV=1	1.18424	0.263701	-0.578889	17310.6	12210.8	17433.2	9663.86	4926.17	9327.46	5099.78	1.41765	0.151568		0.578889	0.503497	-0.503497
Q9H3G5|CPVL	Probable serine carboxypeptidase CPVL OS=Homo sapiens OX=9606 GN=CPVL PE=1 SV=2	-1.18105	0.264908	-0.576904	135023	228589	99469.4	256927	154028	118036	-93566.3	0.59068	-0.228648		0.576904	-0.759552	0.759552
P31937|3HIDH	3-hydroxyisobutyrate dehydrogenase, mitochondrial OS=Homo sapiens OX=9606 GN=HIBADH PE=1 SV=2	-1.1765	0.266641	-0.574073	13647.4	24026.5	14115.4	18776.1	4826.28	21063.5	-10379.1	0.568015	-0.24564		0.574073	-0.815998	0.815998
P13804|ETFA	Electron transfer flavoprotein subunit alpha, mitochondrial OS=Homo sapiens OX=9606 GN=ETFA PE=1 SV=1	1.17343	0.267813	-0.572168	14795	9729.79	11785.5	8319	8792.95	5872.1	5065.23	1.52059	0.182012		0.572168	0.604631	-0.604631
P13533|MYH6	Myosin-6 OS=Homo sapiens OX=9606 GN=MYH6 PE=1 SV=5	1.17325	0.267885	-0.572052	3698.23	2759.96	3522.72	2908.74	1526.58	1227.58	938.277	1.33996	0.127092		0.572052	0.422191	-0.422191
P13797|PLST	Plastin-3 OS=Homo sapiens OX=9606 GN=PLS3 PE=1 SV=4	-1.17027	0.269024	-0.570208	959.117	1467.5	592.811	1440.02	784.182	719.27	-508.383	0.653572	-0.184706		0.570208	-0.613582	0.613582
P22061|PIMT	Protein-L-isoaspartate(D-aspartate) O-methyltransferase OS=Homo sapiens OX=9606 GN=PCMT1 PE=1 SV=4	1.1702	0.269052	-0.570163	7348.79	3838.86	6458.2	1030.64	5061.83	5325.14	3509.93	1.91432	0.282014		0.570163	0.936829	-0.936829
Q9NYL9|TMOD3	Tropomodulin-3 OS=Homo sapiens OX=9606 GN=TMOD3 PE=1 SV=1	-1.16853	0.269696	-0.569125	2032.3	3432.7	1516.9	2984.27	1082.47	2728.69	-1400.4	0.59204	-0.227649		0.569125	-0.756234	0.756234
P01817|HV205	Immunoglobulin heavy variable 2-5 OS=Homo sapiens OX=9606 GN=IGHV2-5 PE=1 SV=2	1.16645	0.270496	-0.567838	11197	8093.35	9492.34	7794.46	5876.11	2819.42	3103.65	1.38348	0.140973		0.567838	0.468303	-0.468303
P46782|RS5	40S ribosomal protein S5 OS=Homo sapiens OX=9606 GN=RPS5 PE=1 SV=4	-1.166	0.270672	-0.567556	3451.3	6218.03	3506.53	3932.98	1391.16	5643.32	-2766.73	0.555047	-0.25567		0.567556	-0.849317	0.849317
Q9UNM6|PSD13	26S proteasome non-ATPase regulatory subunit 13 OS=Homo sapiens OX=9606 GN=PSMD13 PE=1 SV=2	-1.16278	0.271917	-0.565563	918.113	1468.49	924.753	1515.35	626.861	975.334	-550.373	0.62521	-0.203974		0.565563	-0.677586	0.677586
P13796|PLSL	Plastin-2 OS=Homo sapiens OX=9606 GN=LCP1 PE=1 SV=6	-1.15972	0.273103	-0.563674	2495.6	3365.62	2468.16	2972.87	1189.09	1401.04	-870.028	0.741496	-0.129891		0.563674	-0.43149	0.43149
Q9ULV4|COR1C	Coronin-1C OS=Homo sapiens OX=9606 GN=CORO1C PE=1 SV=1	1.15777	0.273861	-0.56247	24133.8	15033.8	18135.3	16759.1	18250.8	6129.69	9099.94	1.6053	0.205555		0.56247	0.68284	-0.68284
Q14697|GANAB	Neutral alpha-glucosidase AB OS=Homo sapiens OX=9606 GN=GANAB PE=1 SV=3	1.15777	0.273864	-0.562466	5087.01	2344.93	2587.69	1209.71	5429.28	2044.38	2742.08	2.16936	0.336332		0.562466	1.11727	-1.11727
Q03135|CAV1	Caveolin-1 OS=Homo sapiens OX=9606 GN=CAV1 PE=1 SV=4	1.15614	0.274497	-0.561462	1422.53	881.389	1211.21	938.24	1040.91	480.593	541.138	1.61396	0.207893		0.561462	0.690605	-0.690605
P24666|PPAC	Low molecular weight phosphotyrosine protein phosphatase OS=Homo sapiens OX=9606 GN=ACP1 PE=1 SV=3	-1.15603	0.274542	-0.561392	1982.7	3032.65	1840.83	2648.09	714.24	2106.96	-1049.95	0.653784	-0.184566		0.561392	-0.613114	0.613114
P01602|KV105	Immunoglobulin kappa variable 1-5 OS=Homo sapiens OX=9606 GN=IGKV1-5 PE=1 SV=2	1.15499	0.274947	-0.560751	47641.4	39213.3	40004.5	38038.5	16967.8	5620.1	8428.14	1.21493	0.0845516		0.560751	0.280874	-0.280874
Q9UJ70|NAGK	N-acetyl-D-glucosamine kinase OS=Homo sapiens OX=9606 GN=NAGK PE=1 SV=4	1.15194	0.276142	-0.558867	9673	690.323	2637.55	128.917	19070.3	1079.12	8982.67	14.0123	1.14651		0.558867	3.80862	-3.80862
P12273|PIP	Prolactin-inducible protein OS=Homo sapiens OX=9606 GN=PIP PE=1 SV=1	1.15087	0.276561	-0.558209	5437.91	3646.28	6035.38	4074.36	3149.68	2149.52	1791.62	1.49136	0.173581		0.558209	0.576625	-0.576625
P02766|TTHY	Transthyretin OS=Homo sapiens OX=9606 GN=TTR PE=1 SV=1	-1.14939	0.277141	-0.557299	17874.9	20716.9	18392.2	20680.4	3766.33	4743.01	-2841.95	0.86282	-0.0640799		0.557299	-0.212869	0.212869
P08514|ITA2B	Integrin alpha-IIb OS=Homo sapiens OX=9606 GN=ITGA2B PE=1 SV=3	1.14501	0.278871	-0.554596	27656.6	21157.1	26147	19933.1	12567.8	5948.07	6499.51	1.3072	0.116343		0.554596	0.386483	-0.386483
O00469|PLOD2	Procollagen-lysine,2-oxoglutarate 5-dioxygenase 2 OS=Homo sapiens OX=9606 GN=PLOD2 PE=1 SV=2	1.14473	0.27898	-0.554428	1390.7	955.661	1071.55	962.366	857.584	362.092	435.039	1.45522	0.162929		0.554428	0.54124	-0.54124
Q13425|SNTB2	Beta-2-syntrophin OS=Homo sapiens OX=9606 GN=SNTB2 PE=1 SV=1	-1.14375	0.279366	-0.553827	2271.39	4253.52	1979.62	2843.13	1200.56	4071.67	-1982.13	0.534002	-0.272457		0.553827	-0.905083	0.905083
P62136|PP1A	Serine/threonine-protein phosphatase PP1-alpha catalytic subunit OS=Homo sapiens OX=9606 GN=PPP1CA PE=1 SV=1	1.14334	0.279532	-0.553569	719.748	566.79	726.807	497.748	161.648	285.054	152.958	1.26987	0.103758		0.553569	0.344677	-0.344677
Q9Y285|SYFA	Phenylalanine--tRNA ligase alpha subunit OS=Homo sapiens OX=9606 GN=FARSA PE=1 SV=3	-1.14192	0.280092	-0.552699	371.815	711.882	345.201	428.652	242.621	687.934	-340.067	0.522298	-0.282081		0.552699	-0.937054	0.937054
Q86X29|LSR	Lipolysis-stimulated lipoprotein receptor OS=Homo sapiens OX=9606 GN=LSR PE=1 SV=4	-1.14177	0.280152	-0.552606	2205.08	8010.26	988.149	3460.37	2692.78	12159.5	-5805.18	0.275282	-0.560222		0.552606	-1.86102	1.86102
P15153|RAC2	Ras-related C3 botulinum toxin substrate 2 OS=Homo sapiens OX=9606 GN=RAC2 PE=1 SV=1	1.14155	0.280239	-0.552471	3503.04	1945.35	3003.23	1346.73	2997.35	1479.11	1557.7	1.80073	0.255448		0.552471	0.848581	-0.848581
P35222|CTNB1	Catenin beta-1 OS=Homo sapiens OX=9606 GN=CTNNB1 PE=1 SV=1	1.13601	0.282444	-0.549067	3839.72	2251.43	2274.16	1876.1	3211.93	1188.36	1588.3	1.70546	0.231842		0.549067	0.770162	-0.770162
Q15907|RB11B	Ras-related protein Rab-11B OS=Homo sapiens OX=9606 GN=RAB11B PE=1 SV=4	-1.13114	0.284394	-0.54608	7689.69	9769.84	7487.95	10614	3886.93	2276.61	-2080.15	0.787085	-0.103979		0.54608	-0.345409	0.345409
P01611|KVD12	Immunoglobulin kappa variable 1D-12 OS=Homo sapiens OX=9606 GN=IGKV1D-12 PE=1 SV=2	1.13047	0.284661	-0.545672	24710.3	19855.9	24087.8	22487.1	8922.44	5569.82	4854.3	1.24448	0.0949865		0.545672	0.315538	-0.315538
P08185|CBG	Corticosteroid-binding globulin OS=Homo sapiens OX=9606 GN=SERPINA6 PE=1 SV=1	-1.12749	0.285863	-0.543842	7020.04	10085.1	5749.08	9716.66	4255.03	5121.97	-3065.02	0.696083	-0.157339		0.543842	-0.522668	0.522668
P48637|GSHB	Glutathione synthetase OS=Homo sapiens OX=9606 GN=GSS PE=1 SV=1	-1.1265	0.286261	-0.543237	1522.04	1984.78	1477.95	1803.38	764.425	654.267	-462.736	0.766858	-0.115285		0.543237	-0.382969	0.382969
P00746|CFAD	Complement factor D OS=Homo sapiens OX=9606 GN=CFD PE=1 SV=5	-1.125	0.286866	-0.542321	6514.99	7936.03	6913.66	7368.77	1113.93	2886.58	-1421.04	0.820938	-0.0856895		0.542321	-0.284654	0.284654
Q02878|RL6	60S ribosomal protein L6 OS=Homo sapiens OX=9606 GN=RPL6 PE=1 SV=3	-1.11926	0.289191	-0.538815	5151.33	6498.4	4571.38	6200.08	1841.75	2301.93	-1347.07	0.792707	-0.100887		0.538815	-0.33514	0.33514
P41218|MNDA	Myeloid cell nuclear differentiation antigen OS=Homo sapiens OX=9606 GN=MNDA PE=1 SV=1	-1.11754	0.289892	-0.537763	9123.69	20646.8	7361.71	11961.3	5401.83	24672.5	-11523.1	0.441894	-0.354682		0.537763	-1.17823	1.17823
Q9Y6N5|SQOR	Sulfide:quinone oxidoreductase, mitochondrial OS=Homo sapiens OX=9606 GN=SQOR PE=1 SV=1	-1.11744	0.289932	-0.537705	3973.93	5285.51	3286.3	4717.72	2227.15	1818.14	-1311.58	0.751854	-0.123866		0.537705	-0.411476	0.411476
P40227|TCPZ	T-complex protein 1 subunit zeta OS=Homo sapiens OX=9606 GN=CCT6A PE=1 SV=3	1.10996	0.292994	-0.533141	10061.2	7763.67	9731.56	7582.46	4989.91	898.387	2297.48	1.29593	0.11258		0.533141	0.373984	-0.373984
P62249|RS16	40S ribosomal protein S16 OS=Homo sapiens OX=9606 GN=RPS16 PE=1 SV=2	-1.10979	0.293065	-0.533036	1524.4	3155.7	1316.12	1197.81	1050.99	3443.75	-1631.3	0.483064	-0.315995		0.533036	-1.04971	1.04971
O75636|FCN3	Ficolin-3 OS=Homo sapiens OX=9606 GN=FCN3 PE=1 SV=2	-1.10971	0.293097	-0.532989	50938.2	59617.9	50599.8	61002.3	8466.7	17186.6	-8679.68	0.854411	-0.068333		0.532989	-0.226997	0.226997
P53801|PTTG	Pituitary tumor-transforming gene 1 protein-interacting protein OS=Homo sapiens OX=9606 GN=PTTG1IP PE=1 SV=1	1.10881	0.293467	-0.532441	1100.48	712.611	851.26	592.644	731.048	446.933	387.866	1.54429	0.188729		0.532441	0.626943	-0.626943
Q96A05|VATE2	V-type proton ATPase subunit E 2 OS=Homo sapiens OX=9606 GN=ATP6V1E2 PE=1 SV=1	1.10567	0.294758	-0.530534	5985.62	4288.69	5430.6	4256.54	2114.7	3108.18	1696.93	1.39568	0.144785		0.530534	0.480964	-0.480964
Q5D862|FILA2	Filaggrin-2 OS=Homo sapiens OX=9606 GN=FLG2 PE=1 SV=1	1.10553	0.294819	-0.530445	2208.98	1554.99	2396.37	1629.74	1331.5	571.681	653.994	1.42058	0.152465		0.530445	0.506479	-0.506479
P46777|RL5	60S ribosomal protein L5 OS=Homo sapiens OX=9606 GN=RPL5 PE=1 SV=3	1.10523	0.294943	-0.530262	25248	16415.9	22756.3	17716.7	17422.2	8923.1	8832.08	1.53802	0.186962		0.530262	0.621073	-0.621073
P46108|CRK	Adapter molecule crk OS=Homo sapiens OX=9606 GN=CRK PE=1 SV=2	1.09656	0.298538	-0.525	2030.16	1542.3	2165.8	1587.73	481.716	977.546	487.865	1.31632	0.119363		0.525	0.396515	-0.396515
P50895|BCAM	Basal cell adhesion molecule OS=Homo sapiens OX=9606 GN=BCAM PE=1 SV=2	1.09239	0.300279	-0.522475	16985.9	12716.2	16195	11431	8124.04	5066.03	4269.76	1.33577	0.125733		0.522475	0.417676	-0.417676
Q32P28|P3H1	Prolyl 3-hydroxylase 1 OS=Homo sapiens OX=9606 GN=P3H1 PE=1 SV=2	-1.09152	0.300645	-0.521946	9903.54	14082.3	9476.1	12721.2	4694.1	8118.26	-4178.79	0.70326	-0.152884		0.521946	-0.507869	0.507869
P00491|PNPH	Purine nucleoside phosphorylase OS=Homo sapiens OX=9606 GN=PNP PE=1 SV=2	1.08792	0.302155	-0.519771	7473.04	6440.96	7199.62	6401.69	1909.38	1324.42	1032.07	1.16024	0.0645463		0.519771	0.214418	-0.214418
P13489|RINI	Ribonuclease inhibitor OS=Homo sapiens OX=9606 GN=RNH1 PE=1 SV=2	-1.08787	0.302175	-0.519742	8455.22	10949.5	7759.18	11447.5	3465.55	4419.48	-2494.29	0.772201	-0.11227		0.519742	-0.372952	0.372952
Q9BWP8|COL11	Collectin-11 OS=Homo sapiens OX=9606 GN=COLEC11 PE=1 SV=1	1.08648	0.302762	-0.518899	5639.37	3879.71	4322.67	3437.91	3406.82	2032.78	1759.66	1.45355	0.162431		0.518899	0.539585	-0.539585
P02776|PLF4	Platelet factor 4 OS=Homo sapiens OX=9606 GN=PF4 PE=1 SV=2	-1.08403	0.303795	-0.51742	73809.6	98050.9	71249.2	73527.2	15564	52518.2	-24241.3	0.752768	-0.123339		0.51742	-0.409722	0.409722
Q16698|DECR	2,4-dienoyl-CoA reductase, mitochondrial OS=Homo sapiens OX=9606 GN=DECR1 PE=1 SV=1	-1.0822	0.304568	-0.516316	8069.8	11402.8	6809.01	11379.6	3945.64	6430.01	-3333.03	0.707702	-0.15015		0.516316	-0.498787	0.498787
P11169|GTR3	Solute carrier family 2, facilitated glucose transporter member 3 OS=Homo sapiens OX=9606 GN=SLC2A3 PE=1 SV=1	-1.08201	0.304649	-0.516201	2054.39	2968.48	1527.49	2692.32	1431.6	1494.22	-914.087	0.692069	-0.159851		0.516201	-0.531013	0.531013
P08294|SODE	Extracellular superoxide dismutase [Cu-Zn] OS=Homo sapiens OX=9606 GN=SOD3 PE=1 SV=2	1.08201	0.304651	-0.516197	7904.49	5870.28	9245.2	6586.21	3304.66	3207.24	2034.21	1.34653	0.129215		0.516197	0.429242	-0.429242
P22079|PERL	Lactoperoxidase OS=Homo sapiens OX=9606 GN=LPO PE=1 SV=2	-1.08043	0.305318	-0.515248	8639.57	11264.4	8494.25	11959.7	5553.84	2137.44	-2624.87	0.766977	-0.115218		0.515248	-0.382744	0.382744
P08123|CO1A2	Collagen alpha-2(I) chain OS=Homo sapiens OX=9606 GN=COL1A2 PE=1 SV=7	1.07993	0.305531	-0.514944	68004.5	57606.4	65308	52201.9	17265.4	16067.2	10398.1	1.1805	0.0720668		0.514944	0.239401	-0.239401
Q00013|EM55	55 kDa erythrocyte membrane protein OS=Homo sapiens OX=9606 GN=MPP1 PE=1 SV=2	-1.07961	0.305668	-0.51475	19065.8	26537.1	22319	25469.9	8654.35	14575.7	-7471.26	0.718459	-0.143598		0.51475	-0.477021	0.477021
P19827|ITIH1	Inter-alpha-trypsin inhibitor heavy chain H1 OS=Homo sapiens OX=9606 GN=ITIH1 PE=1 SV=3	-1.07909	0.305887	-0.514439	133628	163673	130981	146429	19263.4	65424.7	-30045.4	0.816431	-0.0880807		0.514439	-0.292598	0.292598
P01705|LV223	Immunoglobulin lambda variable 2-23 OS=Homo sapiens OX=9606 GN=IGLV2-23 PE=1 SV=2	1.07896	0.305941	-0.514363	14328.1	9324.46	14504.7	6359.85	8712.62	7288.57	5003.59	1.53661	0.186563		0.514363	0.61975	-0.61975
P04196|HRG	Histidine-rich glycoprotein OS=Homo sapiens OX=9606 GN=HRG PE=1 SV=1	-1.07831	0.306218	-0.513969	27043.5	30220.6	26310.6	28976.6	4675.96	5497.45	-3177.1	0.89487	-0.0482402		0.513969	-0.160251	0.160251
O75340|PDCD6	Programmed cell death protein 6 OS=Homo sapiens OX=9606 GN=PDCD6 PE=1 SV=1	1.07824	0.30625	-0.513923	1781.96	1160.24	1878.38	929.354	914.466	1076.38	621.716	1.53585	0.186349		0.513923	0.619037	-0.619037
P78371|TCPB	T-complex protein 1 subunit beta OS=Homo sapiens OX=9606 GN=CCT2 PE=1 SV=4	1.07813	0.306294	-0.513861	4282.63	2811.45	5140.71	2609.99	2935.11	1599.19	1471.19	1.52328	0.182781		0.513861	0.607185	-0.607185
P08243|ASNS	Asparagine synthetase [glutamine-hydrolyzing] OS=Homo sapiens OX=9606 GN=ASNS PE=1 SV=4	-1.0767	0.306905	-0.512997	4764.48	7033.85	3168.96	6430.95	2939.62	4244.22	-2269.37	0.677364	-0.169178		0.512997	-0.561996	0.561996
Q9NQC3|RTN4	Reticulon-4 OS=Homo sapiens OX=9606 GN=RTN4 PE=1 SV=2	1.0763	0.307072	-0.51276	3317.85	2425.7	3338.62	2511.38	1695.48	1117.04	892.149	1.36779	0.136019		0.51276	0.451846	-0.451846
P35542|SAA4	Serum amyloid A-4 protein OS=Homo sapiens OX=9606 GN=SAA4 PE=1 SV=2	1.07404	0.308038	-0.511396	75641.1	59208.3	66843.3	58709.1	28778	24007.4	16432.7	1.27754	0.106375		0.511396	0.353369	-0.353369
Q16181|SEPT7	Septin-7 OS=Homo sapiens OX=9606 GN=SEPT7 PE=1 SV=2	-1.07041	0.309591	-0.509212	2392.71	4525.42	1766.53	2440.84	1327.89	4696.31	-2132.71	0.528727	-0.276769		0.509212	-0.919405	0.919405
P04278|SHBG	Sex hormone-binding globulin OS=Homo sapiens OX=9606 GN=SHBG PE=1 SV=2	-1.06991	0.309805	-0.508911	4623.65	6007.31	4091.63	6074.18	2281.98	2197.18	-1383.66	0.76967	-0.113695		0.508911	-0.377688	0.377688
P25786|PSA1	Proteasome subunit alpha type-1 OS=Homo sapiens OX=9606 GN=PSMA1 PE=1 SV=1	-1.06859	0.310369	-0.508122	4751.62	5906.1	4558.3	6307.96	1699.55	2028.48	-1154.48	0.804528	-0.0944588		0.508122	-0.313785	0.313785
P01880|IGHD	Immunoglobulin heavy constant delta OS=Homo sapiens OX=9606 GN=IGHD PE=1 SV=3	1.06105	0.313621	-0.503595	27162.6	20067.8	22161.8	18932.2	14619.5	7384.19	7094.73	1.35354	0.13147		0.503595	0.436735	-0.436735
P35580|MYH10	Myosin-10 OS=Homo sapiens OX=9606 GN=MYH10 PE=1 SV=3	1.06042	0.313892	-0.503219	20261.9	12874	15951.1	10092	13791.9	10050.4	7387.88	1.57386	0.196966		0.503219	0.654307	-0.654307
P05107|ITB2	Integrin beta-2 OS=Homo sapiens OX=9606 GN=ITGB2 PE=1 SV=2	-1.05851	0.31472	-0.502075	22278.7	36670.8	17187.2	26063.3	14465.1	29999.2	-14392.1	0.607533	-0.21643		0.502075	-0.718964	0.718964
P02675|FIBB	Fibrinogen beta chain OS=Homo sapiens OX=9606 GN=FGB PE=1 SV=2	1.05778	0.31504	-0.501634	632164	254897	158157	179974	839580	241547	377267	2.48007	0.394464		0.501634	1.31038	-1.31038
Q14108|SCRB2	Lysosome membrane protein 2 OS=Homo sapiens OX=9606 GN=SCARB2 PE=1 SV=2	-1.05691	0.315416	-0.501117	3994.72	5651.45	4433.79	4049.2	1771.88	3406.34	-1656.73	0.706848	-0.150674		0.501117	-0.500527	0.500527
O95968|SG1D1	Secretoglobin family 1D member 1 OS=Homo sapiens OX=9606 GN=SCGB1D1 PE=1 SV=1	-1.05374	0.316797	-0.499218	6943.55	9133.31	6517.02	7479.49	3280.7	3892.01	-2189.76	0.760245	-0.119047		0.499218	-0.395465	0.395465
P63244|RACK1	Receptor of activated protein C kinase 1 OS=Homo sapiens OX=9606 GN=RACK1 PE=1 SV=3	1.05352	0.316891	-0.49909	33258.1	23542.7	26125.8	22237.1	22355.6	3238.53	9715.5	1.41268	0.150043		0.49909	0.498431	-0.498431
O75594|PGRP1	Peptidoglycan recognition protein 1 OS=Homo sapiens OX=9606 GN=PGLYRP1 PE=1 SV=1	-1.04892	0.318902	-0.496343	4504.44	6030.22	4032.75	5964.71	2692.52	2333.62	-1525.78	0.746977	-0.126693		0.496343	-0.420864	0.420864
P09417|DHPR	Dihydropteridine reductase OS=Homo sapiens OX=9606 GN=QDPR PE=1 SV=2	1.04816	0.319236	-0.495888	9724.82	6644.5	10401	6627.36	4897.09	5276.09	3080.32	1.46359	0.165419		0.495888	0.549511	-0.549511
P16615|AT2A2	Sarcoplasmic/endoplasmic reticulum calcium ATPase 2 OS=Homo sapiens OX=9606 GN=ATP2A2 PE=1 SV=1	1.04661	0.319917	-0.494963	2610.35	1380.94	2018.83	1844.21	2658.95	1099.55	1229.42	1.89028	0.276525		0.494963	0.918597	-0.918597
O43242|PSMD3	26S proteasome non-ATPase regulatory subunit 3 OS=Homo sapiens OX=9606 GN=PSMD3 PE=1 SV=2	-1.044	0.321065	-0.493407	23299.8	44689.7	7797.1	38323	27390.3	42052.4	-21389.9	0.521369	-0.282855		0.493407	-0.939623	0.939623
P16401|H15	Histone H1.5 OS=Homo sapiens OX=9606 GN=HIST1H1B PE=1 SV=3	1.04117	0.322314	-0.491721	6465.47	5173.3	6276.45	5283.34	2714.19	1369.23	1292.17	1.24978	0.0968327		0.491721	0.321671	-0.321671
Q9BUJ2|HNRL1	Heterogeneous nuclear ribonucleoprotein U-like protein 1 OS=Homo sapiens OX=9606 GN=HNRNPUL1 PE=1 SV=2	-1.03779	0.32381	-0.489709	11612.1	15405.1	11096.4	14857.8	2782.98	8509.1	-3793.02	0.753782	-0.122754		0.489709	-0.407781	0.407781
P0C0S5|H2AZ	Histone H2A.Z OS=Homo sapiens OX=9606 GN=H2AFZ PE=1 SV=2	-1.03649	0.324386	-0.488938	1638.58	2993.47	1893.05	1769.45	1039.63	3028.46	-1354.89	0.547385	-0.261707		0.488938	-0.869372	0.869372
Q9P2E9|RRBP1	Ribosome-binding protein 1 OS=Homo sapiens OX=9606 GN=RRBP1 PE=1 SV=4	-1.03333	0.325792	-0.48706	4971.23	6566.66	5222.13	6505.5	1261.69	3565.26	-1595.43	0.757041	-0.12088		0.48706	-0.401556	0.401556
P55268|LAMB2	Laminin subunit beta-2 OS=Homo sapiens OX=9606 GN=LAMB2 PE=1 SV=2	-1.03112	0.326777	-0.485748	15898.3	18303.1	16072.6	17814.1	5102.33	2569.38	-2404.8	0.868612	-0.0611741		0.485748	-0.203216	0.203216
P11234|RALB	Ras-related protein Ral-B OS=Homo sapiens OX=9606 GN=RALB PE=1 SV=1	-1.03058	0.327021	-0.485424	3599.64	4525.56	3212.56	4263.52	1388.82	1707.18	-925.922	0.795402	-0.0994135		0.485424	-0.330244	0.330244
O95336|6PGL	6-phosphogluconolactonase OS=Homo sapiens OX=9606 GN=PGLS PE=1 SV=2	-1.0272	0.328531	-0.483423	7766.58	12800.1	7781.42	7406.88	2811.89	11669.1	-5033.52	0.606759	-0.216984		0.483423	-0.720804	0.720804
P05023|AT1A1	Sodium/potassium-transporting ATPase subunit alpha-1 OS=Homo sapiens OX=9606 GN=ATP1A1 PE=1 SV=1	1.0258	0.329158	-0.482595	7222.64	4723.34	6162.87	4332.34	5450.67	2430.55	2499.3	1.52914	0.184447		0.482595	0.61272	-0.61272
Q16666|IF16	Gamma-interferon-inducible protein 16 OS=Homo sapiens OX=9606 GN=IFI16 PE=1 SV=3	-1.02329	0.33029	-0.481105	5529.93	8187.07	3506.58	7971.8	4551.55	4442.95	-2657.14	0.675447	-0.170409		0.481105	-0.566086	0.566086
P08575|PTPRC	Receptor-type tyrosine-protein phosphatase C OS=Homo sapiens OX=9606 GN=PTPRC PE=1 SV=3	1.02249	0.330649	-0.480633	29244.1	16494	19661.7	13322	27639.9	12999.5	12750.1	1.77301	0.248712		0.480633	0.826203	-0.826203
Q9Y490|TLN1	Talin-1 OS=Homo sapiens OX=9606 GN=TLN1 PE=1 SV=3	1.02135	0.331162	-0.47996	11730.7	8933.81	10583	8897.93	6449.92	1841.8	2796.88	1.31307	0.118287		0.47996	0.392941	-0.392941
Q99733|NP1L4	Nucleosome assembly protein 1-like 4 OS=Homo sapiens OX=9606 GN=NAP1L4 PE=1 SV=1	-1.02052	0.331536	-0.47947	945.34	1411.5	662.926	1264.14	809.549	772.361	-466.158	0.669743	-0.174092		0.47947	-0.578321	0.578321
P02745|C1QA	Complement C1q subcomponent subunit A OS=Homo sapiens OX=9606 GN=C1QA PE=1 SV=2	-1.01411	0.334436	-0.475687	10395.5	13798.8	9595.93	11196.8	4028.72	7165.14	-3403.2	0.753369	-0.122992		0.475687	-0.408572	0.408572
Q9NYU2|UGGG1	UDP-glucose:glycoprotein glucosyltransferase 1 OS=Homo sapiens OX=9606 GN=UGGT1 PE=1 SV=3	1.01363	0.334657	-0.475401	7372.46	4570.89	5847.08	3063.11	6215.5	2683.77	2801.57	1.61292	0.207612		0.475401	0.689672	-0.689672
P48047|ATPO	ATP synthase subunit O, mitochondrial OS=Homo sapiens OX=9606 GN=ATP5O PE=1 SV=1	1.01305	0.33492	-0.475059	102162	2528.36	3740.81	1714.97	240903	1637.2	99633.8	40.4064	1.60645		0.475059	5.33651	-5.33651
P05062|ALDOB	Fructose-bisphosphate aldolase B OS=Homo sapiens OX=9606 GN=ALDOB PE=1 SV=2	-1.01295	0.334965	-0.475001	1502.94	2083.27	1448.68	1747.28	442.243	1331.84	-580.332	0.721432	-0.141805		0.475001	-0.471065	0.471065
P28289|TMOD1	Tropomodulin-1 OS=Homo sapiens OX=9606 GN=TMOD1 PE=1 SV=1	-1.01276	0.33505	-0.47489	8495.86	10719	8211.38	11267.9	4017.81	3573.4	-2223.16	0.792596	-0.100948		0.47489	-0.335342	0.335342
Q8N6C5|IGSF1	Immunoglobulin superfamily member 1 OS=Homo sapiens OX=9606 GN=IGSF1 PE=1 SV=3	1.01192	0.335434	-0.474393	2937.15	2297.88	2880.27	2281.86	1138.03	1048.54	639.266	1.2782	0.106598		0.474393	0.354111	-0.354111
O14745|NHRF1	Na(+)/H(+) exchange regulatory cofactor NHE-RF1 OS=Homo sapiens OX=9606 GN=SLC9A3R1 PE=1 SV=4	1.01022	0.33621	-0.473389	29890.1	23947.7	26839	24632.9	13122.7	5950.56	5942.48	1.24814	0.0962648		0.473389	0.319785	-0.319785
P04406|G3P	Glyceraldehyde-3-phosphate dehydrogenase OS=Homo sapiens OX=9606 GN=GAPDH PE=1 SV=3	1.00827	0.337097	-0.472245	45310.6	35475.6	44239	31122.5	19907	13213.2	9835	1.27723	0.10627		0.472245	0.353021	-0.353021
P62701|RS4X	40S ribosomal protein S4, X isoform OS=Homo sapiens OX=9606 GN=RPS4X PE=1 SV=2	-1.00564	0.338304	-0.470693	2212.26	3085.46	1905.37	3080.43	1581.68	1422	-873.206	0.716994	-0.144485		0.470693	-0.479968	0.479968
Q14520|HABP2	Hyaluronan-binding protein 2 OS=Homo sapiens OX=9606 GN=HABP2 PE=1 SV=1	1.00508	0.33856	-0.470364	43597.5	37429.5	39973.4	40375.5	9631.81	11540.7	6167.93	1.16479	0.0662468		0.470364	0.220067	-0.220067
P27487|DPP4	Dipeptidyl peptidase 4 OS=Homo sapiens OX=9606 GN=DPP4 PE=1 SV=2	-1.00449	0.338829	-0.470019	36333.2	46331.5	32852.2	44202.2	18550.9	15821	-9998.25	0.784202	-0.105572		0.470019	-0.350703	0.350703
P63104|1433Z	14-3-3 protein zeta/delta OS=Homo sapiens OX=9606 GN=YWHAZ PE=1 SV=1	1.00424	0.338944	-0.469873	9684.69	7091.32	10120.7	6383.63	5309.91	3437.75	2593.37	1.36571	0.135359		0.469873	0.449652	-0.449652
P02144|MYG	Myoglobin OS=Homo sapiens OX=9606 GN=MB PE=1 SV=2	1.00207	0.339938	-0.4686	5783.43	2118.91	2381.67	2012.51	8907.55	945.838	3664.52	2.72944	0.436074		0.4686	1.44861	-1.44861
O00410|IPO5	Importin-5 OS=Homo sapiens OX=9606 GN=IPO5 PE=1 SV=4	-0.999662	0.341049	-0.467183	3895.59	5373.34	4000.17	4899.75	2673.24	2442.34	-1477.75	0.724986	-0.139671		0.467183	-0.463976	0.463976
P07306|ASGR1	Asialoglycoprotein receptor 1 OS=Homo sapiens OX=9606 GN=ASGR1 PE=1 SV=2	0.999517	0.341116	-0.467098	2188.44	1611.05	1996.22	1317.16	941.132	1056.63	577.389	1.35839	0.133025		0.467098	0.441901	-0.441901
O00159|MYO1C	Unconventional myosin-Ic OS=Homo sapiens OX=9606 GN=MYO1C PE=1 SV=4	-0.996432	0.34254	-0.465289	3520.65	5310.59	3410.19	5935.85	2606.67	3544.93	-1789.94	0.662948	-0.17852		0.465289	-0.593032	0.593032
P07305|H10	Histone H1.0 OS=Homo sapiens OX=9606 GN=H1F0 PE=1 SV=3	-0.993133	0.344068	-0.463356	4840.06	5590.73	5077.26	5400.8	1228.76	1384.95	-750.668	0.86573	-0.0626176		0.463356	-0.208011	0.208011
P30626|SORCN	Sorcin OS=Homo sapiens OX=9606 GN=SRI PE=1 SV=1	0.991145	0.344991	-0.462192	7172.87	4043.46	4423.51	3996.8	7498.97	1891.84	3129.4	1.77394	0.248939		0.462192	0.826959	-0.826959
Q96AE4|FUBP1	Far upstream element-binding protein 1 OS=Homo sapiens OX=9606 GN=FUBP1 PE=1 SV=3	0.989573	0.345722	-0.461273	7943.95	5595.94	9675.22	5638.31	4427.18	3765.59	2348.01	1.41959	0.152163		0.461273	0.505475	-0.505475
P32119|PRDX2	Peroxiredoxin-2 OS=Homo sapiens OX=9606 GN=PRDX2 PE=1 SV=5	0.989178	0.345906	-0.461042	10880.9	8658.47	10203	7739.29	4487.85	3185.3	2222.42	1.25668	0.0992234		0.461042	0.329613	-0.329613
P29972|AQP1	Aquaporin-1 OS=Homo sapiens OX=9606 GN=AQP1 PE=1 SV=3	0.986751	0.347038	-0.459623	19800.7	15326.5	21227.8	15730.7	8966.76	6554.01	4474.2	1.29193	0.111237		0.459623	0.369523	-0.369523
Q99623|PHB2	Prohibitin-2 OS=Homo sapiens OX=9606 GN=PHB2 PE=1 SV=2	-0.984565	0.348059	-0.458347	11087.4	21238.3	1948.08	20498	16605.4	19027.3	-10150.9	0.522049	-0.282289		0.458347	-0.937743	0.937743
P36871|PGM1	Phosphoglucomutase-1 OS=Homo sapiens OX=9606 GN=PGM1 PE=1 SV=3	-0.983659	0.348483	-0.457818	3213.54	5251.55	2788.4	2376.23	1236.08	4922.17	-2038	0.611923	-0.213303		0.457818	-0.708578	0.708578
P36222|CH3L1	Chitinase-3-like protein 1 OS=Homo sapiens OX=9606 GN=CHI3L1 PE=1 SV=2	0.979486	0.350441	-0.455385	32476.6	23926.4	32726.5	19470.2	13412.3	16652.7	8550.21	1.35736	0.132694		0.455385	0.440798	-0.440798
P04792|HSPB1	Heat shock protein beta-1 OS=Homo sapiens OX=9606 GN=HSPB1 PE=1 SV=2	0.974706	0.352694	-0.452602	2634.87	1438.71	1448.56	1447.46	2935.27	648.366	1196.16	1.83141	0.262787		0.452602	0.872959	-0.872959
P56537|IF6	Eukaryotic translation initiation factor 6 OS=Homo sapiens OX=9606 GN=EIF6 PE=1 SV=1	-0.968676	0.355551	-0.449098	1955.38	2888.4	1783.83	1988.25	796.635	2220.77	-933.022	0.676976	-0.169427		0.449098	-0.562823	0.562823
Q13228|SBP1	Methanethiol oxidase OS=Homo sapiens OX=9606 GN=SELENBP1 PE=1 SV=2	-0.967032	0.356333	-0.448144	13835.2	18207.4	11520.4	16427	4806.57	9977.36	-4372.21	0.759866	-0.119263		0.448144	-0.396183	0.396183
Q9HD89|RETN	Resistin OS=Homo sapiens OX=9606 GN=RETN PE=1 SV=1	-0.966803	0.356442	-0.448011	2629.64	5929.49	2142.44	2715.58	1539.89	8217.45	-3299.85	0.443485	-0.353121		0.448011	-1.17304	1.17304
P50416|CPT1A	Carnitine O-palmitoyltransferase 1, liver isoform OS=Homo sapiens OX=9606 GN=CPT1A PE=1 SV=2	0.966179	0.356739	-0.447649	4428.18	2166.65	3871.19	641.596	4354.75	3729.51	2261.53	2.04379	0.310436		0.447649	1.03125	-1.03125
P14151|LYAM1	L-selectin OS=Homo sapiens OX=9606 GN=SELL PE=1 SV=2	0.965436	0.357093	-0.447218	8404.17	4155.65	5371.43	2867.98	10574	2093.44	4248.52	2.02235	0.305856		0.447218	1.01603	-1.01603
P40939|ECHA	Trifunctional enzyme subunit alpha, mitochondrial OS=Homo sapiens OX=9606 GN=HADHA PE=1 SV=2	0.961634	0.358909	-0.445016	9837.15	6717.3	10093	4678.94	5910.95	5311.7	3119.84	1.46445	0.165674		0.445016	0.550358	-0.550358
Q9UM07|PADI4	Protein-arginine deiminase type-4 OS=Homo sapiens OX=9606 GN=PADI4 PE=1 SV=2	0.959585	0.359891	-0.44383	5465.99	3685.61	4076.42	4329.27	4245.88	1620.78	1780.39	1.48306	0.17116		0.44383	0.568582	-0.568582
P11216|PYGB	Glycogen phosphorylase, brain form OS=Homo sapiens OX=9606 GN=PYGB PE=1 SV=5	0.959203	0.360074	-0.443609	1092.48	808.543	921.022	781.135	618.48	378.463	283.939	1.35117	0.130711		0.443609	0.434213	-0.434213
Q13404|UB2V1	Ubiquitin-conjugating enzyme E2 variant 1 OS=Homo sapiens OX=9606 GN=UBE2V1 PE=1 SV=2	-0.957647	0.36082	-0.442709	1621.89	4152.29	1345.73	1307.89	885.697	6411.42	-2530.4	0.390602	-0.408266		0.442709	-1.35623	1.35623
O60716|CTND1	Catenin delta-1 OS=Homo sapiens OX=9606 GN=CTNND1 PE=1 SV=1	0.957438	0.36092	-0.442588	12956.5	3906.13	4837.51	2397.1	22799.8	4036.3	9050.38	3.31697	0.520741		0.442588	1.72986	-1.72986
P13760|2B14	HLA class II histocompatibility antigen, DRB1-4 beta chain OS=Homo sapiens OX=9606 GN=HLA-DRB1 PE=1 SV=1	0.957437	0.360921	-0.442588	2919.37	2392.54	2721.75	2270.37	1213	587.619	526.833	1.2202	0.0864304		0.442588	0.287115	-0.287115
Q8N257|H2B3B	Histone H2B type 3-B OS=Homo sapiens OX=9606 GN=HIST3H2BB PE=1 SV=3	-0.955165	0.362014	-0.441275	2534.11	4335.21	2291.38	2633.34	2085.89	4121.05	-1801.1	0.584541	-0.233185		0.441275	-0.774623	0.774623
P01024|CO3	Complement C3 OS=Homo sapiens OX=9606 GN=C3 PE=1 SV=2	-0.953087	0.363015	-0.440075	290677	326435	280471	311074	71750.7	57426	-35758.6	0.890457	-0.0503869		0.440075	-0.167382	0.167382
O94874|UFL1	E3 UFM1-protein ligase 1 OS=Homo sapiens OX=9606 GN=UFL1 PE=1 SV=2	-0.947473	0.365731	-0.436839	2566.46	3430.22	2371.25	2891.21	1748.55	1388.91	-863.755	0.748193	-0.125987		0.436839	-0.418519	0.418519
Q16378|PROL4	Proline-rich protein 4 OS=Homo sapiens OX=9606 GN=PRR4 PE=1 SV=3	-0.944323	0.367261	-0.435025	13428.2	16454	14098.5	14098.9	5875.29	5204.08	-3025.8	0.816105	-0.0882538		0.435025	-0.293173	0.293173
P14543|NID1	Nidogen-1 OS=Homo sapiens OX=9606 GN=NID1 PE=1 SV=3	0.94112	0.368822	-0.433183	4638.9	3099.48	5201.82	1368.56	2409.37	3201.33	1539.41	1.49667	0.175125		0.433183	0.581754	-0.581754
Q14103|HNRPD	Heterogeneous nuclear ribonucleoprotein D0 OS=Homo sapiens OX=9606 GN=HNRNPD PE=1 SV=1	0.939313	0.369704	-0.432146	2225.37	1713.9	1734.79	1695.06	1103.03	749.89	511.476	1.29843	0.113418		0.432146	0.376767	-0.376767
P34932|HSP74	Heat shock 70 kDa protein 4 OS=Homo sapiens OX=9606 GN=HSPA4 PE=1 SV=4	-0.934852	0.371889	-0.429586	8188.61	9345.73	8444.83	9051.01	1063.39	2839.27	-1157.12	0.876187	-0.057403		0.429586	-0.190689	0.190689
P01019|ANGT	Angiotensinogen OS=Homo sapiens OX=9606 GN=AGT PE=1 SV=1	-0.9339	0.372357	-0.429041	25185.6	33817.9	23599.2	35657.7	17810.9	13978.4	-8632.27	0.744742	-0.127994		0.429041	-0.425187	0.425187
P16403|H12	Histone H1.2 OS=Homo sapiens OX=9606 GN=HIST1H1C PE=1 SV=2	0.925788	0.376358	-0.424399	13738.4	11670.9	11998.4	11543.9	4326.23	3347.52	2067.44	1.17714	0.0708297		0.424399	0.235291	-0.235291
Q03591|FHR1	Complement factor H-related protein 1 OS=Homo sapiens OX=9606 GN=CFHR1 PE=1 SV=2	-0.925003	0.376747	-0.423951	17469.6	29502.2	16285.7	17568.8	12138.2	29460.7	-12032.6	0.592147	-0.227571		0.423951	-0.755973	0.755973
Q6IBS0|TWF2	Twinfilin-2 OS=Homo sapiens OX=9606 GN=TWF2 PE=1 SV=2	0.924451	0.37702	-0.423636	26870.4	15660.5	15581.8	14827.9	29222.7	5317.15	11209.9	1.7158	0.234468		0.423636	0.778886	-0.778886
P33908|MA1A1	Mannosyl-oligosaccharide 1,2-alpha-mannosidase IA OS=Homo sapiens OX=9606 GN=MAN1A1 PE=1 SV=3	-0.92037	0.379047	-0.421307	1457.63	2058.54	1350.14	1855.18	737.129	1419.29	-600.917	0.708086	-0.149914		0.421307	-0.498003	0.498003
P07602|SAP	Prosaposin OS=Homo sapiens OX=9606 GN=PSAP PE=1 SV=2	0.920014	0.379224	-0.421104	10346	8079.99	9266.5	9738.81	4371.81	4157.75	2266.04	1.28045	0.107363		0.421104	0.356652	-0.356652
Q15365|PCBP1	Poly(rC)-binding protein 1 OS=Homo sapiens OX=9606 GN=PCBP1 PE=1 SV=2	0.91872	0.379868	-0.420367	9837.26	6343.64	7472.45	5364.93	9023.97	2309	3493.62	1.55073	0.190536		0.420367	0.632946	-0.632946
P51659|DHB4	Peroxisomal multifunctional enzyme type 2 OS=Homo sapiens OX=9606 GN=HSD17B4 PE=1 SV=3	0.918657	0.3799	-0.420331	12636.9	9829.92	10953.6	9161.49	5924.39	4573.7	2806.97	1.28555	0.10909		0.420331	0.36239	-0.36239
P22392|NDKB	Nucleoside diphosphate kinase B OS=Homo sapiens OX=9606 GN=NME2 PE=1 SV=1	0.913232	0.382611	-0.417243	2876.62	1793.06	2110.8	1192.39	2507.69	1469.15	1083.56	1.60431	0.205288		0.417243	0.681951	-0.681951
P02787|TRFE	Serotransferrin OS=Homo sapiens OX=9606 GN=TF PE=1 SV=3	-0.912692	0.382881	-0.416936	99254.7	139906	94024.8	115337	39897	101542	-40650.9	0.709441	-0.149084		0.416936	-0.495246	0.495246
P22792|CPN2	Carboxypeptidase N subunit 2 OS=Homo sapiens OX=9606 GN=CPN2 PE=1 SV=3	0.912276	0.383089	-0.4167	67627.9	59573.1	68332.8	62069.2	18876.4	10555.8	8054.8	1.13521	0.0550757		0.4167	0.182958	-0.182958
Q13510|ASAH1	Acid ceramidase OS=Homo sapiens OX=9606 GN=ASAH1 PE=1 SV=5	0.910714	0.383873	-0.415812	7840.78	5463.46	7821.61	4221.09	5217.29	3696.59	2377.32	1.43513	0.156892		0.415812	0.521183	-0.521183
A0A0B4J1X5|HV374	Immunoglobulin heavy variable 3-74 OS=Homo sapiens OX=9606 GN=IGHV3-74 PE=3 SV=1	0.900982	0.388782	-0.410294	6995.12	4685.19	4817.28	4212.73	6021.79	1782.26	2309.94	1.49303	0.174068		0.410294	0.578243	-0.578243
P15559|NQO1	NAD(P)H dehydrogenase [quinone] 1 OS=Homo sapiens OX=9606 GN=NQO1 PE=1 SV=1	-0.896859	0.390874	-0.407963	7380.62	14766.3	4599.37	6829.56	6182.97	19200.8	-7385.72	0.499827	-0.30118		0.407963	-1.0005	1.0005
P07910|HNRPC	Heterogeneous nuclear ribonucleoproteins C1/C2 OS=Homo sapiens OX=9606 GN=HNRNPC PE=1 SV=4	-0.896545	0.391034	-0.407785	3652.67	4381.56	4166.5	3919.02	1662.73	1096	-728.899	0.833644	-0.0790193		0.407785	-0.262496	0.262496
O94925|GLSK	Glutaminase kidney isoform, mitochondrial OS=Homo sapiens OX=9606 GN=GLS PE=1 SV=1	0.891498	0.393607	-0.404937	9725.55	7268.24	10195.5	5738.29	5111.76	4410.85	2457.3	1.33809	0.126485		0.404937	0.420173	-0.420173
P00568|KAD1	Adenylate kinase isoenzyme 1 OS=Homo sapiens OX=9606 GN=AK1 PE=1 SV=3	0.891203	0.393758	-0.404771	9114.36	7466.69	9815.69	6053.33	2933.82	3449.84	1647.67	1.22067	0.0865979		0.404771	0.287672	-0.287672
Q15149|PLEC	Plectin OS=Homo sapiens OX=9606 GN=PLEC PE=1 SV=3	0.889453	0.394653	-0.403784	76385.9	61160.1	87305.9	56037.5	38125.9	17453.1	15225.8	1.24895	0.0965451		0.403784	0.320716	-0.320716
P15880|RS2	40S ribosomal protein S2 OS=Homo sapiens OX=9606 GN=RPS2 PE=1 SV=2	0.887582	0.395612	-0.402731	13748.8	9866.39	9562.51	9730.95	9029.19	5768.35	3882.44	1.3935	0.144107		0.402731	0.478714	-0.478714
P41250|GARS	Glycine--tRNA ligase OS=Homo sapiens OX=9606 GN=GARS PE=1 SV=3	0.884991	0.396942	-0.401273	33606.2	30086.9	34448.6	30758.4	5279.06	8186.36	3519.35	1.11697	0.0480427		0.401273	0.159594	-0.159594
P31943|HNRH1	Heterogeneous nuclear ribonucleoprotein H OS=Homo sapiens OX=9606 GN=HNRNPH1 PE=1 SV=4	-0.884041	0.397431	-0.400739	2077.41	2789.99	2077.59	2829.4	669.445	1857.45	-712.581	0.744594	-0.12808		0.400739	-0.425474	0.425474
O75533|SF3B1	Splicing factor 3B subunit 1 OS=Homo sapiens OX=9606 GN=SF3B1 PE=1 SV=3	-0.882576	0.398185	-0.399916	6055.9	7549.03	5573.49	7113.49	2309.7	3440.63	-1493.12	0.80221	-0.0957121		0.399916	-0.317949	0.317949
P02771|FETA	Alpha-fetoprotein OS=Homo sapiens OX=9606 GN=AFP PE=1 SV=1	-0.881625	0.398675	-0.399381	5978.94	8657.64	4637.12	7495.45	2831.95	6882.58	-2678.69	0.690598	-0.160775		0.399381	-0.534083	0.534083
P11277|SPTB1	Spectrin beta chain, erythrocytic OS=Homo sapiens OX=9606 GN=SPTB PE=1 SV=5	-0.879203	0.399925	-0.398021	30851.7	35152.7	30090.8	32720.1	7324.31	9483.66	-4300.99	0.877648	-0.0566794		0.398021	-0.188285	0.188285
P36980|FHR2	Complement factor H-related protein 2 OS=Homo sapiens OX=9606 GN=CFHR2 PE=1 SV=1	0.879031	0.400014	-0.397925	36639.7	30756.2	35937.2	35720.9	10538.4	12559	5883.46	1.19129	0.0760187		0.397925	0.252529	-0.252529
P08779|K1C16	Keratin, type I cytoskeletal 16 OS=Homo sapiens OX=9606 GN=KRT16 PE=1 SV=4	0.877974	0.40056	-0.397332	10393.6	7744.78	9240.14	7593.65	5879.82	4476.56	2648.8	1.34201	0.127756		0.397332	0.424397	-0.424397
P51911|CNN1	Calponin-1 OS=Homo sapiens OX=9606 GN=CNN1 PE=1 SV=2	0.875958	0.401604	-0.396202	1887.03	1471.42	2125.41	1823.27	762.512	877.084	415.611	1.28246	0.108043		0.396202	0.35891	-0.35891
P12109|CO6A1	Collagen alpha-1(VI) chain OS=Homo sapiens OX=9606 GN=COL6A1 PE=1 SV=3	0.875077	0.402061	-0.395708	64994.8	36739.3	32347.1	18764.4	67591.1	41072.6	28255.4	1.76908	0.247747		0.395708	0.822998	-0.822998
P23368|MAOM	NAD-dependent malic enzyme, mitochondrial OS=Homo sapiens OX=9606 GN=ME2 PE=1 SV=1	-0.874983	0.40211	-0.395656	2018.51	2817.51	1302.7	3208.5	1522.97	1638.22	-799.003	0.716415	-0.144835		0.395656	-0.481132	0.481132
P01892|1A02	HLA class I histocompatibility antigen, A-2 alpha chain OS=Homo sapiens OX=9606 GN=HLA-A PE=1 SV=1	0.873608	0.402823	-0.394886	34338.4	22187.8	21012.2	18606.2	31299.5	13454.3	12150.6	1.54762	0.189665		0.394886	0.630054	-0.630054
A0A075B6J1|LV537	Immunoglobulin lambda variable 5-37 OS=Homo sapiens OX=9606 GN=IGLV5-37 PE=3 SV=1	0.873496	0.402881	-0.394823	101652	68545.1	101476	50008.2	64662.4	66619.4	33107.2	1.483	0.171141		0.394823	0.568518	-0.568518
P24592|IBP6	Insulin-like growth factor-binding protein 6 OS=Homo sapiens OX=9606 GN=IGFBP6 PE=1 SV=1	0.869587	0.404915	-0.392636	17273.4	10723.3	16044.9	3731.43	13704	12354	6550.04	1.61082	0.207048		0.392636	0.687798	-0.687798
Q14764|MVP	Major vault protein OS=Homo sapiens OX=9606 GN=MVP PE=1 SV=4	0.868077	0.405703	-0.391792	9549.58	8500.69	9926.87	7646.52	1830.63	2325.62	1048.88	1.12339	0.0505298		0.391792	0.167856	-0.167856
P01721|LV657	Immunoglobulin lambda variable 6-57 OS=Homo sapiens OX=9606 GN=IGLV6-57 PE=1 SV=2	-0.867878	0.405806	-0.391681	5397.02	6645.99	4668.36	6494.09	2584.47	2397.24	-1248.97	0.812071	-0.0904058		0.391681	-0.300322	0.300322
P07203|GPX1	Glutathione peroxidase 1 OS=Homo sapiens OX=9606 GN=GPX1 PE=1 SV=4	0.864097	0.407783	-0.389571	4274.66	3163.84	4306.06	3109.8	2203.65	2249.31	1110.82	1.3511	0.130687		0.389571	0.434133	-0.434133
P00441|SODC	Superoxide dismutase [Cu-Zn] OS=Homo sapiens OX=9606 GN=SOD1 PE=1 SV=2	-0.862598	0.408569	-0.388735	3917.47	4776.36	3980.48	4412.26	1921.06	1502.7	-858.894	0.820178	-0.0860917		0.388735	-0.28599	0.28599
P0C0L5|CO4B	Complement C4-B OS=Homo sapiens OX=9606 GN=C4B PE=1 SV=2	0.862508	0.408616	-0.388684	8880.07	4145.82	3343.57	4811.05	13241	2333.6	4734.25	2.14193	0.330806		0.388684	1.09891	-1.09891
P03952|KLKB1	Plasma kallikrein OS=Homo sapiens OX=9606 GN=KLKB1 PE=1 SV=1	0.861975	0.408896	-0.388387	22346.7	19401.8	22860.4	19185.1	6750.56	4946.16	2944.93	1.15179	0.061372		0.388387	0.203873	-0.203873
P02751|FINC	Fibronectin OS=Homo sapiens OX=9606 GN=FN1 PE=1 SV=4	0.860761	0.409533	-0.387711	78246.1	50515.7	51747.5	39989.3	74921.7	24779.8	27730.5	1.54895	0.190037		0.387711	0.631289	-0.631289
P68104|EF1A1	Elongation factor 1-alpha 1 OS=Homo sapiens OX=9606 GN=EEF1A1 PE=1 SV=1	0.860055	0.409904	-0.387318	31425	16114.7	15072.5	12184.1	42207.5	10949.8	15310.3	1.95008	0.290053		0.387318	0.963535	-0.963535
O60271|JIP4	C-Jun-amino-terminal kinase-interacting protein 4 OS=Homo sapiens OX=9606 GN=SPAG9 PE=1 SV=4	0.859256	0.410324	-0.386873	13169.3	9650.59	15653.4	11438.6	6518.05	7624.45	3518.7	1.36461	0.135009		0.386873	0.448489	-0.448489
A0A0C4DH38|HV551	Immunoglobulin heavy variable 5-51 OS=Homo sapiens OX=9606 GN=IGHV5-51 PE=3 SV=1	0.858619	0.410659	-0.386519	22711.7	18346.1	22699.1	18554.3	10949.5	5934.34	4365.58	1.23796	0.0927054		0.386519	0.307961	-0.307961
P50991|TCPD	T-complex protein 1 subunit delta OS=Homo sapiens OX=9606 GN=CCT4 PE=1 SV=4	0.851304	0.414521	-0.382453	6685.36	2469.27	1933.3	2973.86	12017	1659.98	4216.09	2.70742	0.432556		0.382453	1.43692	-1.43692
P69905|HBA	Hemoglobin subunit alpha OS=Homo sapiens OX=9606 GN=HBA1 PE=1 SV=2	-0.849267	0.415601	-0.381324	68343.5	86813.6	56846.4	89232.1	36247.6	39039	-18470.1	0.787244	-0.103891		0.381324	-0.345118	0.345118
Q5R3I4|TTC38	Tetratricopeptide repeat protein 38 OS=Homo sapiens OX=9606 GN=TTC38 PE=1 SV=1	-0.848287	0.416121	-0.38078	3139.44	4301.09	2491.43	3747.84	2423.51	2319.1	-1161.65	0.729918	-0.136726		0.38078	-0.454194	0.454194
P04070|PROC	Vitamin K-dependent protein C OS=Homo sapiens OX=9606 GN=PROC PE=1 SV=1	0.84683	0.416896	-0.379973	4854.24	4192.15	4724.32	4740.09	1260.28	1442	662.088	1.15794	0.0636843		0.379973	0.211555	-0.211555
Q14624|ITIH4	Inter-alpha-trypsin inhibitor heavy chain H4 OS=Homo sapiens OX=9606 GN=ITIH4 PE=1 SV=4	-0.843405	0.418719	-0.378077	103810	127250	106117	109662	35244.3	58242.5	-23439.9	0.815797	-0.0884179		0.378077	-0.293718	0.293718
O00571|DDX3X	ATP-dependent RNA helicase DDX3X OS=Homo sapiens OX=9606 GN=DDX3X PE=1 SV=3	0.843381	0.418732	-0.378064	8768.8	7161.15	7731.97	7185.81	3611.03	2960.06	1607.65	1.2245	0.0879574		0.378064	0.292188	-0.292188
P00558|PGK1	Phosphoglycerate kinase 1 OS=Homo sapiens OX=9606 GN=PGK1 PE=1 SV=3	0.842119	0.419406	-0.377366	3334.62	2337.45	2796.17	2639.9	2787.56	801.433	997.166	1.4266	0.154303		0.377366	0.512584	-0.512584
P02452|CO1A1	Collagen alpha-1(I) chain OS=Homo sapiens OX=9606 GN=COL1A1 PE=1 SV=5	0.841494	0.419739	-0.377021	48006.6	38704.8	40579	37534.2	20525.4	17659.2	9301.86	1.24033	0.0935367		0.377021	0.310722	-0.310722
Q13148|TADBP	TAR DNA-binding protein 43 OS=Homo sapiens OX=9606 GN=TARDBP PE=1 SV=1	-0.84016	0.420452	-0.376284	10462.7	17034.7	11426.6	12231.6	9772.65	16481.3	-6572.06	0.614196	-0.211693		0.376284	-0.703229	0.703229
P31949|S10AB	Protein S100-A11 OS=Homo sapiens OX=9606 GN=S100A11 PE=1 SV=2	0.840091	0.420489	-0.376245	3268.57	2502.8	3594.25	2444.41	1785.04	1341.25	765.769	1.30597	0.115932		0.376245	0.385117	-0.385117
P07996|TSP1	Thrombospondin-1 OS=Homo sapiens OX=9606 GN=THBS1 PE=1 SV=2	0.839302	0.420911	-0.37581	76413.9	64741.3	70799.9	63913.5	28875.5	18075.5	11672.6	1.1803	0.0719911		0.37581	0.239149	-0.239149
P14866|HNRPL	Heterogeneous nuclear ribonucleoprotein L OS=Homo sapiens OX=9606 GN=HNRNPL PE=1 SV=2	-0.83759	0.421828	-0.374865	9651.68	11853.3	10725.7	12941.6	3951.37	5083.55	-2201.65	0.814259	-0.0892375		0.374865	-0.296441	0.296441
Q9UBR2|CATZ	Cathepsin Z OS=Homo sapiens OX=9606 GN=CTSZ PE=1 SV=1	0.836641	0.422337	-0.374341	15977.2	7417.69	5839.31	4204.16	23736.7	8036.62	8559.51	2.15393	0.333232		0.374341	1.10697	-1.10697
Q9H4G4|GAPR1	Golgi-associated plant pathogenesis-related protein 1 OS=Homo sapiens OX=9606 GN=GLIPR2 PE=1 SV=3	0.834351	0.423567	-0.373078	5343.49	3490.45	3033.37	3502.16	5300.02	1226.85	1853.04	1.53089	0.184944		0.373078	0.61437	-0.61437
P08397|HEM3	Porphobilinogen deaminase OS=Homo sapiens OX=9606 GN=HMBS PE=1 SV=2	0.833936	0.42379	-0.37285	3246.48	2617.99	3588.16	2322.18	912.529	1604.73	628.489	1.24007	0.0934447		0.37285	0.310417	-0.310417
P06730|IF4E	Eukaryotic translation initiation factor 4E OS=Homo sapiens OX=9606 GN=EIF4E PE=1 SV=2	-0.833082	0.424249	-0.372379	4300.55	5286.49	4808.94	4441.6	1781.65	2286.83	-985.942	0.813498	-0.0896436		0.372379	-0.29779	0.29779
P45974|UBP5	Ubiquitin carboxyl-terminal hydrolase 5 OS=Homo sapiens OX=9606 GN=USP5 PE=1 SV=2	-0.832436	0.424597	-0.372023	2843.04	3366.39	2589.45	3116.78	1259.37	886.31	-523.35	0.844537	-0.0733814		0.372023	-0.243768	0.243768
P38646|GRP75	Stress-70 protein, mitochondrial OS=Homo sapiens OX=9606 GN=HSPA9 PE=1 SV=2	-0.830486	0.425647	-0.37095	16276.2	18754.2	15197.5	19099.1	4938.13	5388.14	-2477.98	0.86787	-0.0615451		0.37095	-0.204448	0.204448
P11171|41	Protein 4.1 OS=Homo sapiens OX=9606 GN=EPB41 PE=1 SV=4	0.82689	0.427589	-0.368973	20021.9	16176.4	19027.4	15176.3	9268.21	6623.5	3845.56	1.23773	0.092625		0.368973	0.307693	-0.307693
O60884|DNJA2	DnaJ homolog subfamily A member 2 OS=Homo sapiens OX=9606 GN=DNAJA2 PE=1 SV=1	0.826248	0.427937	-0.368621	6416.71	5128.68	7614.9	4103.21	2878.41	2509.12	1288.04	1.25114	0.0973073		0.368621	0.323248	-0.323248
P21397|AOFA	Amine oxidase [flavin-containing] A OS=Homo sapiens OX=9606 GN=MAOA PE=1 SV=1	0.825562	0.428308	-0.368244	7035.45	5140.86	6789.4	3883.07	4231.85	3700.15	1894.59	1.36854	0.136256		0.368244	0.452633	-0.452633
Q6NZI2|CAVN1	Caveolae-associated protein 1 OS=Homo sapiens OX=9606 GN=CAVIN1 PE=1 SV=1	-0.824886	0.428674	-0.367872	28053.2	36152.3	23793.4	35904.3	12422.7	20593.4	-8099.09	0.775973	-0.110153		0.367872	-0.365922	0.365922
P01042|KNG1	Kininogen-1 OS=Homo sapiens OX=9606 GN=KNG1 PE=1 SV=2	0.824886	0.428674	-0.367872	51467	41991.5	44479.5	42102.9	24939.6	13028	9475.49	1.22565	0.0883674		0.367872	0.29355	-0.29355
O15031|PLXB2	Plexin-B2 OS=Homo sapiens OX=9606 GN=PLXNB2 PE=1 SV=3	0.824548	0.428857	-0.367687	5606.86	4484.08	6363.49	3471.58	2625.17	2057.56	1122.77	1.25039	0.0970459		0.367687	0.322379	-0.322379
P08311|CATG	Cathepsin G OS=Homo sapiens OX=9606 GN=CTSG PE=1 SV=2	-0.823982	0.429164	-0.367377	32888.6	45167.3	23932	39409.9	21704.1	29347.8	-12278.7	0.72815	-0.137779		0.367377	-0.457692	0.457692
O75964|ATP5L	ATP synthase subunit g, mitochondrial OS=Homo sapiens OX=9606 GN=ATP5L PE=1 SV=3	-0.823242	0.429566	-0.366971	3173.98	5509.94	1242.34	4235.26	3822.79	5804.77	-2335.96	0.576046	-0.239543		0.366971	-0.795745	0.795745
P01008|ANT3	Antithrombin-III OS=Homo sapiens OX=9606 GN=SERPINC1 PE=1 SV=1	0.823196	0.42959	-0.366945	146228	131495	156670	129374	38940.7	20136.7	14732.9	1.11204	0.0461211		0.366945	0.153211	-0.153211
P59998|ARPC4	Actin-related protein 2/3 complex subunit 4 OS=Homo sapiens OX=9606 GN=ARPC4 PE=1 SV=3	-0.821372	0.430581	-0.365945	3557.97	7853.23	3953.91	2920.53	2309.2	12599.4	-4295.25	0.453059	-0.343845		0.365945	-1.14223	1.14223
A0A0C4DH43|HV70D	Immunoglobulin heavy variable 2-70D OS=Homo sapiens OX=9606 GN=IGHV2-70D PE=3 SV=1	-0.819287	0.431715	-0.364803	10939.3	13384.4	8686.86	11406.3	4953.18	5376.37	-2445.07	0.817319	-0.0876082		0.364803	-0.291028	0.291028
P07686|HEXB	Beta-hexosaminidase subunit beta OS=Homo sapiens OX=9606 GN=HEXB PE=1 SV=3	0.818152	0.432333	-0.364181	9647.6	7777.98	10040.1	7394.97	5277.39	1865.83	1869.62	1.24037	0.0935525		0.364181	0.310775	-0.310775
A0A075B6H9|LV469	Immunoglobulin lambda variable 4-69 OS=Homo sapiens OX=9606 GN=IGLV4-69 PE=1 SV=1	-0.816355	0.433313	-0.363198	4449.9	6111.41	4447.27	5917.81	1392.34	4787.03	-1661.51	0.728129	-0.137792		0.363198	-0.457734	0.457734
P07237|PDIA1	Protein disulfide-isomerase OS=Homo sapiens OX=9606 GN=P4HB PE=1 SV=3	0.816037	0.433487	-0.363024	2914.01	2402.13	2834.87	2481.81	1150.55	1018.36	511.879	1.21309	0.0838943		0.363024	0.278691	-0.278691
P60981|DEST	Destrin OS=Homo sapiens OX=9606 GN=DSTN PE=1 SV=3	-0.814847	0.434137	-0.362374	6176.97	9176.89	5098.68	6432.19	4213.13	7973.3	-2999.92	0.6731	-0.17192		0.362374	-0.571106	0.571106
P00739|HPTR	Haptoglobin-related protein OS=Homo sapiens OX=9606 GN=HPR PE=2 SV=2	0.813359	0.43495	-0.36156	39696.5	34912.7	39065.3	31460.2	5262.37	13411.1	4783.75	1.13702	0.0557682		0.36156	0.185258	-0.185258
Q9Y6C2|EMIL1	EMILIN-1 OS=Homo sapiens OX=9606 GN=EMILIN1 PE=1 SV=3	0.811617	0.435904	-0.360609	10485	9205.6	11303.4	9327.87	3507.72	1613.98	1279.38	1.13898	0.0565155		0.360609	0.187741	-0.187741
P28676|GRAN	Grancalcin OS=Homo sapiens OX=9606 GN=GCA PE=1 SV=2	0.806553	0.438685	-0.357847	3644.19	2924.42	3744.8	2770.96	1286	1767.64	719.773	1.24613	0.0955617		0.357847	0.317449	-0.317449
P61803|DAD1	Dolichyl-diphosphooligosaccharide--protein glycosyltransferase subunit DAD1 OS=Homo sapiens OX=9606 GN=DAD1 PE=1 SV=3	-0.805911	0.439038	-0.357498	1866.71	2621.81	2353.94	2216.28	1557.46	1685.72	-755.104	0.711991	-0.147525		0.357498	-0.490069	0.490069
P61604|CH10	10 kDa heat shock protein, mitochondrial OS=Homo sapiens OX=9606 GN=HSPE1 PE=1 SV=2	0.805818	0.439089	-0.357447	11136	8403.76	12075.8	8427.41	4632.13	6893.48	2732.2	1.32512	0.122254		0.357447	0.406119	-0.406119
Q12905|ILF2	Interleukin enhancer-binding factor 2 OS=Homo sapiens OX=9606 GN=ILF2 PE=1 SV=2	0.802346	0.441004	-0.355558	1808.27	1346	1863.07	960.104	962.496	1032.14	462.274	1.34344	0.128219		0.355558	0.425936	-0.425936
O95302|FKBP9	Peptidyl-prolyl cis-trans isomerase FKBP9 OS=Homo sapiens OX=9606 GN=FKBP9 PE=1 SV=2	-0.801807	0.441301	-0.355265	2367.96	3083.91	1931.16	2833.83	1675.89	1405.42	-715.949	0.767844	-0.114727		0.355265	-0.381116	0.381116
P61158|ARP3	Actin-related protein 3 OS=Homo sapiens OX=9606 GN=ACTR3 PE=1 SV=3	-0.799415	0.442624	-0.353965	1626.24	2581.96	1570.22	1486.68	1205.95	2668.57	-955.716	0.629848	-0.200764		0.353965	-0.666924	0.666924
Q8WZ42|TITIN	Titin OS=Homo sapiens OX=9606 GN=TTN PE=1 SV=4	-0.799056	0.442823	-0.35377	7315.77	10551.8	6694.14	7427.69	3387.95	9323.4	-3236	0.693322	-0.159065		0.35377	-0.528403	0.528403
P01859|IGHG2	Immunoglobulin heavy constant gamma 2 OS=Homo sapiens OX=9606 GN=IGHG2 PE=1 SV=2	-0.798553	0.443102	-0.353497	2823.93	4093.09	2317.4	2982.09	2116.55	3267.41	-1269.16	0.689927	-0.161197		0.353497	-0.535485	0.535485
Q15485|FCN2	Ficolin-2 OS=Homo sapiens OX=9606 GN=FCN2 PE=1 SV=2	0.798115	0.443344	-0.353259	8021.16	6605.31	7540.94	6481.61	4227.62	1004.88	1415.86	1.21435	0.0843444		0.353259	0.280186	-0.280186
Q15785|TOM34	Mitochondrial import receptor subunit TOM34 OS=Homo sapiens OX=9606 GN=TOMM34 PE=1 SV=2	0.797732	0.443556	-0.353051	4345.42	2786.66	5517.85	2183.77	3576.53	3180.68	1558.76	1.55936	0.192947		0.353051	0.640957	-0.640957
P55157|MTP	Microsomal triglyceride transfer protein large subunit OS=Homo sapiens OX=9606 GN=MTTP PE=1 SV=1	0.796406	0.444292	-0.352332	4298.65	3669.12	4650.79	3143.55	1427.68	1307.94	629.527	1.17157	0.0687698		0.352332	0.228448	-0.228448
O43852|CALU	Calumenin OS=Homo sapiens OX=9606 GN=CALU PE=1 SV=2	-0.794616	0.445286	-0.351361	1917.55	2713.65	1965.33	2195.12	766.529	2331.28	-796.101	0.706631	-0.150807		0.351361	-0.50097	0.50097
P06858|LIPL	Lipoprotein lipase OS=Homo sapiens OX=9606 GN=LPL PE=1 SV=1	0.793709	0.44579	-0.35087	36786.1	29497.3	37390.4	28081.8	7345.16	21261.3	7288.83	1.2471	0.095902		0.35087	0.318579	-0.318579
P10606|COX5B	Cytochrome c oxidase subunit 5B, mitochondrial OS=Homo sapiens OX=9606 GN=COX5B PE=1 SV=2	0.793495	0.445909	-0.350754	15958.2	11784.3	15913.7	15710.8	9067.65	9153.77	4173.89	1.35419	0.131679		0.350754	0.437429	-0.437429
P60660|MYL6	Myosin light polypeptide 6 OS=Homo sapiens OX=9606 GN=MYL6 PE=1 SV=2	0.792522	0.446451	-0.350227	11913.7	8408.48	10338.6	5193.31	8517.57	6694.91	3505.22	1.41687	0.151329		0.350227	0.502705	-0.502705
Q08211|DHX9	ATP-dependent RNA helicase A OS=Homo sapiens OX=9606 GN=DHX9 PE=1 SV=4	-0.790194	0.447748	-0.348967	729.426	1130.14	807.455	642.266	313.844	1201.85	-400.714	0.64543	-0.190151		0.348967	-0.631667	0.631667
P04003|C4BPA	C4b-binding protein alpha chain OS=Homo sapiens OX=9606 GN=C4BPA PE=1 SV=2	-0.783944	0.451243	-0.34559	18900.6	26627.3	13001.6	18932.1	12630.2	20575.4	-7726.72	0.70982	-0.148852		0.34559	-0.494475	0.494475
P02788|TRFL	Lactotransferrin OS=Homo sapiens OX=9606 GN=LTF PE=1 SV=6	-0.780492	0.45318	-0.343729	8906.03	10920.9	7364.27	10473.2	4347.9	4591.69	-2014.92	0.8155	-0.0885761		0.343729	-0.294244	0.294244
P39019|RS19	40S ribosomal protein S19 OS=Homo sapiens OX=9606 GN=RPS19 PE=1 SV=2	-0.780394	0.453235	-0.343676	9693.72	12007.9	10741.1	12057.4	5974.24	4131.33	-2314.13	0.807282	-0.0929749		0.343676	-0.308856	0.308856
P50395|GDIB	Rab GDP dissociation inhibitor beta OS=Homo sapiens OX=9606 GN=GDI2 PE=1 SV=2	-0.779289	0.453857	-0.343081	20009.6	25219.6	17202.2	18989.9	10851.8	12264.6	-5210.01	0.793414	-0.1005		0.343081	-0.333854	0.333854
P05198|IF2A	Eukaryotic translation initiation factor 2 subunit 1 OS=Homo sapiens OX=9606 GN=EIF2S1 PE=1 SV=3	0.777893	0.454643	-0.34233	3188.02	2621.89	2825.86	2333.7	986.84	1484.6	566.126	1.21592	0.0849059		0.34233	0.282051	-0.282051
Q9Y6C9|MTCH2	Mitochondrial carrier homolog 2 OS=Homo sapiens OX=9606 GN=MTCH2 PE=1 SV=1	0.777325	0.454963	-0.342024	2100.11	1320.56	2050.52	566.211	1753.24	1720.64	779.554	1.59032	0.201485		0.342024	0.669319	-0.669319
P02679|FIBG	Fibrinogen gamma chain OS=Homo sapiens OX=9606 GN=FGG PE=1 SV=3	0.776829	0.455243	-0.341757	108288	62044.4	29829.1	63713.8	137862	47497.7	46243.4	1.74533	0.241877		0.341757	0.803498	-0.803498
P13645|K1C10	Keratin, type I cytoskeletal 10 OS=Homo sapiens OX=9606 GN=KRT10 PE=1 SV=6	-0.776501	0.455428	-0.341581	30601.9	36318.2	25163.4	36506	16495.5	7284.07	-5716.29	0.842605	-0.0743757		0.341581	-0.247071	0.247071
P35637|FUS	RNA-binding protein FUS OS=Homo sapiens OX=9606 GN=FUS PE=1 SV=1	0.773241	0.457268	-0.339829	11657.9	8053.7	12470.5	5035.91	7858.15	8282.8	3604.16	1.44752	0.160623		0.339829	0.533579	-0.533579
P02671|FIBA	Fibrinogen alpha chain OS=Homo sapiens OX=9606 GN=FGA PE=1 SV=2	0.773157	0.457316	-0.339784	273935	141487	32081.3	84930.2	396956	136029	132448	1.93611	0.286931		0.339784	0.953163	-0.953163
Q93009|UBP7	Ubiquitin carboxyl-terminal hydrolase 7 OS=Homo sapiens OX=9606 GN=USP7 PE=1 SV=2	0.770446	0.45885	-0.338329	5727.39	3448.93	3158.54	2786.17	6825.89	2425.2	2278.46	1.66063	0.220272		0.338329	0.731728	-0.731728
Q9Y4F1|FARP1	FERM, ARHGEF and pleckstrin domain-containing protein 1 OS=Homo sapiens OX=9606 GN=FARP1 PE=1 SV=1	-0.770055	0.459072	-0.338119	27552.2	47939.6	10913.9	24317	36940.6	53301.4	-20387.4	0.574727	-0.240538		0.338119	-0.799051	0.799051
P35241|RADI	Radixin OS=Homo sapiens OX=9606 GN=RDX PE=1 SV=1	0.769344	0.459475	-0.337738	7897.82	6380.21	8059.97	5951.83	3086.52	3717.58	1517.61	1.23786	0.0926723		0.337738	0.307851	-0.307851
P52758|RIDA	2-iminobutanoate/2-iminopropanoate deaminase OS=Homo sapiens OX=9606 GN=RIDA PE=1 SV=1	-0.769209	0.459552	-0.337665	1666.95	2043.61	1701.91	1902.37	543.975	1069	-376.661	0.815689	-0.0884756		0.337665	-0.29391	0.29391
P53634|CATC	Dipeptidyl peptidase 1 OS=Homo sapiens OX=9606 GN=CTSC PE=1 SV=2	-0.768145	0.460155	-0.337095	2369.83	3153.82	1765.01	2761.3	2153.48	1269.87	-783.989	0.751416	-0.124119		0.337095	-0.412316	0.412316
Q8NFV4|ABHDB	Protein ABHD11 OS=Homo sapiens OX=9606 GN=ABHD11 PE=1 SV=1	-0.767463	0.460543	-0.33673	6925.88	8839.22	5846.69	8474.29	4041.02	4578.49	-1913.34	0.78354	-0.105939		0.33673	-0.351922	0.351922
Q6B0K9|HBM	Hemoglobin subunit mu OS=Homo sapiens OX=9606 GN=HBM PE=2 SV=1	-0.767149	0.460721	-0.336562	1569.5	2306.49	1290.1	1601.42	986.395	2136.48	-736.99	0.680471	-0.16719		0.336562	-0.555394	0.555394
P01023|A2MG	Alpha-2-macroglobulin OS=Homo sapiens OX=9606 GN=A2M PE=1 SV=3	-0.767063	0.46077	-0.336516	641354	750333	581104	630178	225653	264931	-108979	0.854759	-0.0681561		0.336516	-0.22641	0.22641
P20618|PSB1	Proteasome subunit beta type-1 OS=Homo sapiens OX=9606 GN=PSMB1 PE=1 SV=2	-0.764576	0.462185	-0.335184	5941.07	7345.3	4640.49	6476.45	4200.86	1609.94	-1404.24	0.808825	-0.0921455		0.335184	-0.306101	0.306101
Q16555|DPYL2	Dihydropyrimidinase-related protein 2 OS=Homo sapiens OX=9606 GN=DPYSL2 PE=1 SV=1	-0.764158	0.462423	-0.334961	15909.7	20893	12336.1	14609.8	9727.68	12670.5	-4983.34	0.761483	-0.11834		0.334961	-0.393117	0.393117
Q03252|LMNB2	Lamin-B2 OS=Homo sapiens OX=9606 GN=LMNB2 PE=1 SV=4	0.762352	0.463452	-0.333995	4516.92	3640.84	4659.02	3824.02	2416.32	1444.01	876.083	1.24063	0.0936411		0.333995	0.311069	-0.311069
P01594|KV133	Immunoglobulin kappa variable 1-33 OS=Homo sapiens OX=9606 GN=IGKV1-33 PE=1 SV=2	-0.757671	0.466127	-0.331496	21675.4	25975.2	20734.5	23989	11497.7	7812.35	-4299.75	0.834467	-0.0785909		0.331496	-0.261073	0.261073
P09211|GSTP1	Glutathione S-transferase P OS=Homo sapiens OX=9606 GN=GSTP1 PE=1 SV=2	-0.756891	0.466574	-0.33108	9231.7	11797.8	9669.42	7746.83	4142.41	7197.76	-2566.13	0.782491	-0.106521		0.33108	-0.353854	0.353854
P16671|CD36	Platelet glycoprotein 4 OS=Homo sapiens OX=9606 GN=CD36 PE=1 SV=2	-0.752862	0.468886	-0.328933	17031.3	20334	15740.5	20820.6	6240.04	8748.02	-3302.68	0.837578	-0.0769746		0.328933	-0.255704	0.255704
P01033|TIMP1	Metalloproteinase inhibitor 1 OS=Homo sapiens OX=9606 GN=TIMP1 PE=1 SV=1	-0.75266	0.469002	-0.328826	9220.18	11580.3	8472.66	8546.47	4724.89	6055.51	-2360.08	0.796198	-0.0989788		0.328826	-0.3288	0.3288
Q96KP4|CNDP2	Cytosolic non-specific dipeptidase OS=Homo sapiens OX=9606 GN=CNDP2 PE=1 SV=2	-0.751557	0.469636	-0.328239	3994.09	6391.65	4349.87	3569.41	1925.02	7573.37	-2397.57	0.624891	-0.204196		0.328239	-0.678324	0.678324
P62829|RL23	60S ribosomal protein L23 OS=Homo sapiens OX=9606 GN=RPL23 PE=1 SV=1	-0.751139	0.469876	-0.328016	963.18	1252.89	872.597	1194.99	352.341	876.578	-289.705	0.768769	-0.114204		0.328016	-0.379377	0.379377
P00505|AATM	Aspartate aminotransferase, mitochondrial OS=Homo sapiens OX=9606 GN=GOT2 PE=1 SV=3	-0.749417	0.470868	-0.327101	15873.2	20415.2	16787.6	24268.2	7479	12824.2	-4542.02	0.777518	-0.10929		0.327101	-0.363053	0.363053
P07951|TPM2	Tropomyosin beta chain OS=Homo sapiens OX=9606 GN=TPM2 PE=1 SV=1	-0.745222	0.473289	-0.324874	4658.22	7365.93	3833.44	3499.05	4449.79	7707.78	-2707.71	0.632401	-0.199007		0.324874	-0.661088	0.661088
P80748|LV321	Immunoglobulin lambda variable 3-21 OS=Homo sapiens OX=9606 GN=IGLV3-21 PE=1 SV=2	0.744731	0.473573	-0.324613	56339.3	44695.5	48735.5	46263.8	33717.8	18160.5	11643.8	1.26051	0.100547		0.324613	0.334011	-0.334011
Q99497|PARK7	Protein/nucleic acid deglycase DJ-1 OS=Homo sapiens OX=9606 GN=PARK7 PE=1 SV=2	0.742242	0.475014	-0.323294	4102.28	3174.54	3944.89	2376	1849.46	2439.92	927.737	1.29224	0.111344		0.323294	0.369877	-0.369877
P80404|GABT	4-aminobutyrate aminotransferase, mitochondrial OS=Homo sapiens OX=9606 GN=ABAT PE=1 SV=3	0.740761	0.475872	-0.32251	14566.1	11296.3	15525.5	8467.65	7526.68	7762.49	3269.82	1.28946	0.110408		0.32251	0.366766	-0.366766
Q70J99|UN13D	Protein unc-13 homolog D OS=Homo sapiens OX=9606 GN=UNC13D PE=1 SV=1	-0.736362	0.478428	-0.320183	5434.32	7070.36	5783.97	6370.5	3771.29	3923.69	-1636.04	0.768606	-0.114296		0.320183	-0.379684	0.379684
P39023|RL3	60S ribosomal protein L3 OS=Homo sapiens OX=9606 GN=RPL3 PE=1 SV=2	-0.735228	0.479089	-0.319584	2707.72	3139	2458.17	3059.96	1328.45	547.548	-431.285	0.862605	-0.0641883		0.319584	-0.213229	0.213229
Q86UX7|URP2	Fermitin family homolog 3 OS=Homo sapiens OX=9606 GN=FERMT3 PE=1 SV=1	0.729506	0.48243	-0.316566	22710.3	18802.5	20129.3	16394.3	10938.8	7246.54	3907.78	1.20783	0.0820069		0.316566	0.272421	-0.272421
P02654|APOC1	Apolipoprotein C-I OS=Homo sapiens OX=9606 GN=APOC1 PE=1 SV=1	0.728197	0.483196	-0.315877	21250	18442.5	20263.7	18342.5	7344.72	5936.46	2807.52	1.15223	0.0615395		0.315877	0.20443	-0.20443
P00747|PLMN	Plasminogen OS=Homo sapiens OX=9606 GN=PLG PE=1 SV=2	-0.727245	0.483754	-0.315375	308614	335863	309303	315985	60991	68584.6	-27249.4	0.918867	-0.0367471		0.315375	-0.122071	0.122071
P31327|CPSM	Carbamoyl-phosphate synthase [ammonia], mitochondrial OS=Homo sapiens OX=9606 GN=CPS1 PE=1 SV=2	0.721393	0.487191	-0.3123	7221.29	5964.71	7219.65	7208.39	1278.03	4070.81	1256.58	1.21067	0.0830254		0.3123	0.275804	-0.275804
Q8TC12|RDH11	Retinol dehydrogenase 11 OS=Homo sapiens OX=9606 GN=RDH11 PE=1 SV=2	0.720108	0.487948	-0.311626	2002.57	1500.55	1721.06	1308.16	1528.76	760.864	502.016	1.33455	0.125336		0.311626	0.416359	-0.416359
Q9NVD7|PARVA	Alpha-parvin OS=Homo sapiens OX=9606 GN=PARVA PE=1 SV=1	0.719466	0.488327	-0.311289	6839.19	5313.28	6863.05	3941.6	2284.64	4665.79	1525.91	1.28719	0.109642		0.311289	0.364222	-0.364222
P02652|APOA2	Apolipoprotein A-II OS=Homo sapiens OX=9606 GN=APOA2 PE=1 SV=1	-0.719183	0.488494	-0.311141	14198.4	18364.2	14130.3	15217.4	7665.49	11939.8	-4165.86	0.773154	-0.111734		0.311141	-0.371173	0.371173
P60174|TPIS	Triosephosphate isomerase OS=Homo sapiens OX=9606 GN=TPI1 PE=1 SV=3	0.714273	0.491394	-0.30857	13847.9	11994.9	12505.3	11097.6	5708.83	2791.3	1853.03	1.15449	0.0623885		0.30857	0.20725	-0.20725
P61978|HNRPK	Heterogeneous nuclear ribonucleoprotein K OS=Homo sapiens OX=9606 GN=HNRNPK PE=1 SV=1	-0.713867	0.491635	-0.308357	7159.21	8438.08	6878.97	8277.61	2338.56	3713.11	-1278.87	0.848441	-0.0713784		0.308357	-0.237114	0.237114
P62244|RS15A	40S ribosomal protein S15a OS=Homo sapiens OX=9606 GN=RPS15A PE=1 SV=2	-0.712971	0.492166	-0.307889	8771.92	11808	5232.84	12689.7	6351.76	8273.97	-3036.11	0.742878	-0.129083		0.307889	-0.428804	0.428804
P67809|YBOX1	Nuclease-sensitive element-binding protein 1 OS=Homo sapiens OX=9606 GN=YBX1 PE=1 SV=3	-0.709154	0.49443	-0.305895	1907.99	3148.53	1758.52	1498.91	1021.12	4161.52	-1240.54	0.605993	-0.217532		0.305895	-0.722627	0.722627
P05388|RLA0	60S acidic ribosomal protein P0 OS=Homo sapiens OX=9606 GN=RPLP0 PE=1 SV=1	0.708986	0.49453	-0.305807	1472.25	1153.98	1357.24	1018	891.968	643.052	318.271	1.2758	0.105783		0.305807	0.351405	-0.351405
Q9NTK5|OLA1	Obg-like ATPase 1 OS=Homo sapiens OX=9606 GN=OLA1 PE=1 SV=2	-0.708933	0.494562	-0.30578	1736.1	2758.86	999.99	1772.38	1574.03	3163.9	-1022.76	0.629281	-0.201155		0.30578	-0.668223	0.668223
P05362|ICAM1	Intercellular adhesion molecule 1 OS=Homo sapiens OX=9606 GN=ICAM1 PE=1 SV=2	-0.708808	0.494636	-0.305714	2242.53	2828.99	1869.35	2591.43	1044.83	1736.63	-586.467	0.792694	-0.100894		0.305714	-0.335164	0.335164
P0DP25|CALM3	Calmodulin-3 OS=Homo sapiens OX=9606 GN=CALM3 PE=1 SV=1	-0.706609	0.495944	-0.304567	8013.17	9858.06	7925.4	7523.24	1491.43	6219.06	-1844.89	0.812855	-0.089987		0.304567	-0.298931	0.298931
O75347|TBCA	Tubulin-specific chaperone A OS=Homo sapiens OX=9606 GN=TBCA PE=1 SV=3	0.701265	0.499131	-0.301785	6066.58	4044.93	4643.81	3396.27	6534.94	2675.85	2021.66	1.4998	0.176033		0.301785	0.58477	-0.58477
P14550|AK1A1	Alcohol dehydrogenase [NADP(+)] OS=Homo sapiens OX=9606 GN=AKR1A1 PE=1 SV=3	-0.700821	0.499396	-0.301555	14228.3	24749.7	6910.72	6261.58	19810.5	30982.2	-10521.5	0.574885	-0.240419		0.301555	-0.798655	0.798655
P46776|RL27A	60S ribosomal protein L27a OS=Homo sapiens OX=9606 GN=RPL27A PE=1 SV=2	-0.700777	0.499423	-0.301531	2205.12	2853.28	2336.4	2670.55	1290.57	1862.04	-648.157	0.772838	-0.111911		0.301531	-0.371762	0.371762
P04040|CATA	Catalase OS=Homo sapiens OX=9606 GN=CAT PE=1 SV=3	-0.696286	0.502112	-0.299199	28649.3	37773.6	22298.8	38892.6	26977.8	17393	-9124.25	0.758449	-0.120074		0.299199	-0.398877	0.398877
Q07157|ZO1	Tight junction protein ZO-1 OS=Homo sapiens OX=9606 GN=TJP1 PE=1 SV=3	0.694815	0.502995	-0.298436	3653.47	3099.09	3702.23	2889.38	1616.99	1097.74	554.381	1.17889	0.0714716		0.298436	0.237424	-0.237424
O43396|TXNL1	Thioredoxin-like protein 1 OS=Homo sapiens OX=9606 GN=TXNL1 PE=1 SV=3	0.694787	0.503012	-0.298422	4525	3466.22	4337.31	2819.45	2979.54	2248.47	1058.77	1.30545	0.115762		0.298422	0.384552	-0.384552
A0A075B6J9|LV218	Immunoglobulin lambda variable 2-18 OS=Homo sapiens OX=9606 GN=IGLV2-18 PE=3 SV=2	-0.694313	0.503297	-0.298176	8128.09	10190.3	8120.45	8181.46	1592.22	7098.79	-2062.16	0.797634	-0.0981963		0.298176	-0.326201	0.326201
O43451|MGA	Maltase-glucoamylase, intestinal OS=Homo sapiens OX=9606 GN=MGAM PE=1 SV=5	-0.692626	0.504311	-0.297302	2733.2	3615.17	2639.44	1910.8	937.569	2974.89	-881.977	0.756035	-0.121458		0.297302	-0.403476	0.403476
P10599|THIO	Thioredoxin OS=Homo sapiens OX=9606 GN=TXN PE=1 SV=3	0.691227	0.505152	-0.296578	8535.84	7420.4	9064.51	7862.68	3354.67	2090.54	1115.43	1.15032	0.0608185		0.296578	0.202035	-0.202035
P41252|SYIC	Isoleucine--tRNA ligase, cytoplasmic OS=Homo sapiens OX=9606 GN=IARS PE=1 SV=2	-0.690818	0.505398	-0.296366	6286.7	8280.38	6184.52	5508.5	2282.66	6690.48	-1993.68	0.759228	-0.119628		0.296366	-0.397394	0.397394
P43487|RANG	Ran-specific GTPase-activating protein OS=Homo sapiens OX=9606 GN=RANBP1 PE=1 SV=1	-0.690032	0.505872	-0.295959	1247.87	1770.83	1414.6	1655.06	630.122	1746.22	-522.966	0.704678	-0.152009		0.295959	-0.504964	0.504964
Q9Y646|CBPQ	Carboxypeptidase Q OS=Homo sapiens OX=9606 GN=CPQ PE=1 SV=1	0.689526	0.506177	-0.295698	5720.29	3577.61	3162.29	4310.42	7411.3	1735.16	2142.68	1.59891	0.203825		0.295698	0.677092	-0.677092
P52565|GDIR1	Rho GDP-dissociation inhibitor 1 OS=Homo sapiens OX=9606 GN=ARHGDIA PE=1 SV=3	0.687398	0.507461	-0.294597	3050.3	2390.93	3270.9	1671.03	876.273	2180.07	659.363	1.27578	0.105775		0.294597	0.351375	-0.351375
Q00765|REEP5	Receptor expression-enhancing protein 5 OS=Homo sapiens OX=9606 GN=REEP5 PE=1 SV=3	0.686083	0.508255	-0.293918	2024.81	1635.51	2160.63	1989.07	1121.1	821.605	389.308	1.23804	0.092733		0.293918	0.308052	-0.308052
P62873|GBB1	Guanine nucleotide-binding protein G(I)/G(S)/G(T) subunit beta-1 OS=Homo sapiens OX=9606 GN=GNB1 PE=1 SV=3	0.685407	0.508663	-0.293569	3125.52	1759.05	1478.41	1255.17	4615.96	1594.09	1366.47	1.77682	0.249644		0.293569	0.829301	-0.829301
P03973|SLPI	Antileukoproteinase OS=Homo sapiens OX=9606 GN=SLPI PE=1 SV=2	0.683671	0.509714	-0.292674	15039.5	13172.4	14202.4	10710.9	3987.71	5371.42	1867.19	1.14175	0.0575712		0.292674	0.191247	-0.191247
P06702|S10A9	Protein S100-A9 OS=Homo sapiens OX=9606 GN=S100A9 PE=1 SV=1	-0.681174	0.511226	-0.291387	4761.77	5772.02	3670.68	5668.08	2964.1	2100.36	-1010.24	0.824975	-0.083559		0.291387	-0.277577	0.277577
P23634|AT2B4	Plasma membrane calcium-transporting ATPase 4 OS=Homo sapiens OX=9606 GN=ATP2B4 PE=1 SV=2	0.680916	0.511383	-0.291254	7269.61	5932.73	5820.99	6180.04	4278.31	2196.44	1336.87	1.22534	0.088256		0.291254	0.29318	-0.29318
P01860|IGHG3	Immunoglobulin heavy constant gamma 3 OS=Homo sapiens OX=9606 GN=IGHG3 PE=1 SV=2	-0.679077	0.512499	-0.290307	217520	265972	196380	256769	94983	146705	-48451.6	0.817832	-0.087336		0.290307	-0.290124	0.290124
Q92882|OSTF1	Osteoclast-stimulating factor 1 OS=Homo sapiens OX=9606 GN=OSTF1 PE=1 SV=2	0.6777	0.513336	-0.289599	1238.87	982.303	1336.12	911.674	543.35	751.462	256.562	1.26118	0.100778		0.289599	0.334779	-0.334779
Q15746|MYLK	Myosin light chain kinase, smooth muscle OS=Homo sapiens OX=9606 GN=MYLK PE=1 SV=4	0.677566	0.513417	-0.28953	3083.15	2666.34	3012.96	2815.87	1058.18	1072.73	416.808	1.15632	0.0630788		0.28953	0.209543	-0.209543
P23396|RS3	40S ribosomal protein S3 OS=Homo sapiens OX=9606 GN=RPS3 PE=1 SV=2	0.675629	0.514596	-0.288534	38809	33966.1	40351	38733	5772.97	16581.7	4842.89	1.14258	0.0578867		0.288534	0.192295	-0.192295
O15118|NPC1	NPC intracellular cholesterol transporter 1 OS=Homo sapiens OX=9606 GN=NPC1 PE=1 SV=2	-0.674825	0.515085	-0.288121	440.076	592.361	390.081	397.15	252.751	491.595	-152.284	0.742919	-0.129058		0.288121	-0.428722	0.428722
O95163|ELP1	Elongator complex protein 1 OS=Homo sapiens OX=9606 GN=ELP1 PE=1 SV=3	-0.6748	0.5151	-0.288108	330.586	747.942	0	0	809.768	1280.4	-417.355	0.441995	-0.354583		0.288108	-1.1779	1.1779
Q13011|ECH1	Delta(3,5)-Delta(2,4)-dienoyl-CoA isomerase, mitochondrial OS=Homo sapiens OX=9606 GN=ECH1 PE=1 SV=2	0.674236	0.515444	-0.287819	3919.98	3218.46	3594.61	3103.52	1701.87	1897.1	701.517	1.21797	0.0856354		0.287819	0.284474	-0.284474
O14773|TPP1	Tripeptidyl-peptidase 1 OS=Homo sapiens OX=9606 GN=TPP1 PE=1 SV=2	-0.673255	0.516042	-0.287315	6244.19	9835.68	3237.2	4623.56	7394.56	10773.2	-3591.49	0.634851	-0.197328		0.287315	-0.655511	0.655511
P27105|STOM	Erythrocyte band 7 integral membrane protein OS=Homo sapiens OX=9606 GN=STOM PE=1 SV=3	0.672694	0.516384	-0.287027	29671.6	23369.3	20476.6	24286.4	21359.7	8390.14	6302.25	1.26968	0.103694		0.287027	0.344465	-0.344465
P04430|KV116	Immunoglobulin kappa variable 1-16 OS=Homo sapiens OX=9606 GN=IGKV1-16 PE=1 SV=2	0.672531	0.516484	-0.286943	5849.47	4800.03	5523.38	5456.08	3117.68	2211.34	1049.45	1.21863	0.0858733		0.286943	0.285265	-0.285265
Q8WUM4|PDC6I	Programmed cell death 6-interacting protein OS=Homo sapiens OX=9606 GN=PDCD6IP PE=1 SV=1	-0.672062	0.51677	-0.286703	14440.9	17180.1	13559.1	17304.8	7579.13	6498.67	-2739.23	0.840558	-0.0754324		0.286703	-0.250581	0.250581
Q9UKV8|AGO2	Protein argonaute-2 OS=Homo sapiens OX=9606 GN=AGO2 PE=1 SV=3	0.670798	0.517542	-0.286055	1942.53	1445.51	1552.81	1293.68	1486.28	1041.59	497.02	1.34384	0.128347		0.286055	0.426359	-0.426359
P46109|CRKL	Crk-like protein OS=Homo sapiens OX=9606 GN=CRKL PE=1 SV=1	-0.669584	0.518284	-0.285432	7196.91	15381.4	4916.02	4258.21	7384.37	29015.9	-8184.52	0.467896	-0.329851		0.285432	-1.09574	1.09574
P01718|LV327	Immunoglobulin lambda variable 3-27 OS=Homo sapiens OX=9606 GN=IGLV3-27 PE=1 SV=2	0.668593	0.51889	-0.284925	92527.6	79510.6	103772	90595.5	31683.6	35643.2	13016.9	1.16371	0.065846		0.284925	0.218736	-0.218736
P09382|LEG1	Galectin-1 OS=Homo sapiens OX=9606 GN=LGALS1 PE=1 SV=2	0.665191	0.520974	-0.283184	17492.4	15062.8	17521.5	14079.2	7628.62	4674.2	2429.6	1.1613	0.0649438		0.283184	0.215739	-0.215739
P83731|RL24	60S ribosomal protein L24 OS=Homo sapiens OX=9606 GN=RPL24 PE=1 SV=1	-0.663062	0.522281	-0.282096	4624.18	5939.82	5014.1	5897.53	2787.88	3981.15	-1315.64	0.778506	-0.108738		0.282096	-0.361221	0.361221
P26373|RL13	60S ribosomal protein L13 OS=Homo sapiens OX=9606 GN=RPL13 PE=1 SV=4	0.65936	0.524557	-0.280207	16912.8	11286.1	8574.17	4721.72	16088.3	13345.5	5626.73	1.49855	0.175672		0.280207	0.583571	-0.583571
P53396|ACLY	ATP-citrate synthase OS=Homo sapiens OX=9606 GN=ACLY PE=1 SV=3	-0.656631	0.52624	-0.278816	11920.1	20024.2	4950.93	6686.29	19240.1	23318.7	-8104.11	0.595284	-0.225276		0.278816	-0.74835	0.74835
P04264|K2C1	Keratin, type II cytoskeletal 1 OS=Homo sapiens OX=9606 GN=KRT1 PE=1 SV=6	-0.656297	0.526446	-0.278646	61251.6	77699.6	46539.9	70777.7	38369.3	47920.6	-16448	0.788313	-0.103302		0.278646	-0.34316	0.34316
Q16762|THTR	Thiosulfate sulfurtransferase OS=Homo sapiens OX=9606 GN=TST PE=1 SV=4	0.65363	0.528093	-0.277289	3209.86	2224.81	3270.94	2229.68	2902.68	2280.68	985.047	1.44276	0.159193		0.277289	0.528827	-0.528827
P21980|TGM2	Protein-glutamine gamma-glutamyltransferase 2 OS=Homo sapiens OX=9606 GN=TGM2 PE=1 SV=2	0.652411	0.528847	-0.27667	4687.36	3954.16	4189.86	3618.08	2412.96	1325.02	733.203	1.18543	0.0738743		0.27667	0.245405	-0.245405
P02656|APOC3	Apolipoprotein C-III OS=Homo sapiens OX=9606 GN=APOC3 PE=1 SV=1	0.650943	0.529756	-0.275924	24551.6	18621.8	15127.4	17888.3	20402.2	9036.48	5929.82	1.31844	0.120059		0.275924	0.398827	-0.398827
P07225|PROS	Vitamin K-dependent protein S OS=Homo sapiens OX=9606 GN=PROS1 PE=1 SV=1	0.646341	0.532611	-0.27359	127663	117773	122379	120171	16965.8	33424	9890.66	1.08398	0.0350217		0.27359	0.116339	-0.116339
Q9H3N1|TMX1	Thioredoxin-related transmembrane protein 1 OS=Homo sapiens OX=9606 GN=TMX1 PE=1 SV=1	-0.645947	0.532856	-0.27339	1109.71	1734.12	882.186	882.398	665.893	2272.22	-624.401	0.639931	-0.193867		0.27339	-0.644011	0.644011
Q15102|PA1B3	Platelet-activating factor acetylhydrolase IB subunit gamma OS=Homo sapiens OX=9606 GN=PAFAH1B3 PE=1 SV=1	0.645943	0.532858	-0.273388	2535.89	2174.06	2554.89	2150.25	1093.97	828.194	361.831	1.16643	0.0668591		0.273388	0.222101	-0.222101
P04004|VTNC	Vitronectin OS=Homo sapiens OX=9606 GN=VTN PE=1 SV=1	-0.645317	0.533247	-0.273071	91793.2	98189.3	88604.4	102659	15787.7	18444.4	-6396.17	0.934859	-0.029254		0.273071	-0.0971796	0.0971796
P02790|HEMO	Hemopexin OS=Homo sapiens OX=9606 GN=HPX PE=1 SV=2	0.6446	0.533693	-0.272708	136163	121665	129578	126526	33790.2	43512.9	14497.9	1.11916	0.0488933		0.272708	0.16242	-0.16242
Q07020|RL18	60S ribosomal protein L18 OS=Homo sapiens OX=9606 GN=RPL18 PE=1 SV=2	-0.644585	0.533703	-0.2727	5378.89	7554.44	5094.8	4673.19	1976.28	8027.66	-2175.56	0.712016	-0.14751		0.2727	-0.490018	0.490018
P23229|ITA6	Integrin alpha-6 OS=Homo sapiens OX=9606 GN=ITGA6 PE=1 SV=5	-0.643447	0.534411	-0.272125	9386.92	13559.6	5936.45	9873.1	9045.27	13057.8	-4172.69	0.692271	-0.159724		0.272125	-0.530591	0.530591
P52272|HNRPM	Heterogeneous nuclear ribonucleoprotein M OS=Homo sapiens OX=9606 GN=HNRNPM PE=1 SV=3	-0.643215	0.534555	-0.272007	5517.09	7190.94	4569.68	5942.94	4170.9	4820.35	-1673.85	0.767228	-0.115075		0.272007	-0.382272	0.382272
P27635|RL10	60S ribosomal protein L10 OS=Homo sapiens OX=9606 GN=RPL10 PE=1 SV=4	-0.641166	0.535832	-0.270971	5482.38	7092.78	4368.7	5970.4	3173.83	5270.48	-1610.4	0.772952	-0.111847		0.270971	-0.371549	0.371549
P17655|CAN2	Calpain-2 catalytic subunit OS=Homo sapiens OX=9606 GN=CAPN2 PE=1 SV=6	-0.640531	0.536228	-0.27065	15712.3	19558.6	12934	15414.4	9723.87	11036.2	-3846.3	0.803345	-0.095098		0.27065	-0.315909	0.315909
Q96QD8|S38A2	Sodium-coupled neutral amino acid transporter 2 OS=Homo sapiens OX=9606 GN=SLC38A2 PE=1 SV=2	0.639127	0.537104	-0.269941	23663.2	18309.2	25309.1	13518.8	12627.8	16173.4	5353.92	1.29242	0.111403		0.269941	0.370071	-0.370071
P13639|EF2	Elongation factor 2 OS=Homo sapiens OX=9606 GN=EEF2 PE=1 SV=4	-0.637681	0.538008	-0.269211	14421.4	17584.1	13584.8	12853.1	6843.8	10037.7	-3162.71	0.820138	-0.0861131		0.269211	-0.286062	0.286062
P55084|ECHB	Trifunctional enzyme subunit beta, mitochondrial OS=Homo sapiens OX=9606 GN=HADHB PE=1 SV=3	0.637092	0.538376	-0.268914	32491.8	25857.4	28914.3	18022.1	15067.7	20582.1	6634.42	1.25658	0.0991893		0.268914	0.3295	-0.3295
P49368|TCPG	T-complex protein 1 subunit gamma OS=Homo sapiens OX=9606 GN=CCT3 PE=1 SV=4	-0.63595	0.53909	-0.268339	18726.8	22918.8	21628.2	22769.8	9768.35	12856.6	-4192.08	0.81709	-0.08773		0.268339	-0.291433	0.291433
P06276|CHLE	Cholinesterase OS=Homo sapiens OX=9606 GN=BCHE PE=1 SV=1	-0.634572	0.539953	-0.267644	5429.7	6492.54	5173.74	6092.49	2835.27	2965.27	-1062.84	0.836298	-0.0776388		0.267644	-0.257911	0.257911
Q96KN2|CNDP1	Beta-Ala-His dipeptidase OS=Homo sapiens OX=9606 GN=CNDP1 PE=1 SV=4	-0.634071	0.540267	-0.267392	36919.9	42432.3	35974.3	42653.6	16580.8	13362.2	-5512.36	0.87009	-0.0604357		0.267392	-0.200763	0.200763
P11166|GTR1	Solute carrier family 2, facilitated glucose transporter member 1 OS=Homo sapiens OX=9606 GN=SLC2A1 PE=1 SV=2	0.632201	0.541439	-0.266451	40661.5	31624.4	36750.4	26306.2	27596.6	21551.4	9037.15	1.28577	0.109162		0.266451	0.362627	-0.362627
P78527|PRKDC	DNA-dependent protein kinase catalytic subunit OS=Homo sapiens OX=9606 GN=PRKDC PE=1 SV=3	0.63146	0.541904	-0.266077	22232.7	14947.4	13290.1	5792.69	21878.3	17888.2	7285.31	1.4874	0.172426		0.266077	0.572788	-0.572788
P02741|CRP	C-reactive protein OS=Homo sapiens OX=9606 GN=CRP PE=1 SV=1	-0.631458	0.541906	-0.266076	1221.92	1470.82	1181.49	1576.58	763.209	591.369	-248.9	0.830775	-0.0805166		0.266076	-0.26747	0.26747
Q9HDC9|APMAP	Adipocyte plasma membrane-associated protein OS=Homo sapiens OX=9606 GN=APMAP PE=1 SV=2	-0.62909	0.543393	-0.264886	3269.92	3998.84	2739.28	3533.09	1627.45	2325.24	-728.919	0.817717	-0.0873967		0.264886	-0.290326	0.290326
P60953|CDC42	Cell division control protein 42 homolog OS=Homo sapiens OX=9606 GN=CDC42 PE=1 SV=2	0.628959	0.543475	-0.26482	4451.68	3609.46	4267.44	3414.98	3114.39	1029.27	842.226	1.23334	0.0910824		0.26482	0.302569	-0.302569
Q16891|MIC60	MICOS complex subunit MIC60 OS=Homo sapiens OX=9606 GN=IMMT PE=1 SV=1	-0.628615	0.543692	-0.264647	4627.01	6162.83	5121.75	5062.72	2613.74	5383.59	-1535.82	0.750793	-0.12448		0.264647	-0.413512	0.413512
P12829|MYL4	Myosin light chain 4 OS=Homo sapiens OX=9606 GN=MYL4 PE=1 SV=3	-0.628502	0.543762	-0.264591	6445.8	7992.7	6632.43	7474.97	4409.08	4111.75	-1546.9	0.806461	-0.0934167		0.264591	-0.310324	0.310324
P12838|DEF4	Neutrophil defensin 4 OS=Homo sapiens OX=9606 GN=DEFA4 PE=1 SV=2	-0.628341	0.543864	-0.26451	5796.42	7466.82	5918.92	7671.5	5634.99	3263.57	-1670.41	0.776289	-0.109976		0.26451	-0.365334	0.365334
Q14315|FLNC	Filamin-C OS=Homo sapiens OX=9606 GN=FLNC PE=1 SV=3	0.62682	0.544821	-0.263746	37211	32780.6	30703.9	33418.3	14593	9315.68	4430.34	1.13515	0.0550537		0.263746	0.182884	-0.182884
A0A0A0MT89|KJ01	Immunoglobulin kappa joining 1 OS=Homo sapiens OX=9606 GN=IGKJ1 PE=4 SV=1	-0.623211	0.547096	-0.261937	10194.7	11797.9	8926.95	11743.2	3248.67	5399.15	-1603.17	0.864114	-0.0634291		0.261937	-0.210707	0.210707
P11717|MPRI	Cation-independent mannose-6-phosphate receptor OS=Homo sapiens OX=9606 GN=IGF2R PE=1 SV=3	0.621825	0.547971	-0.261243	26689.3	22713.8	27973.6	25736.7	12452.6	9496.1	3975.5	1.17503	0.0700473		0.261243	0.232692	-0.232692
P0DJI8|SAA1	Serum amyloid A-1 protein OS=Homo sapiens OX=9606 GN=SAA1 PE=1 SV=1	-0.621562	0.548137	-0.261111	4361.25	5122.55	3989.76	4899.45	2149.38	2093.14	-761.301	0.851382	-0.0698753		0.261111	-0.232121	0.232121
Q8NCH0|CHSTE	Carbohydrate sulfotransferase 14 OS=Homo sapiens OX=9606 GN=CHST14 PE=1 SV=2	0.621392	0.548244	-0.261026	4556.26	4009.44	4140.11	4610.47	1131.84	1834.43	546.814	1.13638	0.0555242		0.261026	0.184447	-0.184447
Q92945|FUBP2	Far upstream element-binding protein 2 OS=Homo sapiens OX=9606 GN=KHSRP PE=1 SV=4	0.620368	0.548892	-0.260513	773.705	621.288	891.155	708.401	541.679	262.215	152.416	1.24532	0.0952819		0.260513	0.31652	-0.31652
Q92954|PRG4	Proteoglycan 4 OS=Homo sapiens OX=9606 GN=PRG4 PE=1 SV=3	-0.618855	0.549849	-0.259757	14390.5	20886.6	10421.2	8526.05	12933.9	22222.3	-6496.09	0.688983	-0.161791		0.259757	-0.53746	0.53746
P40926|MDHM	Malate dehydrogenase, mitochondrial OS=Homo sapiens OX=9606 GN=MDH2 PE=1 SV=3	0.617706	0.550576	-0.259183	18263.4	15126.9	16784.7	15513.5	8382.86	9188.64	3136.58	1.20735	0.0818338		0.259183	0.271846	-0.271846
P09486|SPRC	SPARC OS=Homo sapiens OX=9606 GN=SPARC PE=1 SV=1	0.616385	0.551413	-0.258523	7841.2	5611.18	5824.25	3984.19	6802.58	5679.77	2230.01	1.39742	0.145328		0.258523	0.482769	-0.482769
Q02543|RL18A	60S ribosomal protein L18a OS=Homo sapiens OX=9606 GN=RPL18A PE=1 SV=2	-0.612357	0.55397	-0.256514	7071.17	8088.81	6856.07	6980.68	2203.49	3422.71	-1017.64	0.874192	-0.0583934		0.256514	-0.193979	0.193979
P07358|CO8B	Complement component C8 beta chain OS=Homo sapiens OX=9606 GN=C8B PE=1 SV=3	0.612314	0.553997	-0.256492	18672.1	15345.3	13526.3	15394.2	12480.3	4621.68	3326.83	1.2168	0.0852186		0.256492	0.28309	-0.28309
O00233|PSMD9	26S proteasome non-ATPase regulatory subunit 9 OS=Homo sapiens OX=9606 GN=PSMD9 PE=1 SV=3	0.611285	0.554652	-0.25598	5152.77	4349.45	4383.62	4087.16	2493.68	2035.59	803.324	1.1847	0.0736068		0.25598	0.244516	-0.244516
P99999|CYC	Cytochrome c OS=Homo sapiens OX=9606 GN=CYCS PE=1 SV=2	0.611247	0.554676	-0.255961	1300.17	973.556	1108.59	791.282	986.851	859.777	326.611	1.33548	0.125638		0.255961	0.417361	-0.417361
Q9H223|EHD4	EH domain-containing protein 4 OS=Homo sapiens OX=9606 GN=EHD4 PE=1 SV=1	-0.602437	0.560295	-0.251583	16275.9	18290.1	15115	16575.6	6656.42	4770.78	-2014.16	0.889877	-0.0506702		0.251583	-0.168323	0.168323
P16152|CBR1	Carbonyl reductase [NADPH] 1 OS=Homo sapiens OX=9606 GN=CBR1 PE=1 SV=3	0.600537	0.561511	-0.250642	10643.3	9479.47	10053	9372.76	2952.34	3717.28	1163.83	1.12277	0.0502921		0.250642	0.167067	-0.167067
P19440|GGT1	Glutathione hydrolase 1 proenzyme OS=Homo sapiens OX=9606 GN=GGT1 PE=1 SV=2	0.599688	0.562055	-0.250221	20234.4	15733.1	25341.9	15302.4	12760.9	13236.9	4501.36	1.28611	0.109277		0.250221	0.363012	-0.363012
P05109|S10A8	Protein S100-A8 OS=Homo sapiens OX=9606 GN=S100A8 PE=1 SV=1	0.597679	0.563343	-0.249227	23480.2	20722.1	25010.5	16641.4	7592.57	8374.34	2758.15	1.1331	0.0542691		0.249227	0.180278	-0.180278
P14174|MIF	Macrophage migration inhibitory factor OS=Homo sapiens OX=9606 GN=MIF PE=1 SV=4	0.596456	0.564128	-0.248622	6035	4962.55	5946.21	5666.4	3558.59	2594.99	1072.45	1.21611	0.0849723		0.248622	0.282272	-0.282272
Q13247|SRSF6	Serine/arginine-rich splicing factor 6 OS=Homo sapiens OX=9606 GN=SRSF6 PE=1 SV=2	0.595077	0.565014	-0.247941	3534.82	1967.4	1020.88	1247.19	6324.2	1277.29	1567.42	1.7967	0.254475		0.247941	0.845346	-0.845346
P07357|CO8A	Complement component C8 alpha chain OS=Homo sapiens OX=9606 GN=C8A PE=1 SV=2	0.593738	0.565875	-0.247279	21428.3	19361.4	21883.2	17970.5	7653.88	3758.77	2066.89	1.10675	0.0440507		0.247279	0.146333	-0.146333
O00303|EIF3F	Eukaryotic translation initiation factor 3 subunit F OS=Homo sapiens OX=9606 GN=EIF3F PE=1 SV=1	0.593448	0.566062	-0.247136	5215.11	4420.8	4609.19	3770.39	2125.7	2496.08	794.313	1.17968	0.0717629		0.247136	0.238391	-0.238391
P0DMV9|HS71B	Heat shock 70 kDa protein 1B OS=Homo sapiens OX=9606 GN=HSPA1B PE=1 SV=1	0.591428	0.567362	-0.24614	10007.6	8659.23	10401.5	8062.26	4857.85	2754.86	1348.4	1.15572	0.0628521		0.24614	0.20879	-0.20879
Q15436|SC23A	Protein transport protein Sec23A OS=Homo sapiens OX=9606 GN=SEC23A PE=1 SV=2	0.590164	0.568176	-0.245517	11032.8	9328.52	9674.99	7515.64	4397.65	5540.51	1704.28	1.1827	0.072873		0.245517	0.242079	-0.242079
O75882|ATRN	Attractin OS=Homo sapiens OX=9606 GN=ATRN PE=1 SV=2	0.589929	0.568328	-0.245401	19953.4	17504.5	17936.4	17169.2	7848.4	6465.09	2448.92	1.1399	0.0568676		0.245401	0.18891	-0.18891
P20061|TCO1	Transcobalamin-1 OS=Homo sapiens OX=9606 GN=TCN1 PE=1 SV=2	0.589421	0.568655	-0.245151	7288.15	5674.87	6141.04	5016.52	4981.67	4486.83	1613.28	1.28428	0.108661		0.245151	0.360965	-0.360965
P22102|PUR2	Trifunctional purine biosynthetic protein adenosine-3 OS=Homo sapiens OX=9606 GN=GART PE=1 SV=1	-0.588199	0.569444	-0.244549	1808.71	2400.88	947.254	2242.81	1969.65	1483.81	-592.167	0.753354	-0.123001		0.244549	-0.4086	0.4086
Q07955|SRSF1	Serine/arginine-rich splicing factor 1 OS=Homo sapiens OX=9606 GN=SRSF1 PE=1 SV=2	0.588047	0.569542	-0.244474	2873.47	1877.09	1406.27	1263.73	3767.65	1740.85	996.382	1.53081	0.184922		0.244474	0.614296	-0.614296
O14558|HSPB6	Heat shock protein beta-6 OS=Homo sapiens OX=9606 GN=HSPB6 PE=1 SV=2	0.586501	0.570541	-0.243714	5143.12	4463.53	4008.15	4690.68	2353.72	1586.11	679.588	1.15225	0.061548		0.243714	0.204458	-0.204458
P02774|VTDB	Vitamin D-binding protein OS=Homo sapiens OX=9606 GN=GC PE=1 SV=1	0.584665	0.571727	-0.242811	132783	115764	139240	111329	54499	45975.1	17018.8	1.14701	0.0595683		0.242811	0.197881	-0.197881
Q00610|CLH1	Clathrin heavy chain 1 OS=Homo sapiens OX=9606 GN=CLTC PE=1 SV=5	-0.58463	0.57175	-0.242794	18090.3	22314.5	16256.8	22158.4	13367.5	11599.5	-4224.17	0.810698	-0.0911409		0.242794	-0.302763	0.302763
Q92619|HMHA1	Rho GTPase-activating protein 45 OS=Homo sapiens OX=9606 GN=ARHGAP45 PE=1 SV=2	0.578049	0.576016	-0.239566	12530.3	9470.05	13625	5829.82	8627.28	9681.82	3060.27	1.32315	0.12161		0.239566	0.40398	-0.40398
P09972|ALDOC	Fructose-bisphosphate aldolase C OS=Homo sapiens OX=9606 GN=ALDOC PE=1 SV=2	-0.576167	0.577239	-0.238645	14731.4	20734.5	13412.5	18235.5	14727.5	20842.9	-6003.05	0.71048	-0.148448		0.238645	-0.493134	0.493134
Q96JY6|PDLI2	PDZ and LIM domain protein 2 OS=Homo sapiens OX=9606 GN=PDLIM2 PE=1 SV=1	-0.575667	0.577564	-0.2384	4676.97	6084.36	3403.28	4193.31	3973.05	4480.75	-1407.39	0.768687	-0.11425		0.2384	-0.379531	0.379531
P02760|AMBP	Protein AMBP OS=Homo sapiens OX=9606 GN=AMBP PE=1 SV=1	-0.575512	0.577665	-0.238324	66737.9	102741	53726.3	46880.2	62799.3	139778	-36003.4	0.649572	-0.187373		0.238324	-0.622439	0.622439
P22352|GPX3	Glutathione peroxidase 3 OS=Homo sapiens OX=9606 GN=GPX3 PE=1 SV=2	0.5753	0.577803	-0.238221	9011.32	7444.4	8331.81	6094.75	4582.01	4849.21	1566.92	1.21048	0.0829586		0.238221	0.275582	-0.275582
P35908|K22E	Keratin, type II cytoskeletal 2 epidermal OS=Homo sapiens OX=9606 GN=KRT2 PE=1 SV=2	-0.5753	0.577803	-0.23822	42776.4	47141.9	46493.6	44581	11970.6	14219.5	-4365.53	0.907396	-0.0422031		0.23822	-0.140196	0.140196
P01766|HV313	Immunoglobulin heavy variable 3-13 OS=Homo sapiens OX=9606 GN=IGHV3-13 PE=1 SV=2	0.574159	0.578546	-0.237662	10630.5	8917.93	10856								0.237662	#NUM!	#NUM!
P21291|CSRP1	Cysteine and glycine-rich protein 1 OS=Homo sapiens OX=9606 GN=CSRP1 PE=1 SV=3	0.573152	0.579201	-0.23717	13040.5	11931.6	12400.9	11659.4	2461.56	4049.55	1108.87	1.09294	0.0385944		0.23717	0.128208	-0.128208
Q70UQ0|IKIP	Inhibitor of nuclear factor kappa-B kinase-interacting protein OS=Homo sapiens OX=9606 GN=IKBIP PE=1 SV=1	0.57292	0.579352	-0.237057	3008.86	2230.54	2090.55	1947.26	2908.07	1617.57	778.322	1.34894	0.129992		0.237057	0.431825	-0.431825
Q9Y624|JAM1	Junctional adhesion molecule A OS=Homo sapiens OX=9606 GN=F11R PE=1 SV=1	-0.572912	0.579357	-0.237053	4506.79	5874.4	2278.35	5567.61	4227.92	4039.17	-1367.61	0.767191	-0.115096		0.237053	-0.382342	0.382342
P04433|KV311	Immunoglobulin kappa variable 3-11 OS=Homo sapiens OX=9606 GN=IGKV3-11 PE=1 SV=1	-0.572839	0.579405	-0.237017	712353	804354	652241	731608	241481	310564	-92000.5	0.885622	-0.0527517		0.237017	-0.175237	0.175237
P29401|TKT	Transketolase OS=Homo sapiens OX=9606 GN=TKT PE=1 SV=3	-0.570059	0.581218	-0.235661	23927.1	30606.5	23153.8	22428	12547.5	25812.4	-6679.35	0.781767	-0.106923		0.235661	-0.35519	0.35519
P0DP03|HV335	Immunoglobulin heavy variable 3-30-5 OS=Homo sapiens OX=9606 GN=IGHV3-30-5 PE=3 SV=1	-0.569313	0.581705	-0.235297	284535	312722	275136	289836	97999.7	71441.9	-28187.1	0.909865	-0.0410229		0.235297	-0.136275	0.136275
Q01469|FABP5	Fatty acid-binding protein, epidermal OS=Homo sapiens OX=9606 GN=FABP5 PE=1 SV=3	-0.569112	0.581837	-0.235199	18491.3	27185.7	4907.96	23298.1	26783.5	26133.7	-8694.34	0.680186	-0.167372		0.235199	-0.555998	0.555998
Q6P1X5|TAF2	Transcription initiation factor TFIID subunit 2 OS=Homo sapiens OX=9606 GN=TAF2 PE=1 SV=3	-0.568865	0.581998	-0.235079	438506	501970	513190	482944	216944	166163	-63463.2	0.873572	-0.0587015		0.235079	-0.195002	0.195002
Q9UBW5|BIN2	Bridging integrator 2 OS=Homo sapiens OX=9606 GN=BIN2 PE=1 SV=3	0.566992	0.583222	-0.234166	3471.17	3159.95	3416.9	3396.86	557.765	1223.39	311.225	1.09849	0.0407963		0.234166	0.135522	-0.135522
P08708|RS17	40S ribosomal protein S17 OS=Homo sapiens OX=9606 GN=RPS17 PE=1 SV=2	-0.566417	0.583598	-0.233886	21107.2	32827	18644.4	15280.7	15377.2	48294	-11719.9	0.642981	-0.191802		0.233886	-0.637151	0.637151
O43707|ACTN4	Alpha-actinin-4 OS=Homo sapiens OX=9606 GN=ACTN4 PE=1 SV=2	-0.563084	0.58578	-0.232265	7984.71	9086.73	6003.59	8181.6	3944.69	2724.24	-1102.03	0.878721	-0.0561488		0.232265	-0.186522	0.186522
P19338|NUCL	Nucleolin OS=Homo sapiens OX=9606 GN=NCL PE=1 SV=3	-0.559222	0.588315	-0.23039	22461.2	27759.4	27672.3	27566.9	15464.7	17303.4	-5298.2	0.809139	-0.091977		0.23039	-0.305541	0.305541
P08670|VIME	Vimentin OS=Homo sapiens OX=9606 GN=VIM PE=1 SV=4	0.559206	0.588325	-0.230383	15279.5	13810.4	15319.4	15142.4	3689.17	5272.76	1469.13	1.10638	0.0439037		0.230383	0.145845	-0.145845
P20742|PZP	Pregnancy zone protein OS=Homo sapiens OX=9606 GN=PZP PE=1 SV=4	0.558702	0.588656	-0.230138	20179.4	18283.8	20048.3	17188	6142.13	5598.24	1895.56	1.10367	0.0428409		0.230138	0.142314	-0.142314
P01624|KV315	Immunoglobulin kappa variable 3-15 OS=Homo sapiens OX=9606 GN=IGKV3-15 PE=1 SV=2	-0.556161	0.590328	-0.228907	36108.2	45573.1	33790.2	53564.2	36440.3	20244	-9464.86	0.792315	-0.101102		0.228907	-0.335855	0.335855
P02649|APOE	Apolipoprotein E OS=Homo sapiens OX=9606 GN=APOE PE=1 SV=1	0.555042	0.591064	-0.228365	333270	302973	308937	267082	93674.8	95409.9	30297.7	1.1	0.0413933		0.228365	0.137505	-0.137505
Q13835|PKP1	Plakophilin-1 OS=Homo sapiens OX=9606 GN=PKP1 PE=1 SV=2	0.554898	0.591159	-0.228296	1836.97	1529.85	1326.71	1138.61	1153.46	712.386	307.118	1.20075	0.0794528		0.228296	0.263936	-0.263936
P01709|LV208	Immunoglobulin lambda variable 2-8 OS=Homo sapiens OX=9606 GN=IGLV2-8 PE=1 SV=2	0.550861	0.593821	-0.226344	9179.47	7217.52	9489.7	4753.39	5241.34	6974.12	1961.95	1.27183	0.10443		0.226344	0.346907	-0.346907
P14868|SYDC	Aspartate--tRNA ligase, cytoplasmic OS=Homo sapiens OX=9606 GN=DARS PE=1 SV=2	0.549766	0.594544	-0.225816	15717.6	12467	17744.9	7829.86	9773.47	10688.1	3250.58	1.26073	0.100624		0.225816	0.334265	-0.334265
P11498|PYC	Pyruvate carboxylase, mitochondrial OS=Homo sapiens OX=9606 GN=PC PE=1 SV=2	-0.549703	0.594586	-0.225785	13456.5	17551.5	8621.78	17012.9	10916.9	14621.8	-4095.04	0.766684	-0.115383		0.225785	-0.383295	0.383295
Q9BT78|CSN4	COP9 signalosome complex subunit 4 OS=Homo sapiens OX=9606 GN=COPS4 PE=1 SV=1	0.548998	0.595052	-0.225445	7369.09	5997.41	7228.18	4368.7	4233.81	4419.32	1371.68	1.22871	0.0894502		0.225445	0.297147	-0.297147
P43304|GPDM	Glycerol-3-phosphate dehydrogenase, mitochondrial OS=Homo sapiens OX=9606 GN=GPD2 PE=1 SV=3	-0.548814	0.595174	-0.225356	3653.19	5057	1155.16	4807.67	4100.83	4737.13	-1403.81	0.722402	-0.141221		0.225356	-0.469125	0.469125
P62280|RS11	40S ribosomal protein S11 OS=Homo sapiens OX=9606 GN=RPS11 PE=1 SV=3	0.546449	0.596738	-0.224216	6310.68	4548.83	3751.64	3101.74	5986.05	5151.62	1761.85	1.38732	0.142177		0.224216	0.4723	-0.4723
Q96PL5|ERMAP	Erythroid membrane-associated protein OS=Homo sapiens OX=9606 GN=ERMAP PE=1 SV=1	0.545183	0.597576	-0.223607	4227.11	3561.54	3104.98	3940.85	2567.72	1532.73	665.571	1.18688	0.0744057		0.223607	0.247171	-0.247171
O60664|PLIN3	Perilipin-3 OS=Homo sapiens OX=9606 GN=PLIN3 PE=1 SV=3	-0.544501	0.598028	-0.223279	18191.8	21561.8	17401.6	20993	11434.5	9954.11	-3369.99	0.843705	-0.0738092		0.223279	-0.245189	0.245189
P49591|SYSC	Serine--tRNA ligase, cytoplasmic OS=Homo sapiens OX=9606 GN=SARS PE=1 SV=3	0.543997	0.598362	-0.223036	14799	12842.2	13136.7	13159.8	7534.52	4568.24	1956.85	1.15238	0.0615946		0.223036	0.204613	-0.204613
P39060|COIA1	Collagen alpha-1(XVIII) chain OS=Homo sapiens OX=9606 GN=COL18A1 PE=1 SV=5	-0.542947	0.599058	-0.222531	12196.3	13724.8	13065.2	12077.9	5133.64	4603.91	-1528.47	0.888634	-0.051277		0.222531	-0.170338	0.170338
Q6ZVX7|FBX50	F-box only protein 50 OS=Homo sapiens OX=9606 GN=NCCRP1 PE=1 SV=1	0.539265	0.601503	-0.220762	2896.58	2412.19	2849.78	2382.26	1299.19	1775.72	484.392	1.20081	0.0794745		0.220762	0.264009	-0.264009
P04217|A1BG	Alpha-1B-glycoprotein OS=Homo sapiens OX=9606 GN=A1BG PE=1 SV=4	0.538073	0.602296	-0.22019	102722	84842.2	127329	112758	62068.3	52653	17879.4	1.21074	0.0830498		0.22019	0.275886	-0.275886
Q9UIQ6|LCAP	Leucyl-cystinyl aminopeptidase OS=Homo sapiens OX=9606 GN=LNPEP PE=1 SV=3	0.537654	0.602575	-0.219989	2692.7	2135.77	3138.21	2133.2	1583.34	1982.68	556.933	1.26077	0.100634		0.219989	0.3343	-0.3343
O75369|FLNB	Filamin-B OS=Homo sapiens OX=9606 GN=FLNB PE=1 SV=2	-0.537643	0.602582	-0.219984	13969.9	15674.7	12089.2	14285.9	4378.8	6414.75	-1704.75	0.891242	-0.0500043		0.219984	-0.166111	0.166111
P01833|PIGR	Polymeric immunoglobulin receptor OS=Homo sapiens OX=9606 GN=PIGR PE=1 SV=4	0.537527	0.602659	-0.219929	53975.3	45103.2	45736.6	49924.4	35567.6	19222.6	8872.09	1.19671	0.0779876		0.219929	0.259069	-0.259069
O60701|UGDH	UDP-glucose 6-dehydrogenase OS=Homo sapiens OX=9606 GN=UGDH PE=1 SV=1	0.536937	0.603052	-0.219645	2728.71	2142.09	2712.59	1879.6	2067.91	1698.67	586.619	1.27385	0.105119		0.219645	0.349199	-0.349199
P22695|QCR2	Cytochrome b-c1 complex subunit 2, mitochondrial OS=Homo sapiens OX=9606 GN=UQCRC2 PE=1 SV=3	0.536455	0.603373	-0.219414	3891.08	3371.21	3588.65	3218.29	1744.61	1609.72	519.875	1.15421	0.062285		0.219414	0.206906	-0.206906
P19623|SPEE	Spermidine synthase OS=Homo sapiens OX=9606 GN=SRM PE=1 SV=1	0.535675	0.603892	-0.219041	5168.47	4223.52	3715.74	3236.77	3663.72	2290.87	944.95	1.22374	0.0876875		0.219041	0.291291	-0.291291
A0A075B6K5|LV39	Immunoglobulin lambda variable 3-9 OS=Homo sapiens OX=9606 GN=IGLV3-9 PE=3 SV=1	-0.534957	0.604371	-0.218697	50695.1	69147.1	35049.4	38165.9	37332.9	75793.5	-18452	0.733149	-0.134808		0.218697	-0.447822	0.447822
Q96G03|PGM2	Phosphoglucomutase-2 OS=Homo sapiens OX=9606 GN=PGM2 PE=1 SV=4	0.534432	0.60472	-0.218446	14976.4	10916.7	10135.1	4239.63	13712.4	12577.2	4059.67	1.37188	0.137315		0.218446	0.456149	-0.456149
P13671|CO6	Complement component C6 OS=Homo sapiens OX=9606 GN=C6 PE=1 SV=3	-0.531931	0.606389	-0.217249	2861.22	3320.77	2600.35	3248.39	1466.63	1525.52	-459.55	0.861613	-0.0646876		0.217249	-0.214888	0.214888
P01877|IGHA2	Immunoglobulin heavy constant alpha 2 OS=Homo sapiens OX=9606 GN=IGHA2 PE=1 SV=4	0.53128	0.606823	-0.216938	138239	122964	132085	117874	54800.3	44229.4	15274.2	1.12422	0.0508499		0.216938	0.16892	-0.16892
Q09666|AHNK	Neuroblast differentiation-associated protein AHNAK OS=Homo sapiens OX=9606 GN=AHNAK PE=1 SV=2	0.530698	0.607212	-0.21666	7362.49	6716.5	7311.04	7313.05	2001.19	2210.29	645.989	1.09618	0.0398817		0.21666	0.132484	-0.132484
P18085|ARF4	ADP-ribosylation factor 4 OS=Homo sapiens OX=9606 GN=ARF4 PE=1 SV=3	0.527143	0.609589	-0.214963	4701.26	3898.27	3586.28	3620.01	3020.73	2190.4	802.998	1.20599	0.0813431		0.214963	0.270216	-0.270216
P09172|DOPO	Dopamine beta-hydroxylase OS=Homo sapiens OX=9606 GN=DBH PE=1 SV=3	0.526317	0.610142	-0.214569	2708.33	2334.04	3260.02	2149.88	1161.96	1297.81	374.293	1.16036	0.0645939		0.214569	0.214576	-0.214576
P12110|CO6A2	Collagen alpha-2(VI) chain OS=Homo sapiens OX=9606 GN=COL6A2 PE=1 SV=4	0.524309	0.611488	-0.213612	6653.64	5221.78	4119.56	3474.7	5368.3	3991.25	1431.86	1.27421	0.105241		0.213612	0.349603	-0.349603
Q14847|LASP1	LIM and SH3 domain protein 1 OS=Homo sapiens OX=9606 GN=LASP1 PE=1 SV=2	0.523932	0.61174	-0.213433	8622.5	5987.88	6524	2926.8	9371.14	7993.78	2634.62	1.43999	0.15836		0.213433	0.526062	-0.526062
P48643|TCPE	T-complex protein 1 subunit epsilon OS=Homo sapiens OX=9606 GN=CCT5 PE=1 SV=1	-0.523602	0.611961	-0.213276	4712.96	5822.03	3582.38	5318.18	4057.92	3233.08	-1109.07	0.809504	-0.0917808		0.213276	-0.304889	0.304889
P01011|AACT	Alpha-1-antichymotrypsin OS=Homo sapiens OX=9606 GN=SERPINA3 PE=1 SV=2	-0.521995	0.61304	-0.212511	87414.4	123370	21121.5	112778	110683	127344	-35955.3	0.708557	-0.149625		0.212511	-0.497045	0.497045
Q6P988|NOTUM	Palmitoleoyl-protein carboxylesterase NOTUM OS=Homo sapiens OX=9606 GN=NOTUM PE=1 SV=2	-0.521078	0.613655	-0.212076	9511.18	12364.4	8979.97	6447.14	5899.5	12045.4	-2853.23	0.769239	-0.113939		0.212076	-0.378497	0.378497
Q16222|UAP1	UDP-N-acetylhexosamine pyrophosphorylase OS=Homo sapiens OX=9606 GN=UAP1 PE=1 SV=3	0.519207	0.614912	-0.211187	1045.99	914.364	967.21	879.13	402.385	473	131.631	1.14396	0.0584104		0.211187	0.194035	-0.194035
P51884|LUM	Lumican OS=Homo sapiens OX=9606 GN=LUM PE=1 SV=2	-0.518922	0.615104	-0.211051	5797.58	6382.28	5766.8	6770.03	1901.24	2000.69	-584.698	0.908387	-0.041729		0.211051	-0.138621	0.138621
A0M8Q6|IGLC7	Immunoglobulin lambda constant 7 OS=Homo sapiens OX=9606 GN=IGLC7 PE=1 SV=3	0.518352	0.615487	-0.210781	1672.18	1428.49	1610.47	1443.48	956.224	641.659	243.689	1.17059	0.0684056		0.210781	0.227239	-0.227239
P15169|CBPN	Carboxypeptidase N catalytic chain OS=Homo sapiens OX=9606 GN=CPN1 PE=1 SV=1	-0.518329	0.615503	-0.21077	63138.2	67415	61001.3	66940.9	17601.9	9932.42	-4276.76	0.936561	-0.0284641		0.21077	-0.0945556	0.0945556
P35611|ADDA	Alpha-adducin OS=Homo sapiens OX=9606 GN=ADD1 PE=1 SV=2	-0.518239	0.615564	-0.210727	9454.46	10282.1	8826.69	10310.2	2134.83	3277.73	-827.588	0.919511	-0.0364429		0.210727	-0.121061	0.121061
O60488|ACSL4	Long-chain-fatty-acid--CoA ligase 4 OS=Homo sapiens OX=9606 GN=ACSL4 PE=1 SV=2	0.517319	0.616182	-0.210291	7182.52	5457.89	7260.16	3865.84	4618.75	6734.41	1724.64	1.31599	0.119252		0.210291	0.396148	-0.396148
Q07666|KHDR1	KH domain-containing, RNA-binding, signal transduction-associated protein 1 OS=Homo sapiens OX=9606 GN=KHDRBS1 PE=1 SV=1	0.512423	0.619482	-0.207971	1643.3	1413.34	1290.09	1503.78	1023.98	399.748	229.957	1.1627	0.0654694		0.207971	0.217485	-0.217485
P62937|PPIA	Peptidyl-prolyl cis-trans isomerase A OS=Homo sapiens OX=9606 GN=PPIA PE=1 SV=2	0.510574	0.62073	-0.207097	7817.63	6623.61	8255.34	5767.86	4442.59	3616.3	1194.03	1.18027	0.0719808		0.207097	0.239115	-0.239115
Q9GZM7|TINAL	Tubulointerstitial nephritis antigen-like OS=Homo sapiens OX=9606 GN=TINAGL1 PE=1 SV=1	-0.509528	0.621437	-0.206603	17372.2	22274.4	6637.22	22463	19131.3	13761.6	-4902.19	0.779918	-0.107951		0.206603	-0.358606	0.358606
P04921|GLPC	Glycophorin-C OS=Homo sapiens OX=9606 GN=GYPC PE=1 SV=1	-0.508917	0.62185	-0.206315	6599.61	9126.33	2148.14	3512.8	7923.39	9226.12	-2526.72	0.723139	-0.140778		0.206315	-0.467655	0.467655
Q16543|CDC37	Hsp90 co-chaperone Cdc37 OS=Homo sapiens OX=9606 GN=CDC37 PE=1 SV=1	0.508803	0.621927	-0.20626	4481.27	3693.68	4696.59	2137.56	2467.06	2879.2	787.582	1.21322	0.083941		0.20626	0.278846	-0.278846
P30086|PEBP1	Phosphatidylethanolamine-binding protein 1 OS=Homo sapiens OX=9606 GN=PEBP1 PE=1 SV=3	-0.507455	0.622839	-0.205624	157527	242537	110073	54988	160202	377780	-85010	0.649497	-0.187423		0.205624	-0.622605	0.622605
P04745|AMY1	Alpha-amylase 1 OS=Homo sapiens OX=9606 GN=AMY1A PE=1 SV=2	-0.507094	0.623083	-0.205454	5281.74	5975.99	5577.95	4861.91	1598.99	2947.76	-694.246	0.883827	-0.0536325		0.205454	-0.178163	0.178163
P28070|PSB4	Proteasome subunit beta type-4 OS=Homo sapiens OX=9606 GN=PSMB4 PE=1 SV=4	-0.506254	0.623652	-0.205058	1244.52	1539.97	999.167	1156.78	650.087	1273.15	-295.449	0.808146	-0.0925104		0.205058	-0.307313	0.307313
O96000|NDUBA	NADH dehydrogenase [ubiquinone] 1 beta subcomplex subunit 10 OS=Homo sapiens OX=9606 GN=NDUFB10 PE=1 SV=3	-0.505832	0.623938	-0.204859	13343.9	15348.3	10479.3	16095.8	8995.23	3646.43	-2004.38	0.869407	-0.0607769		0.204859	-0.201896	0.201896
P08603|CFAH	Complement factor H OS=Homo sapiens OX=9606 GN=CFH PE=1 SV=4	-0.505093	0.624438	-0.204511	67140.4	79258.8	69565.8	79610.2	29441.2	50862.3	-12118.3	0.847104	-0.072063		0.204511	-0.239388	0.239388
P30405|PPIF	Peptidyl-prolyl cis-trans isomerase F, mitochondrial OS=Homo sapiens OX=9606 GN=PPIF PE=1 SV=1	-0.505032	0.624479	-0.204482	17175.7	22975.3	13880.7	9386.96	10482	26102.7	-5799.53	0.747575	-0.126345		0.204482	-0.41971	0.41971
Q15366|PCBP2	Poly(rC)-binding protein 2 OS=Homo sapiens OX=9606 GN=PCBP2 PE=1 SV=1	0.504103	0.625109	-0.204044	139.697	75.1841	0	0	253.676	184.163	64.5132	1.85807	0.269062		0.204044	0.893805	-0.893805
O95461|LARG1	LARGE xylosyl- and glucuronyltransferase 1 OS=Homo sapiens OX=9606 GN=LARGE1 PE=1 SV=1	0.496184	0.630489	-0.200322	17068.3	14150.7	12962.6	11994.7	10426.1	9937.45	2917.63	1.20618	0.081413		0.200322	0.270448	-0.270448
O43399|TPD54	Tumor protein D54 OS=Homo sapiens OX=9606 GN=TPD52L2 PE=1 SV=2	-0.49497	0.631315	-0.199754	7540.32	8442.44	7439.33	8613.16	3536.51	2724.65	-902.119	0.893145	-0.0490782		0.199754	-0.163034	0.163034
P68871|HBB	Hemoglobin subunit beta OS=Homo sapiens OX=9606 GN=HBB PE=1 SV=2	0.492041	0.633313	-0.198382	24038.2	21882.2	23615.6	22448.7	8686.75	6303.75	2155.98	1.09853	0.0408107		0.198382	0.13557	-0.13557
Q16651|PRSS8	Prostasin OS=Homo sapiens OX=9606 GN=PRSS8 PE=1 SV=1	0.491758	0.633505	-0.19825	2672.31	2053.33	1226.99	1527.11	2576.24	1693.81	618.978	1.30145	0.114428		0.19825	0.380121	-0.380121
P51991|ROA3	Heterogeneous nuclear ribonucleoprotein A3 OS=Homo sapiens OX=9606 GN=HNRNPA3 PE=1 SV=2	0.491694	0.633549	-0.198219	2666.45	2228.51	2024.26	2613.58	1886.95	1095.15	437.945	1.19652	0.0779197		0.198219	0.258844	-0.258844
O94919|ENDD1	Endonuclease domain-containing 1 protein OS=Homo sapiens OX=9606 GN=ENDOD1 PE=1 SV=2	0.490024	0.634689	-0.197439	12371.5	11079.4	11494.6	10310	3555.86	5391.5	1292.04	1.11662	0.0479038		0.197439	0.159133	-0.159133
Q15828|CYTM	Cystatin-M OS=Homo sapiens OX=9606 GN=CST6 PE=1 SV=1	-0.48936	0.635143	-0.197129	18183.1	20499.8	17674.5	18233.7	5943.76	9956.99	-2316.68	0.88699	-0.0520813		0.197129	-0.17301	0.17301
Q9UKM9|RALY	RNA-binding protein Raly OS=Homo sapiens OX=9606 GN=RALY PE=1 SV=1	0.488451	0.635764	-0.196704	33763.9	29159.9	28778.6	25286.5	18829.8	13360.7	4604.03	1.15789	0.0636669		0.196704	0.211497	-0.211497
P00390|GSHR	Glutathione reductase, mitochondrial OS=Homo sapiens OX=9606 GN=GSR PE=1 SV=2	-0.484318	0.638592	-0.194777	2864.7	4239.09	1882.9	1836.7	3069.61	6236.64	-1374.39	0.675782	-0.170194		0.194777	-0.565371	0.565371
P01715|LV301	Immunoglobulin lambda variable 3-1 OS=Homo sapiens OX=9606 GN=IGLV3-1 PE=1 SV=2	-0.483597	0.639086	-0.19444	6996.52	7730.42	6553.26	7447.25	3323.66	1664.81	-733.897	0.905064	-0.0433208		0.19444	-0.143909	0.143909
P62263|RS14	40S ribosomal protein S14 OS=Homo sapiens OX=9606 GN=RPS14 PE=1 SV=3	-0.481238	0.640704	-0.193343	8004.25	9940.59	7164.26	5058.34	3956.58	9026.92	-1936.35	0.805208	-0.0940918		0.193343	-0.312566	0.312566
Q99523|SORT	Sortilin OS=Homo sapiens OX=9606 GN=SORT1 PE=1 SV=3	-0.479145	0.642141	-0.19237	9476.89	10363.5	9422.08	11349.5	1832.78	4145.32	-886.585	0.914451	-0.0388396		0.19237	-0.129022	0.129022
P16930|FAAA	Fumarylacetoacetase OS=Homo sapiens OX=9606 GN=FAH PE=1 SV=2	0.47862	0.642501	-0.192126	5886.22	5244.31	5926.64	3747	1288.88	3021.77	641.908	1.1224	0.0501479		0.192126	0.166588	-0.166588
P04114|APOB	Apolipoprotein B-100 OS=Homo sapiens OX=9606 GN=APOB PE=1 SV=2	0.477772	0.643084	-0.191732	369843	346619	338333	365032	98428.8	66995.2	23223.7	1.067	0.0281646		0.191732	0.0935608	-0.0935608
Q86YW5|TRML1	Trem-like transcript 1 protein OS=Homo sapiens OX=9606 GN=TREML1 PE=1 SV=2	-0.477572	0.643221	-0.19164	2935.53	3289.32	2664.54	3407.18	1504.22	1014.93	-353.789	0.892443	-0.0494194		0.19164	-0.164168	0.164168
P28062|PSB8	Proteasome subunit beta type-8 OS=Homo sapiens OX=9606 GN=PSMB8 PE=1 SV=3	0.474664	0.645222	-0.190291	3207.23	2770.12	2911.35	2660.46	2004.46	1034.54	437.11	1.15779	0.0636314		0.190291	0.211379	-0.211379
P25787|PSA2	Proteasome subunit alpha type-2 OS=Homo sapiens OX=9606 GN=PSMA2 PE=1 SV=2	0.471553	0.647365	-0.18885	5820.26	4733.63	4490.36	2723.56	4376.93	3564.16	1086.63	1.22956	0.0897485		0.18885	0.298138	-0.298138
Q92522|H1X	Histone H1x OS=Homo sapiens OX=9606 GN=H1FX PE=1 SV=1	-0.469602	0.648712	-0.187948	2624.13	2983.95	2530.21	2582.51	682.317	1748.42	-359.817	0.879416	-0.0558058		0.187948	-0.185383	0.185383
P12235|ADT1	ADP/ATP translocase 1 OS=Homo sapiens OX=9606 GN=SLC25A4 PE=1 SV=4	-0.469444	0.648821	-0.187875	1382.32	1616.82	1215.19	1306.4	619.431	1055.23	-234.503	0.854961	-0.0680538		0.187875	-0.22607	0.22607
Q9NZI8|IF2B1	Insulin-like growth factor 2 mRNA-binding protein 1 OS=Homo sapiens OX=9606 GN=IGF2BP1 PE=1 SV=2	-0.469058	0.649087	-0.187697	13584.7	16154.4	11005.1	19112.1	10334.3	8560.52	-2569.71	0.840928	-0.0752412		0.187697	-0.249946	0.249946
P11047|LAMC1	Laminin subunit gamma-1 OS=Homo sapiens OX=9606 GN=LAMC1 PE=1 SV=3	-0.468145	0.649718	-0.187275	18757.9	23279.1	21891.5	22875.7	13786.9	19223.9	-4521.24	0.805781	-0.0937829		0.187275	-0.31154	0.31154
Q06033|ITIH3	Inter-alpha-trypsin inhibitor heavy chain H3 OS=Homo sapiens OX=9606 GN=ITIH3 PE=1 SV=2	0.467575	0.650112	-0.187012	42442.8	39516.5	37588	39017.2	14594.4	4692.45	2926.33	1.07405	0.0310259		0.187012	0.103066	-0.103066
P18621|RL17	60S ribosomal protein L17 OS=Homo sapiens OX=9606 GN=RPL17 PE=1 SV=3	-0.467315	0.650291	-0.186892	2155.08	2685.49	1509.04	2100.4	1340.88	2435.49	-530.411	0.80249	-0.0955603		0.186892	-0.317445	0.317445
P68371|TBB4B	Tubulin beta-4B chain OS=Homo sapiens OX=9606 GN=TUBB4B PE=1 SV=1	-0.465721	0.651394	-0.186157	5659.55	6372.42	5312.82	6541.06	3322.29	1737.82	-712.862	0.888133	-0.051522		0.186157	-0.171152	0.171152
P62269|RS18	40S ribosomal protein S18 OS=Homo sapiens OX=9606 GN=RPS18 PE=1 SV=3	-0.461119	0.654579	-0.184038	3882.74	5191.12	3312.53	3022.26	2703.89	6402.69	-1308.39	0.747957	-0.126123		0.184038	-0.418973	0.418973
Q16775|GLO2	Hydroxyacylglutathione hydrolase, mitochondrial OS=Homo sapiens OX=9606 GN=HAGH PE=1 SV=2	-0.460402	0.655077	-0.183708	2939.55	3603.93	2957.93	2314.22	1171.84	3334.85	-664.386	0.81565	-0.0884962		0.183708	-0.293978	0.293978
P27918|PROP	Properdin OS=Homo sapiens OX=9606 GN=CFP PE=1 SV=2	0.460335	0.655123	-0.183677	33194.3	28993.7	35045.4	27778.5	15026.7	16547.3	4200.64	1.14488	0.0587605		0.183677	0.195198	-0.195198
P42224|STAT1	Signal transducer and activator of transcription 1-alpha/beta OS=Homo sapiens OX=9606 GN=STAT1 PE=1 SV=2	0.460174	0.655235	-0.183603	30907.1	26838.2	33284.1	28243.8	12035.5	18006.5	4068.87	1.15161	0.0613044		0.183603	0.203649	-0.203649
A0A0B4J1X8|HV343	Immunoglobulin heavy variable 3-43 OS=Homo sapiens OX=9606 GN=IGHV3-43 PE=3 SV=1	0.457996	0.656746	-0.182602	12285.7	11249.9	11543.9	11312.7	3359.61	4405.14	1035.86	1.09208	0.0382534		0.182602	0.127075	-0.127075
P07451|CAH3	Carbonic anhydrase 3 OS=Homo sapiens OX=9606 GN=CA3 PE=1 SV=3	0.45777	0.656903	-0.182499	16411	14406.7	13130.9	16993	9348.53	5256.26	2004.31	1.13912	0.0565709		0.182499	0.187924	-0.187924
Q14204|DYHC1	Cytoplasmic dynein 1 heavy chain 1 OS=Homo sapiens OX=9606 GN=DYNC1H1 PE=1 SV=5	0.457099	0.657369	-0.182191	14665.5	12841.2	13634.2	13443.5	7582.2	6170.46	1824.24	1.14206	0.0576893		0.182191	0.19164	-0.19164
P46821|MAP1B	Microtubule-associated protein 1B OS=Homo sapiens OX=9606 GN=MAP1B PE=1 SV=2	-0.455253	0.658652	-0.181344	12434.4	14584.5	12527.2	13255.3	8676.69	7651.39	-2150.07	0.852578	-0.0692658		0.181344	-0.230096	0.230096
Q9UL46|PSME2	Proteasome activator complex subunit 2 OS=Homo sapiens OX=9606 GN=PSME2 PE=1 SV=4	0.454835	0.658942	-0.181153	3149.31	2340.69	2192.04	1158.65	3397.22	2724.49	808.616	1.34546	0.128871		0.181153	0.4281	-0.4281
P30041|PRDX6	Peroxiredoxin-6 OS=Homo sapiens OX=9606 GN=PRDX6 PE=1 SV=3	0.454009	0.659516	-0.180774	35904.3	30220.2	33153.7	31178	21748.5	21620.6	5684.03	1.18809	0.0748481		0.180774	0.24864	-0.24864
P00751|CFAB	Complement factor B OS=Homo sapiens OX=9606 GN=CFB PE=1 SV=2	-0.453789	0.65967	-0.180674	105427	116859	114577	119916	31688.1	52953.9	-11432.5	0.902169	-0.0447122		0.180674	-0.148531	0.148531
P00748|FA12	Coagulation factor XII OS=Homo sapiens OX=9606 GN=F12 PE=1 SV=3	-0.453717	0.65972	-0.18064	52761.6	56515.9	52565.4	54122.9	10812.8	17143.4	-3754.32	0.93357	-0.0298529		0.18064	-0.0991692	0.0991692
Q9Y3F4|STRAP	Serine-threonine kinase receptor-associated protein OS=Homo sapiens OX=9606 GN=STRAP PE=1 SV=1	-0.453031	0.660197	-0.180327	13027.2	14910.4	10967.1	15957.5	6446.7	7881.91	-1883.26	0.873695	-0.05864		0.180327	-0.194798	0.194798
P61224|RAP1B	Ras-related protein Rap-1b OS=Homo sapiens OX=9606 GN=RAP1B PE=1 SV=1	-0.452298	0.660707	-0.179991	5076.58	6971.94	2124.27	4087.93	7495.82	7012.48	-1895.36	0.728145	-0.137782		0.179991	-0.457703	0.457703
Q14112|NID2	Nidogen-2 OS=Homo sapiens OX=9606 GN=NID2 PE=1 SV=3	0.449248	0.662832	-0.178596	4301.14	3777.61	4091.61	2481.36	1004.12	2672.05	523.527	1.13859	0.0563662		0.178596	0.187245	-0.187245
Q9Y6M1|IF2B2	Insulin-like growth factor 2 mRNA-binding protein 2 OS=Homo sapiens OX=9606 GN=IGF2BP2 PE=1 SV=2	-0.447768	0.663864	-0.177921	6384.88	7731.14	6371.7	9568.18	4380.38	5920.35	-1346.26	0.825865	-0.083091		0.177921	-0.276022	0.276022
P00738|HPT	Haptoglobin OS=Homo sapiens OX=9606 GN=HP PE=1 SV=1	-0.446618	0.664667	-0.177396	241508	305922	183620	260234	188334	298893	-64414	0.789443	-0.102679		0.177396	-0.341093	0.341093
Q96IY4|CBPB2	Carboxypeptidase B2 OS=Homo sapiens OX=9606 GN=CPB2 PE=1 SV=2	-0.446205	0.664956	-0.177207	42327.9	44658.7	39488.9	43084.3	7819.63	10127.2	-2330.73	0.94781	-0.0232787		0.177207	-0.0773301	0.0773301
A0A075B6S5|KV127	Immunoglobulin kappa variable 1-27 OS=Homo sapiens OX=9606 GN=IGKV1-27 PE=3 SV=1	-0.445985	0.665109	-0.177107	6220.77	7123.36	6070.02	7619.96	3573.18	3436.18	-902.591	0.873291	-0.0588408		0.177107	-0.195465	0.195465
P01130|LDLR	Low-density lipoprotein receptor OS=Homo sapiens OX=9606 GN=LDLR PE=1 SV=1	-0.44502	0.665783	-0.176667	5702.21	7503.49	4337.18	4561.57	3679.59	9206.63	-1801.29	0.75994	-0.119221		0.176667	-0.396043	0.396043
P02462|CO4A1	Collagen alpha-1(IV) chain OS=Homo sapiens OX=9606 GN=COL4A1 PE=1 SV=3	-0.444326	0.666268	-0.176351	2326.31	2674.39	2407.39	2184.78	1146.87	1538.44	-348.077	0.869848	-0.0605566		0.176351	-0.201165	0.201165
P16284|PECA1	Platelet endothelial cell adhesion molecule OS=Homo sapiens OX=9606 GN=PECAM1 PE=1 SV=2	-0.44247	0.667566	-0.175506	1274.04	1455.47	1317.97	1196.36	428.687	908.345	-181.436	0.875342	-0.0578221		0.175506	-0.192081	0.192081
O14828|SCAM3	Secretory carrier-associated membrane protein 3 OS=Homo sapiens OX=9606 GN=SCAMP3 PE=1 SV=3	0.437333	0.671163	-0.173172	17353.4	14476.1	16636.2	12395	6070.76	14928.6	2877.32	1.19876	0.0787336		0.173172	0.261547	-0.261547
P27348|1433T	14-3-3 protein theta OS=Homo sapiens OX=9606 GN=YWHAQ PE=1 SV=1	0.436223	0.671942	-0.172668	11367.5	10513	10505.6	9164.86	2855.31	3855.81	854.449	1.08128	0.0339363		0.172668	0.112734	-0.112734
P0DP09|KV113	Immunoglobulin kappa variable 1-13 OS=Homo sapiens OX=9606 GN=IGKV1-13 PE=3 SV=1	-0.435728	0.67229	-0.172444	51681.8	56828.9	57863.6	49697.8	22003.8	18790.6	-5147.16	0.909427	-0.0412321		0.172444	-0.13697	0.13697
P05387|RLA2	60S acidic ribosomal protein P2 OS=Homo sapiens OX=9606 GN=RPLP2 PE=1 SV=1	0.435085	0.672741	-0.172152	1816.18	1528.02	1424.04	1191.69	1258.99	1023.15	288.159	1.18858	0.0750297		0.172152	0.249243	-0.249243
Q9HAT2|SIAE	Sialate O-acetylesterase OS=Homo sapiens OX=9606 GN=SIAE PE=1 SV=1	-0.434065	0.673457	-0.17169	2157.28	2463.24	1754.65	2508.37	1237.49	1204.04	-305.962	0.875789	-0.0576006		0.17169	-0.191345	0.191345
P12111|CO6A3	Collagen alpha-3(VI) chain OS=Homo sapiens OX=9606 GN=COL6A3 PE=1 SV=5	0.430307	0.676098	-0.16999	37516.8	27481.7	12874.8	13682.4	42196.9	38503.9	10035	1.36515	0.135181		0.16999	0.449063	-0.449063
A0A0C4DH32|HV320	Immunoglobulin heavy variable 3-20 OS=Homo sapiens OX=9606 GN=IGHV3-20 PE=3 SV=2	0.429454	0.676699	-0.169604	19025.6	17638.2	20415	15992.2	3172.92	7249.14	1387.36	1.07866	0.0328831		0.169604	0.109235	-0.109235
Q13884|SNTB1	Beta-1-syntrophin OS=Homo sapiens OX=9606 GN=SNTB1 PE=1 SV=3	-0.429093	0.676953	-0.169442	6826.48	9935.3	3461.44	2751.3	9932.33	14707	-3108.82	0.687093	-0.162984		0.169442	-0.541422	0.541422
P0C0L4|CO4A	Complement C4-A OS=Homo sapiens OX=9606 GN=C4A PE=1 SV=2	-0.428956	0.677049	-0.16938	12892.2	14205.7	10340.5	15067.8	4897.07	5681.77	-1313.57	0.907533	-0.0421378		0.16938	-0.139979	0.139979
P25705|ATPA	ATP synthase subunit alpha, mitochondrial OS=Homo sapiens OX=9606 GN=ATP5F1A PE=1 SV=1	0.428479	0.677385	-0.169165	18192.1	14610.1	17029.6	6418.1	12459	16250.9	3582.01	1.24517	0.09523		0.169165	0.316347	-0.316347
O14818|PSA7	Proteasome subunit alpha type-7 OS=Homo sapiens OX=9606 GN=PSMA7 PE=1 SV=1	0.428247	0.677548	-0.16906	4932.23	4413.75	5465.65	4584.29	2304.84	1866.14	518.478	1.11747	0.0482354		0.16906	0.160234	-0.160234
P49588|SYAC	Alanine--tRNA ligase, cytoplasmic OS=Homo sapiens OX=9606 GN=AARS PE=1 SV=2	-0.423622	0.680809	-0.166975	18648.8	20205.3	16968.1	19489	5174.17	7363.52	-1556.42	0.922969	-0.0348127		0.166975	-0.115645	0.115645
P01615|KVD28	Immunoglobulin kappa variable 2D-28 OS=Homo sapiens OX=9606 GN=IGKV2D-28 PE=1 SV=2	0.423071	0.681197	-0.166727	15875.5	14300.9	20037.3	14998.3	8551.75	3158.29	1574.55	1.1101	0.0453628		0.166727	0.150692	-0.150692
P04632|CPNS1	Calpain small subunit 1 OS=Homo sapiens OX=9606 GN=CAPNS1 PE=1 SV=1	-0.420091	0.683303	-0.165387	1456.1	1657.81	1285.81	1387.92	839.704	823.495	-201.705	0.87833	-0.0563422		0.165387	-0.187165	0.187165
Q92616|GCN1	eIF-2-alpha kinase activator GCN1 OS=Homo sapiens OX=9606 GN=GCN1 PE=1 SV=6	0.418712	0.684278	-0.164768	1750.42	1541.05	1899.33	1471.65	924.552	803.445	209.378	1.13587	0.0553277		0.164768	0.183795	-0.183795
P07737|PROF1	Profilin-1 OS=Homo sapiens OX=9606 GN=PFN1 PE=1 SV=2	0.417135	0.685393	-0.16406	22182	20299.9	21299.4	16320.6	6227.05	9130.95	1882.13	1.09272	0.0385074		0.16406	0.127919	-0.127919
O94979|SC31A	Protein transport protein Sec31A OS=Homo sapiens OX=9606 GN=SEC31A PE=1 SV=3	-0.414055	0.687575	-0.16268	11850.1	13830.3	12629.8	12798.6	8754.39	7784.46	-1980.24	0.856819	-0.067111		0.16268	-0.222938	0.222938
Q06203|PUR1	Amidophosphoribosyltransferase OS=Homo sapiens OX=9606 GN=PPAT PE=1 SV=1	-0.412735	0.68851	-0.162089	3690.77	4181.01	3335.71	3885.7	2775.96	871.26	-490.242	0.882746	-0.0541644		0.162089	-0.17993	0.17993
P61956|SUMO2	Small ubiquitin-related modifier 2 OS=Homo sapiens OX=9606 GN=SUMO2 PE=1 SV=3	0.412494	0.688681	-0.161982	9320.19	8396.87	8426.33	8396.55	4779.9	2686.06	923.324	1.10996	0.0453076		0.161982	0.150508	-0.150508
Q7Z406|MYH14	Myosin-14 OS=Homo sapiens OX=9606 GN=MYH14 PE=1 SV=2	-0.412152	0.688924	-0.161829	21569.3	24640.8	22684.3	21228.9	10745.1	14757.3	-3071.55	0.875347	-0.0578197		0.161829	-0.192073	0.192073
P15121|ALDR	Aldose reductase OS=Homo sapiens OX=9606 GN=AKR1B1 PE=1 SV=3	0.411229	0.689579	-0.161416	1776.27	1396.85	962.95	1046.65	2065.49	917.361	379.424	1.27163	0.10436		0.161416	0.346677	-0.346677
P04080|CYTB	Cystatin-B OS=Homo sapiens OX=9606 GN=CSTB PE=1 SV=2	0.407912	0.691935	-0.159935	11491.9	10459.7	11752.6	11406.7	3723.26	4955.35	1032.19	1.09868	0.0408722		0.159935	0.135774	-0.135774
A0A0B4J1Y8|LV949	Immunoglobulin lambda variable 9-49 OS=Homo sapiens OX=9606 GN=IGLV9-49 PE=1 SV=1	0.405446	0.693688	-0.158836	8116.43	7380.8	6814.13	7304.51	2939.56	3333.33	735.639	1.09967	0.0412621		0.158836	0.13707	-0.13707
Q15063|POSTN	Periostin OS=Homo sapiens OX=9606 GN=POSTN PE=1 SV=2	0.405233	0.69384	-0.158741	2272.32	1943.08	2209.08	2043.5	1458.35	1354.14	329.233	1.16944	0.0679774		0.158741	0.225816	-0.225816
P21741|MK	Midkine OS=Homo sapiens OX=9606 GN=MDK PE=1 SV=1	-0.405139	0.693907	-0.158699	26444.3	32016.3	21013.5	17126	18773.7	27972.3	-5571.95	0.825965	-0.0830383		0.158699	-0.275847	0.275847
P10620|MGST1	Microsomal glutathione S-transferase 1 OS=Homo sapiens OX=9606 GN=MGST1 PE=1 SV=1	0.404609	0.694284	-0.158463	5237.3	4582.77	3860.77	5080.65	3682.42	1463.27	654.529	1.14282	0.0579793		0.158463	0.192603	-0.192603
P06681|CO2	Complement C2 OS=Homo sapiens OX=9606 GN=C2 PE=1 SV=2	-0.403748	0.694897	-0.15808	36531	38730.4	36172.8	36939	8683.41	10131.4	-2199.39	0.943213	-0.0253903		0.15808	-0.0843447	0.0843447
P15144|AMPN	Aminopeptidase N OS=Homo sapiens OX=9606 GN=ANPEP PE=1 SV=4	0.40223	0.695978	-0.157405	4789.18	4278.4	5741.03	3540.85	2192.66	2206.35	510.788	1.11939	0.0489806		0.157405	0.16271	-0.16271
A0A075B6S2|KVD29	Immunoglobulin kappa variable 2D-29 OS=Homo sapiens OX=9606 GN=IGKV2D-29 PE=3 SV=1	-0.397651	0.699244	-0.155372	2987.19	3428.79	2919.35	2324.54	839.871	2587.37	-441.609	0.871206	-0.0598793		0.155372	-0.198915	0.198915
P61247|RS3A	40S ribosomal protein S3a OS=Homo sapiens OX=9606 GN=RPS3A PE=1 SV=2	0.397123	0.69962	-0.155138	1498.12	1298.34	1430.94	1330.71	1090.83	573.152	199.777	1.15387	0.0621571		0.155138	0.206481	-0.206481
P55072|TERA	Transitional endoplasmic reticulum ATPase OS=Homo sapiens OX=9606 GN=VCP PE=1 SV=4	-0.396817	0.699839	-0.155002	20433.3	23021.8	22993.7	20729.6	11084.3	11508.5	-2588.49	0.887564	-0.0518005		0.155002	-0.172078	0.172078
P01700|LV147	Immunoglobulin lambda variable 1-47 OS=Homo sapiens OX=9606 GN=IGLV1-47 PE=1 SV=2	-0.395603	0.700706	-0.154464	7474.65	7994.21	7542.78	8811.21	1641.31	2766.78	-519.555	0.935009	-0.0291844		0.154464	-0.0969485	0.0969485
P07738|PMGE	Bisphosphoglycerate mutase OS=Homo sapiens OX=9606 GN=BPGM PE=1 SV=2	0.395413	0.700842	-0.15438	64280.9	47993	15781.2	17196.4	81906.9	58923.7	16287.9	1.33938	0.126904		0.15438	0.421566	-0.421566
P52209|6PGD	6-phosphogluconate dehydrogenase, decarboxylating OS=Homo sapiens OX=9606 GN=PGD PE=1 SV=3	-0.394606	0.701419	-0.154023	3078.75	3494.76	3310.38	2934.62	1029.89	2368.04	-416.003	0.880964	-0.055042		0.154023	-0.182845	0.182845
P01619|KV320	Immunoglobulin kappa variable 3-20 OS=Homo sapiens OX=9606 GN=IGKV3-20 PE=1 SV=2	0.393253	0.702386	-0.153424	554200	507908	522141	486951	211324	196170	46291.6	1.09114	0.0378811		0.153424	0.125838	-0.125838
P08574|CY1	Cytochrome c1, heme protein, mitochondrial OS=Homo sapiens OX=9606 GN=CYC1 PE=1 SV=3	-0.392277	0.703085	-0.152992	721.793	944.176	449.795	489.316	640.244	1232.22	-222.383	0.764469	-0.11664		0.152992	-0.387471	0.387471
Q9Y230|RUVB2	RuvB-like 2 OS=Homo sapiens OX=9606 GN=RUVBL2 PE=1 SV=3	0.392192	0.703145	-0.152955	2920.33	2627.03	2516.51	2290.65	1293.65	1297.03	293.306	1.11165	0.0459679		0.152955	0.152702	-0.152702
P51148|RAB5C	Ras-related protein Rab-5C OS=Homo sapiens OX=9606 GN=RAB5C PE=1 SV=2	-0.39155	0.703605	-0.152671	994.602	1093.64	1030.27	1250.46	382.223	487.59	-99.0343	0.909445	-0.0412236		0.152671	-0.136942	0.136942
P26639|SYTC	Threonine--tRNA ligase, cytoplasmic OS=Homo sapiens OX=9606 GN=TARS PE=1 SV=3	-0.390506	0.704352	-0.15221	6207.01	7385.69	4366.03	5497.11	4430.47	5918.9	-1178.68	0.84041	-0.0755088		0.15221	-0.250835	0.250835
P28482|MK01	Mitogen-activated protein kinase 1 OS=Homo sapiens OX=9606 GN=MAPK1 PE=1 SV=3	-0.390239	0.704543	-0.152093	3092.54	3823.56	2322.85	4390.73	3601	2843.81	-731.016	0.808813	-0.0921521		0.152093	-0.306123	0.306123
P13010|XRCC5	X-ray repair cross-complementing protein 5 OS=Homo sapiens OX=9606 GN=XRCC5 PE=1 SV=3	-0.390204	0.704568	-0.152077	11344.1	12919.2	10130.7	14809.4	8702.15	4694.53	-1575.11	0.87808	-0.0564657		0.152077	-0.187575	0.187575
P15104|GLNA	Glutamine synthetase OS=Homo sapiens OX=9606 GN=GLUL PE=1 SV=4	-0.389406	0.70514	-0.151725	1323.61	1522.27	1276.28	1311.75	676.984	1050.43	-198.668	0.869492	-0.0607342		0.151725	-0.201755	0.201755
Q10570|CPSF1	Cleavage and polyadenylation specificity factor subunit 1 OS=Homo sapiens OX=9606 GN=CPSF1 PE=1 SV=2	-0.387436	0.706551	-0.150856	3949.13	4678.52	2901.65	4156.14	4119.3	2072.79	-729.388	0.844098	-0.0736069		0.150856	-0.244517	0.244517
P05556|ITB1	Integrin beta-1 OS=Homo sapiens OX=9606 GN=ITGB1 PE=1 SV=2	-0.38641	0.707287	-0.150404	20686.1	24545.4	23742.1	21621.6	16552.7	18014.1	-3859.27	0.84277	-0.0742909		0.150404	-0.246789	0.246789
P00742|FA10	Coagulation factor X OS=Homo sapiens OX=9606 GN=F10 PE=1 SV=2	0.382987	0.709745	-0.148898	20555.6	17698.2	14569.3	15714.7	16611	7620.2	2857.44	1.16145	0.065002		0.148898	0.215932	-0.215932
Q15323|K1H1	Keratin, type I cuticular Ha1 OS=Homo sapiens OX=9606 GN=KRT31 PE=1 SV=3	-0.381511	0.710805	-0.148249	7795.7	9627.44	4977.41	8485.13	7236.78	9270.52	-1831.74	0.809738	-0.0916556		0.148249	-0.304473	0.304473
O60841|IF2P	Eukaryotic translation initiation factor 5B OS=Homo sapiens OX=9606 GN=EIF5B PE=1 SV=4	-0.381095	0.711104	-0.148067	1986.76	2419.07	1568.58	1589.7	1895.61	2031.63	-432.305	0.821293	-0.085502		0.148067	-0.284032	0.284032
P48668|K2C6C	Keratin, type II cytoskeletal 6C OS=Homo sapiens OX=9606 GN=KRT6C PE=1 SV=3	0.37909	0.712546	-0.147187	3334.55	3090.76	3280.38	2972.9	1333.86	837.954	243.787	1.07888	0.0329715		0.147187	0.109529	-0.109529
Q8N163|CCAR2	Cell cycle and apoptosis regulator protein 2 OS=Homo sapiens OX=9606 GN=CCAR2 PE=1 SV=2	-0.377586	0.713629	-0.146528	6320.6	7494.85	3654.32	4929.5	5456.49	5315.52	-1174.24	0.843326	-0.0740043		0.146528	-0.245837	0.245837
Q9UL25|RAB21	Ras-related protein Rab-21 OS=Homo sapiens OX=9606 GN=RAB21 PE=1 SV=3	0.376995	0.714054	-0.146269	3423.71	3132	3226.05	2900.78	1273.83	1403.5	291.713	1.09314	0.0386756		0.146269	0.128478	-0.128478
Q04941|PLP2	Proteolipid protein 2 OS=Homo sapiens OX=9606 GN=PLP2 PE=1 SV=1	-0.374935	0.715538	-0.145367	12649.4	16330.3	6011	16534.1	18945.6	14810.4	-3680.88	0.774598	-0.110924		0.145367	-0.36848	0.36848
P33176|KINH	Kinesin-1 heavy chain OS=Homo sapiens OX=9606 GN=KIF5B PE=1 SV=1	0.374328	0.715976	-0.145102	2000.32	1799.42	2061.69	1634.92	574.276	1182.57	200.901	1.11165	0.0459672		0.145102	0.1527	-0.1527
P61225|RAP2B	Ras-related protein Rap-2b OS=Homo sapiens OX=9606 GN=RAP2B PE=1 SV=1	-0.372652	0.717185	-0.144369	2375.78	2598.42	2524.79	2395.29	1128.11	932.277	-222.645	0.914315	-0.0389041		0.144369	-0.129237	0.129237
P35555|FBN1	Fibrillin-1 OS=Homo sapiens OX=9606 GN=FBN1 PE=1 SV=3	-0.372143	0.717551	-0.144147	16361.4	18641.8	14550	17918.8	11158.6	10038.7	-2280.37	0.877675	-0.0566665		0.144147	-0.188242	0.188242
P27361|MK03	Mitogen-activated protein kinase 3 OS=Homo sapiens OX=9606 GN=MAPK3 PE=1 SV=4	0.370641	0.718635	-0.143492	6262.64	5150.09	4835.92	2484.55	5353.69	5039.72	1112.55	1.21603	0.0849426		0.143492	0.282173	-0.282173
Q99519|NEUR1	Sialidase-1 OS=Homo sapiens OX=9606 GN=NEU1 PE=1 SV=1	0.368506	0.720177	-0.142561	5274.99	4511.15	4115.74	3675.58	3526.24	3653.03	763.839	1.16932	0.0679343		0.142561	0.225673	-0.225673
P07858|CATB	Cathepsin B OS=Homo sapiens OX=9606 GN=CTSB PE=1 SV=3	0.36678	0.721425	-0.141809	16622.3	14375.5	11089	12207.3	11893.8	9147.81	2246.79	1.15629	0.0630677		0.141809	0.209506	-0.209506
P78417|GSTO1	Glutathione S-transferase omega-1 OS=Homo sapiens OX=9606 GN=GSTO1 PE=1 SV=2	0.365707	0.722201	-0.141342	7407.69	6717.74	8144.56	7699.44	3717.67	2745.02	689.953	1.10271	0.0424598		0.141342	0.141048	-0.141048
P19652|A1AG2	Alpha-1-acid glycoprotein 2 OS=Homo sapiens OX=9606 GN=ORM2 PE=1 SV=2	0.365057	0.722671	-0.141059	9977.21	9055.4	8453.06	7801.35	5131.22	3453.7	921.814	1.1018	0.0421017		0.141059	0.139859	-0.139859
O14498|ISLR	Immunoglobulin superfamily containing leucine-rich repeat protein OS=Homo sapiens OX=9606 GN=ISLR PE=2 SV=1	-0.36445	0.723111	-0.140795	2004.96	2342.53	1499.07	2413.72	1358.98	1816.77	-337.566	0.855897	-0.0675787		0.140795	-0.224492	0.224492
Q15691|MARE1	Microtubule-associated protein RP/EB family member 1 OS=Homo sapiens OX=9606 GN=MAPRE1 PE=1 SV=3	-0.362151	0.724775	-0.139797	6883.39	7351.76	6347.08	7093.66	2622.35	1777.43	-468.376	0.936291	-0.0285893		0.139797	-0.0949715	0.0949715
Q08554|DSC1	Desmocollin-1 OS=Homo sapiens OX=9606 GN=DSC1 PE=1 SV=2	-0.361798	0.725031	-0.139643	8589.23	10803	5756.92	5085.29	9170.96	11854.2	-2213.73	0.795081	-0.0995884		0.139643	-0.330825	0.330825
P18206|VINC	Vinculin OS=Homo sapiens OX=9606 GN=VCL PE=1 SV=4	0.360593	0.725905	-0.139121	26516.5	23616.5	23628.8	21542.6	17156.3	9681.9	2900.02	1.1228	0.0503011		0.139121	0.167097	-0.167097
P36957|ODO2	Dihydrolipoyllysine-residue succinyltransferase component of 2-oxoglutarate dehydrogenase complex, mitochondrial OS=Homo sapiens OX=9606 GN=DLST PE=1 SV=4	-0.359778	0.726495	-0.138767	4096.16	4884.44	2942.19	4387.75	4099.9	3463.16	-788.271	0.838616	-0.076437		0.138767	-0.253918	0.253918
P04432|KVD39	Immunoglobulin kappa variable 1D-39 OS=Homo sapiens OX=9606 GN=IGKV1D-39 PE=3 SV=2	-0.359566	0.726649	-0.138676	9840.77	10788.2	9114.17	12525.3	4628.71	4498.42	-947.472	0.912175	-0.0399216		0.138676	-0.132617	0.132617
P19105|ML12A	Myosin regulatory light chain 12A OS=Homo sapiens OX=9606 GN=MYL12A PE=1 SV=2	0.355014	0.729952	-0.136706	12570.1	10719.5	12362.5	8461	10078.6	7839.51	1850.6	1.17264	0.0691639		0.136706	0.229758	-0.229758
P02747|C1QC	Complement C1q subcomponent subunit C OS=Homo sapiens OX=9606 GN=C1QC PE=1 SV=3	0.352146	0.732037	-0.135467	89336.2	87414.9	90511.1	88207.7	8456.2	10348.5	1921.26	1.02198	0.00944183		0.135467	0.0313651	-0.0313651
Q9NUQ9|FA49B	Protein FAM49B OS=Homo sapiens OX=9606 GN=FAM49B PE=1 SV=1	0.348064	0.735008	-0.133708	1241.89	1159.78	1288.54	1105.26	344.231	464.11	82.1083	1.0708	0.0297069		0.133708	0.0986842	-0.0986842
P01780|HV307	Immunoglobulin heavy variable 3-7 OS=Homo sapiens OX=9606 GN=IGHV3-7 PE=1 SV=2	0.342995	0.738703	-0.13153	5426.54	4908.1	4638.64	5234.55	3191.63	1876.65	518.447	1.10563	0.0436102		0.13153	0.14487	-0.14487
P54725|RD23A	UV excision repair protein RAD23 homolog A OS=Homo sapiens OX=9606 GN=RAD23A PE=1 SV=1	0.342559	0.739021	-0.131343	2967.81	2547.84	3244.39	1348.74	1558.1	2567.23	419.975	1.16484	0.0662647		0.131343	0.220127	-0.220127
P06732|KCRM	Creatine kinase M-type OS=Homo sapiens OX=9606 GN=CKM PE=1 SV=2	0.338917	0.741681	-0.129783	3269.03	2814.59	2459.12	1988.04	2293.01	2351.5	454.441	1.16146	0.0650039		0.129783	0.215938	-0.215938
P00915|CAH1	Carbonic anhydrase 1 OS=Homo sapiens OX=9606 GN=CA1 PE=1 SV=2	0.335303	0.744325	-0.128238	30989.1	28633.4	32877.6	28561.3	10966.7	13262.2	2355.7	1.08227	0.034336		0.128238	0.114062	-0.114062
P11597|CETP	Cholesteryl ester transfer protein OS=Homo sapiens OX=9606 GN=CETP PE=1 SV=2	0.333414	0.745707	-0.127432	3196.56	2933.35	2638.09	2925.14	1569.15	1130.08	263.212	1.08973	0.0373192		0.127432	0.123972	-0.123972
P61981|1433G	14-3-3 protein gamma OS=Homo sapiens OX=9606 GN=YWHAG PE=1 SV=2	0.332699	0.746231	-0.127127	2219.75	2009.3	2702.62	1587.1	980.984	1199.37	210.452	1.10474	0.0432597		0.127127	0.143706	-0.143706
Q9HBI1|PARVB	Beta-parvin OS=Homo sapiens OX=9606 GN=PARVB PE=1 SV=1	0.328629	0.749214	-0.125394	17768.5	16757.3	19154.5	18354	5291.35	5367.6	1011.21	1.06034	0.025447		0.125394	0.0845331	-0.0845331
P62424|RL7A	60S ribosomal protein L7a OS=Homo sapiens OX=9606 GN=RPL7A PE=1 SV=2	0.326691	0.750637	-0.12457	6552.64	6025.25	6127.6	5038.32	2844.01	2747.36	527.387	1.08753	0.0364411		0.12457	0.121055	-0.121055
P35052|GPC1	Glypican-1 OS=Homo sapiens OX=9606 GN=GPC1 PE=1 SV=2	-0.324392	0.752325	-0.123595	3727.02	4145	3194.65	4266.94	2873.94	1304.66	-417.985	0.899159	-0.0461634		0.123595	-0.153351	0.153351
P07359|GP1BA	Platelet glycoprotein Ib alpha chain OS=Homo sapiens OX=9606 GN=GP1BA PE=1 SV=2	0.32388	0.752701	-0.123377	1652.68	1521	1543.08	1533.38	924.817	369.608	131.687	1.08658	0.0360614		0.123377	0.119793	-0.119793
Q96PD5|PGRP2	N-acetylmuramoyl-L-alanine amidase OS=Homo sapiens OX=9606 GN=PGLYRP2 PE=1 SV=1	0.32346	0.75301	-0.123199	76836.5	71054.2	75723.6	70363.5	30506.4	31412.7	5782.3	1.08138	0.0339778		0.123199	0.112872	-0.112872
Q9P2J5|SYLC	Leucine--tRNA ligase, cytoplasmic OS=Homo sapiens OX=9606 GN=LARS PE=1 SV=2	-0.322755	0.753528	-0.122901	1771.35	1943.94	1709.01	1619.79	735.661	1083.72	-172.588	0.911217	-0.0403781		0.122901	-0.134133	0.134133
P00740|FA9	Coagulation factor IX OS=Homo sapiens OX=9606 GN=F9 PE=1 SV=2	0.322117	0.753997	-0.12263	38566.4	37094	39919.5	34072.3	8065.92	7765.54	1472.39	1.03969	0.0169053		0.12263	0.0561582	-0.0561582
O43684|BUB3	Mitotic checkpoint protein BUB3 OS=Homo sapiens OX=9606 GN=BUB3 PE=1 SV=1	0.321268	0.754621	-0.122271	6650.8	6195.46	6635.01	6535.66	2525.33	2382.35	455.342	1.0735	0.0308005		0.122271	0.102317	-0.102317
Q02413|DSG1	Desmoglein-1 OS=Homo sapiens OX=9606 GN=DSG1 PE=1 SV=2	-0.320355	0.755293	-0.121884	3562.2	4127.55	3417.89	4487.28	2911.56	3195.22	-565.354	0.863029	-0.0639746		0.121884	-0.212519	0.212519
Q93084|AT2A3	Sarcoplasmic/endoplasmic reticulum calcium ATPase 3 OS=Homo sapiens OX=9606 GN=ATP2A3 PE=1 SV=2	0.320117	0.755468	-0.121784	19178.8	16187.9	15605.3	6992.73	16288.4	16076.5	2990.9	1.18476	0.0736309		0.121784	0.244597	-0.244597
Q9BXM0|PRAX	Periaxin OS=Homo sapiens OX=9606 GN=PRX PE=1 SV=2	0.320045	0.755521	-0.121753	793.95	727.359	765.652	754.698	424.023	282.763	66.5906	1.09155	0.0380441		0.121753	0.12638	-0.12638
P05156|CFAI	Complement factor I OS=Homo sapiens OX=9606 GN=CFI PE=1 SV=2	0.317988	0.757035	-0.120884	68876	62834.2	73461.6	64533	28839.7	36528.6	6041.87	1.09616	0.0398723		0.120884	0.132453	-0.132453
P60842|IF4A1	Eukaryotic initiation factor 4A-I OS=Homo sapiens OX=9606 GN=EIF4A1 PE=1 SV=1	-0.317556	0.757353	-0.120702	2505.15	2931.74	1470.14	2206.2	2865.11	1618.35	-426.597	0.854491	-0.0682927		0.120702	-0.226864	0.226864
P14625|ENPL	Endoplasmin OS=Homo sapiens OX=9606 GN=HSP90B1 PE=1 SV=1	-0.316639	0.758029	-0.120314	18756.9	20605.5	19072.8	15691	5502.36	13199.6	-1848.59	0.910286	-0.0408219		0.120314	-0.135608	0.135608
Q14019|COTL1	Coactosin-like protein OS=Homo sapiens OX=9606 GN=COTL1 PE=1 SV=3	0.316357	0.758237	-0.120195	10589.1	9060.96	6281.85	7329.41	8914.41	7780.07	1528.13	1.16865	0.0676843		0.120195	0.224842	-0.224842
Q96F85|CNRP1	CB1 cannabinoid receptor-interacting protein 1 OS=Homo sapiens OX=9606 GN=CNRIP1 PE=1 SV=1	-0.313851	0.760083	-0.119139	3073.81	3492.9	2739.09	3446.16	2519.51	2085.71	-419.084	0.880018	-0.0555084		0.119139	-0.184395	0.184395
O00299|CLIC1	Chloride intracellular channel protein 1 OS=Homo sapiens OX=9606 GN=CLIC1 PE=1 SV=4	-0.313527	0.760322	-0.119002	13879.8	15033.5	12687.9	14178.7	5512.18	7131.05	-1153.65	0.923261	-0.0346755		0.119002	-0.115189	0.115189
A0A0B4J1V6|HV373	Immunoglobulin heavy variable 3-73 OS=Homo sapiens OX=9606 GN=IGHV3-73 PE=3 SV=1	-0.312824	0.760841	-0.118706	14976.6	17478.5	10443.5	11660.4	10153.3	16754.8	-2501.98	0.856854	-0.0670931		0.118706	-0.222878	0.222878
O75955|FLOT1	Flotillin-1 OS=Homo sapiens OX=9606 GN=FLOT1 PE=1 SV=3	0.306604	0.765434	-0.116092	15724.6	14696.8	16415.8	15294.2	6509.14	5005.71	1027.82	1.06993	0.0293573		0.116092	0.0975228	-0.0975228
Q12805|FBLN3	EGF-containing fibulin-like extracellular matrix protein 1 OS=Homo sapiens OX=9606 GN=EFEMP1 PE=1 SV=2	0.305798	0.76603	-0.115755	4533.15	4159.55	4351.83	3454.33	1316.86	2687.3	373.601	1.08982	0.0373539		0.115755	0.124087	-0.124087
Q13200|PSMD2	26S proteasome non-ATPase regulatory subunit 2 OS=Homo sapiens OX=9606 GN=PSMD2 PE=1 SV=3	0.304832	0.766744	-0.11535	3136.37	2881.32	2808.28	2652.7	1477.61	1420.19	255.049	1.08852	0.0368356		0.11535	0.122365	-0.122365
P54819|KAD2	Adenylate kinase 2, mitochondrial OS=Homo sapiens OX=9606 GN=AK2 PE=1 SV=2	0.303261	0.767906	-0.114692	6018.08	5627.2	5941.43	6311.27	2621.26	1759.75	390.877	1.06946	0.0291653		0.114692	0.0968852	-0.0968852
A0A0C4DH67|KV108	Immunoglobulin kappa variable 1-8 OS=Homo sapiens OX=9606 GN=IGKV1-8 PE=3 SV=1	-0.300883	0.769666	-0.113698	2903.47	3169.31	2488.03	3228.42	1652.68	1397.35	-265.845	0.916119	-0.0380481		0.113698	-0.126393	0.126393
P11142|HSP7C	Heat shock cognate 71 kDa protein OS=Homo sapiens OX=9606 GN=HSPA8 PE=1 SV=1	0.300716	0.76979	-0.113628	12344.5	11594.6	11936.2	11578.5	4562.72	4061.48	749.924	1.06468	0.0272185		0.113628	0.0904179	-0.0904179
P16070|CD44	CD44 antigen OS=Homo sapiens OX=9606 GN=CD44 PE=1 SV=3	-0.300063	0.770274	-0.113355	7930.14	9305.1	4966.01	5366.62	8477.56	7356.1	-1374.96	0.852236	-0.0694402		0.113355	-0.230675	0.230675
P07384|CAN1	Calpain-1 catalytic subunit OS=Homo sapiens OX=9606 GN=CAPN1 PE=1 SV=1	0.299849	0.770433	-0.113265	7567.37	6623.53	7894.64	6095.74	5132.98	5753.36	943.838	1.1425	0.0578553		0.113265	0.192191	-0.192191
P18077|RL35A	60S ribosomal protein L35a OS=Homo sapiens OX=9606 GN=RPL35A PE=1 SV=2	-0.298196	0.771657	-0.112576	828.514	898.328	842.651	819.991	412.376	398.522	-69.8139	0.922285	-0.035135		0.112576	-0.116716	0.116716
P48147|PPCE	Prolyl endopeptidase OS=Homo sapiens OX=9606 GN=PREP PE=1 SV=2	-0.295902	0.773359	-0.111619	2438.95	2654.94	2344.07	2714.91	1055.07	1443.47	-215.987	0.918647	-0.0368512		0.111619	-0.122417	0.122417
P18428|LBP	Lipopolysaccharide-binding protein OS=Homo sapiens OX=9606 GN=LBP PE=1 SV=3	0.295617	0.77357	-0.1115	1978.39	1722.6	1527.4	1443.96	1771.12	1164.25	255.794	1.14849	0.0601285		0.1115	0.199743	-0.199743
O14672|ADA10	Disintegrin and metalloproteinase domain-containing protein 10 OS=Homo sapiens OX=9606 GN=ADAM10 PE=1 SV=1	0.295527	0.773637	-0.111463	3676.03	3333.26	2814.06	3001.71	2235.68	1753.12	342.771	1.10283	0.04251		0.111463	0.141215	-0.141215
P38159|RBMX	RNA-binding motif protein, X chromosome OS=Homo sapiens OX=9606 GN=RBMX PE=1 SV=3	0.295088	0.773963	-0.11128	18987.9	15212.4	4485.18	3861.91	24405.9	19660.6	3775.49	1.24818	0.0962789		0.11128	0.319832	-0.319832
P63027|VAMP2	Vesicle-associated membrane protein 2 OS=Homo sapiens OX=9606 GN=VAMP2 PE=1 SV=3	0.295035	0.774001	-0.111258	1561.5	1459.2	1539.76	1252.89	603.146	597.91	102.294	1.0701	0.0294254		0.111258	0.0977492	-0.0977492
Q9Y696|CLIC4	Chloride intracellular channel protein 4 OS=Homo sapiens OX=9606 GN=CLIC4 PE=1 SV=4	-0.294809	0.774169	-0.111164	13695.9	14768.9	13337.2	15322.2	8189.78	3522.51	-1072.99	0.927348	-0.0327573		0.111164	-0.108817	0.108817
P45880|VDAC2	Voltage-dependent anion-selective channel protein 2 OS=Homo sapiens OX=9606 GN=VDAC2 PE=1 SV=2	0.294586	0.774335	-0.111071	16946.7	13669.8	5998.55	8655.35	22230.8	15755.7	3276.94	1.23972	0.0933241		0.111071	0.310016	-0.310016
P24557|THAS	Thromboxane-A synthase OS=Homo sapiens OX=9606 GN=TBXAS1 PE=1 SV=3	0.294437	0.774445	-0.111009	1718.4	1557.99	1633.1	1264.61	905.842	979.949	160.41	1.10296	0.0425594		0.111009	0.141379	-0.141379
P00734|THRB	Prothrombin OS=Homo sapiens OX=9606 GN=F2 PE=1 SV=2	-0.293271	0.775311	-0.110524	94447.8	99772.3	86952.9	84069.4	22135	38571.9	-5324.5	0.946633	-0.0238182		0.110524	-0.0791222	0.0791222
P53621|COPA	Coatomer subunit alpha OS=Homo sapiens OX=9606 GN=COPA PE=1 SV=2	0.291409	0.776694	-0.10975	5977.49	5489.81	5465.63	4861.79	2780.74	3011.9	487.679	1.08883	0.0369615		0.10975	0.122783	-0.122783
P31947|1433S	14-3-3 protein sigma OS=Homo sapiens OX=9606 GN=SFN PE=1 SV=1	-0.290127	0.777646	-0.109218	2471.81	2669.19	2380.37	2890.39	1603.85	452.193	-197.372	0.926055	-0.033363		0.109218	-0.11083	0.11083
P10768|ESTD	S-formylglutathione hydrolase OS=Homo sapiens OX=9606 GN=ESD PE=1 SV=2	0.2874	0.779674	-0.108087	8812.82	8363.8	9029.23	6926.01	2240.88	3102.27	449.019	1.05369	0.0227112		0.108087	0.075445	-0.075445
P13224|GP1BB	Platelet glycoprotein Ib beta chain OS=Homo sapiens OX=9606 GN=GP1BB PE=1 SV=1	0.286814	0.78011	-0.107844	5439.32	4797.65	4870.03	3626.24	3935.87	3813.19	641.671	1.13375	0.0545162		0.107844	0.181099	-0.181099
P10643|CO7	Complement component C7 OS=Homo sapiens OX=9606 GN=C7 PE=1 SV=2	-0.283911	0.78227	-0.106643	11699.4	13128.3	8703.98	10550.6	6949.15	10182.5	-1428.86	0.891161	-0.0500436		0.106643	-0.166241	0.166241
P06753|TPM3	Tropomyosin alpha-3 chain OS=Homo sapiens OX=9606 GN=TPM3 PE=1 SV=2	0.281494	0.78407	-0.105645	16923.1	14943.1	15854.8	15733.7	13596.7	10582.2	1980	1.1325	0.0540392		0.105645	0.179514	-0.179514
P11021|BIP	Endoplasmic reticulum chaperone BiP OS=Homo sapiens OX=9606 GN=HSPA5 PE=1 SV=2	-0.280124	0.785091	-0.10508	42689.6	43883.6	43156	45627.9	6903.68	7833.06	-1194.05	0.97279	-0.0119807		0.10508	-0.039799	0.039799
P50148|GNAQ	Guanine nucleotide-binding protein G(q) subunit alpha OS=Homo sapiens OX=9606 GN=GNAQ PE=1 SV=4	0.278941	0.785974	-0.104592	12934.4	11123.2	8829.14	9240.29	13707.3	8065.94	1811.15	1.16283	0.0655147		0.104592	0.217635	-0.217635
Q15833|STXB2	Syntaxin-binding protein 2 OS=Homo sapiens OX=9606 GN=STXBP2 PE=1 SV=2	0.276514	0.787784	-0.103593	1841.03	1677.03	1479.59	1342.22	949.047	1099.96	164	1.09779	0.0405202		0.103593	0.134605	-0.134605
P04180|LCAT	Phosphatidylcholine-sterol acyltransferase OS=Homo sapiens OX=9606 GN=LCAT PE=1 SV=1	-0.276461	0.787823	-0.103571	25621.8	28520.5	16189.9	20216.6	19225.2	17029	-2898.67	0.898366	-0.0465469		0.103571	-0.154626	0.154626
P31946|1433B	14-3-3 protein beta/alpha OS=Homo sapiens OX=9606 GN=YWHAB PE=1 SV=3	0.274893	0.788994	-0.102926	3761.38	3303.33	3092.02	2613.69	3406.69	2248.04	458.053	1.13866	0.0563956		0.102926	0.187342	-0.187342
P13647|K2C5	Keratin, type II cytoskeletal 5 OS=Homo sapiens OX=9606 GN=KRT5 PE=1 SV=3	0.274488	0.789297	-0.10276	22313	20535.2	20879.2	17475.4	11884.8	10509.6	1777.82	1.08657	0.0360595		0.10276	0.119787	-0.119787
P52292|IMA1	Importin subunit alpha-1 OS=Homo sapiens OX=9606 GN=KPNA2 PE=1 SV=1	-0.273116	0.790321	-0.102196	98170.7	104951	102761	95811.6	52230.6	31147.6	-6780.59	0.935393	-0.0290059		0.102196	-0.0963555	0.0963555
P62917|RL8	60S ribosomal protein L8 OS=Homo sapiens OX=9606 GN=RPL8 PE=1 SV=2	-0.270996	0.791905	-0.101327	8542.5	9214.08	7126.38	7528.05	3857.29	4687.24	-671.584	0.927113	-0.0328672		0.101327	-0.109182	0.109182
Q6UXI9|NPNT	Nephronectin OS=Homo sapiens OX=9606 GN=NPNT PE=2 SV=3	-0.269445	0.793065	-0.100691	5306.58	5788.67	4220.16	5455.63	3158.06	3038.8	-482.094	0.916718	-0.0377644		0.100691	-0.125451	0.125451
P13667|PDIA4	Protein disulfide-isomerase A4 OS=Homo sapiens OX=9606 GN=PDIA4 PE=1 SV=2	-0.268522	0.793756	-0.100313	20958.5	22780.1	18687.6	18034.3	9974.52	13290.5	-1821.63	0.920034	-0.036196		0.100313	-0.12024	0.12024
Q99935|PROL1	Opiorphin prepropeptide OS=Homo sapiens OX=9606 GN=OPRPN PE=1 SV=2	0.267546	0.794486	-0.0999138	9241.83	8510.17	10232.4	8928.57	3691.33	5589.82	731.663	1.08598	0.0358199		0.0999138	0.118991	-0.118991
P00918|CAH2	Carbonic anhydrase 2 OS=Homo sapiens OX=9606 GN=CA2 PE=1 SV=2	0.266741	0.795088	-0.0995846	45486.2	40983.8	29676.8	35483	32990.8	24920.5	4502.35	1.10986	0.0452669		0.0995846	0.150373	-0.150373
Q00796|DHSO	Sorbitol dehydrogenase OS=Homo sapiens OX=9606 GN=SORD PE=1 SV=4	-0.26498	0.796406	-0.0988653	31113.1	33814.5	29635.1	36516	19285.4	15863.5	-2701.37	0.920112	-0.0361593		0.0988653	-0.120119	0.120119
O75306|NDUS2	NADH dehydrogenase [ubiquinone] iron-sulfur protein 2, mitochondrial OS=Homo sapiens OX=9606 GN=NDUFS2 PE=1 SV=2	0.264501	0.796765	-0.0986696	1292.53	1177.88	1266.17	1287.9	727.128	773.573	114.641	1.09733	0.0403363		0.0986696	0.133994	-0.133994
P07339|CATD	Cathepsin D OS=Homo sapiens OX=9606 GN=CTSD PE=1 SV=1	0.262705	0.798111	-0.0979369	2253.87	1900.69	1529.98	849.016	2051.86	2575.77	353.184	1.18582	0.0740184		0.0979369	0.245884	-0.245884
P63092|GNAS2	Guanine nucleotide-binding protein G(s) subunit alpha isoforms short OS=Homo sapiens OX=9606 GN=GNAS PE=1 SV=1	-0.262456	0.798297	-0.0978354	1311.53	1486.48	1016.48	1194.5	1122.19	1186.01	-174.946	0.882308	-0.0543798		0.0978354	-0.180646	0.180646
Q96IU4|ABHEB	Protein ABHD14B OS=Homo sapiens OX=9606 GN=ABHD14B PE=1 SV=1	-0.262272	0.798435	-0.0977603	8650.46	9331.73	7750.22	10470.2	3781.75	5116.99	-681.278	0.926993	-0.0329234		0.0977603	-0.109369	0.109369
P01714|LV319	Immunoglobulin lambda variable 3-19 OS=Homo sapiens OX=9606 GN=IGLV3-19 PE=1 SV=2	-0.26135	0.799127	-0.0973844	29698.5	30972.2	29173.1	33020.6	5920.45	10365.7	-1273.65	0.958877	-0.0182369		0.0973844	-0.0605817	0.0605817
P01857|IGHG1	Immunoglobulin heavy constant gamma 1 OS=Homo sapiens OX=9606 GN=IGHG1 PE=1 SV=1	-0.260404	0.799836	-0.0969992	41245.6	46663	41688.5	49788	32627	39144.3	-5417.4	0.883904	-0.053595		0.0969992	-0.178039	0.178039
P28838|AMPL	Cytosol aminopeptidase OS=Homo sapiens OX=9606 GN=LAP3 PE=1 SV=3	0.260305	0.79991	-0.0969591	2278.72	2094.7	2463.9	2052.38	1117.17	1323.03	184.017	1.08785	0.0365686		0.0969591	0.121478	-0.121478
P12814|ACTN1	Alpha-actinin-1 OS=Homo sapiens OX=9606 GN=ACTN1 PE=1 SV=2	0.259879	0.800229	-0.0967855	24124.1	22765.9	22723.5	23701.8	11069.9	6429.99	1358.21	1.05966	0.0251664		0.0967855	0.0836011	-0.0836011
P01266|THYG	Thyroglobulin OS=Homo sapiens OX=9606 GN=TG PE=1 SV=5	-0.259306	0.800659	-0.0965524	45011.9	47821.9	36427.2	44697.1	22016.5	14827.5	-2809.98	0.941241	-0.0262993		0.0965524	-0.0873645	0.0873645
P00488|F13A	Coagulation factor XIII A chain OS=Homo sapiens OX=9606 GN=F13A1 PE=1 SV=4	0.258773	0.801059	-0.0963355	12684.9	11437	11707.6	8845.58	6346.1	9962.68	1247.88	1.10911	0.0449743		0.0963355	0.149402	-0.149402
P08519|APOA	Apolipoprotein(a) OS=Homo sapiens OX=9606 GN=LPA PE=1 SV=1	0.254631	0.804168	-0.0946534	65591.9	60557.8	62097.1	71317.6	34771.8	33706.4	5034.15	1.08313	0.0346804		0.0946534	0.115206	-0.115206
P33151|CADH5	Cadherin-5 OS=Homo sapiens OX=9606 GN=CDH5 PE=1 SV=5	-0.253931	0.804694	-0.0943694	2587.2	2659.22	2554.77	2893.26	202.15	664.674	-72.021	0.972916	-0.0119244		0.0943694	-0.0396121	0.0396121
P02042|HBD	Hemoglobin subunit delta OS=Homo sapiens OX=9606 GN=HBD PE=1 SV=2	0.253708	0.804862	-0.0942788	46971.6	42763.6	41569.4	34723.2	30265	27103.5	4207.99	1.0984	0.040761		0.0942788	0.135405	-0.135405
A0A075B6I1|LV460	Immunoglobulin lambda variable 4-60 OS=Homo sapiens OX=9606 GN=IGLV4-60 PE=3 SV=1	0.249482	0.808038	-0.0925682	1688.79	1582.11	1536.7	1430.36	893.201	547.064	106.68	1.06743	0.028339		0.0925682	0.0941403	-0.0941403
P06396|GELS	Gelsolin OS=Homo sapiens OX=9606 GN=GSN PE=1 SV=1	-0.24846	0.808807	-0.0921552	61078.2	65831	60454.9	65717.1	29381.8	36500.4	-4752.85	0.927802	-0.0325445		0.0921552	-0.108111	0.108111
P43007|SATT	Neutral amino acid transporter A OS=Homo sapiens OX=9606 GN=SLC1A4 PE=1 SV=1	0.248451	0.808813	-0.0921516	7027.07	6262.31	7757.11	3995.58	3114.05	6866.71	764.762	1.12212	0.0500398		0.0921516	0.166229	-0.166229
Q06830|PRDX1	Peroxiredoxin-1 OS=Homo sapiens OX=9606 GN=PRDX1 PE=1 SV=1	-0.247966	0.809178	-0.0919557	8797.66	8985.68	8522.59	8773.26	1371.06	1252.94	-188.02	0.979076	-0.0091838		0.0919557	-0.0305079	0.0305079
Q9Y3I1|FBX7	F-box only protein 7 OS=Homo sapiens OX=9606 GN=FBXO7 PE=1 SV=1	0.247952	0.809189	-0.0919502	2633.42	2321.88	1787.08	1781.73	2720.52	1438.98	311.537	1.13417	0.0546798		0.0919502	0.181642	-0.181642
P04216|THY1	Thy-1 membrane glycoprotein OS=Homo sapiens OX=9606 GN=THY1 PE=1 SV=2	0.247893	0.809233	-0.0919263	21468.9	19573.4	16269.3	20044.7	16591.9	8690.71	1895.53	1.09684	0.0401441		0.0919263	0.133356	-0.133356
P04843|RPN1	Dolichyl-diphosphooligosaccharide--protein glycosyltransferase subunit 1 OS=Homo sapiens OX=9606 GN=RPN1 PE=1 SV=1	-0.246715	0.81012	-0.0914509	16185.9	16924.6	17373.1	15377.6	5942.49	4297.67	-738.658	0.956356	-0.0193805		0.0914509	-0.0643805	0.0643805
P02763|A1AG1	Alpha-1-acid glycoprotein 1 OS=Homo sapiens OX=9606 GN=ORM1 PE=1 SV=1	-0.245332	0.811161	-0.090893	16126.9	17333.8	13787.1	16736.7	7695.85	9272.56	-1206.9	0.930373	-0.031343		0.090893	-0.104119	0.104119
P15924|DESP	Desmoplakin OS=Homo sapiens OX=9606 GN=DSP PE=1 SV=3	0.243591	0.812472	-0.0901915	17640.8	16792.7	16179.7	14995.1	6586.64	5416.86	848.067	1.0505	0.0213969		0.0901915	0.071079	-0.071079
P08567|PLEK	Pleckstrin OS=Homo sapiens OX=9606 GN=PLEK PE=1 SV=3	0.241129	0.814327	-0.0892011	1267.07	1138.35	987.408	852.663	874.843	971.801	128.718	1.11307	0.0465241		0.0892011	0.15455	-0.15455
P58166|INHBE	Inhibin beta E chain OS=Homo sapiens OX=9606 GN=INHBE PE=1 SV=1	0.238316	0.816448	-0.0880714	11668.3	10486.4	8628.92	9280.61	10876.8	5411.39	1181.96	1.11271	0.0463837		0.0880714	0.154083	-0.154083
P07585|PGS2	Decorin OS=Homo sapiens OX=9606 GN=DCN PE=1 SV=1	0.238144	0.816578	-0.0880024	1783.83	1680.38	1998	1794.59	972.471	431.719	103.444	1.06156	0.0259443		0.0880024	0.0861852	-0.0861852
P54727|RD23B	UV excision repair protein RAD23 homolog B OS=Homo sapiens OX=9606 GN=RAD23B PE=1 SV=1	-0.237368	0.817164	-0.0876909	795.131	840.846	783.183	734.48	363.969	300.127	-45.7151	0.945632	-0.0242778		0.0876909	-0.0806492	0.0806492
O75746|CMC1	Calcium-binding mitochondrial carrier protein Aralar1 OS=Homo sapiens OX=9606 GN=SLC25A12 PE=1 SV=2	-0.236725	0.817649	-0.0874332	1543.2	1744.21	1164.81	1721.28	1665.94	1245.41	-201.016	0.884753	-0.0531782		0.0874332	-0.176654	0.176654
P02730|B3AT	Band 3 anion transport protein OS=Homo sapiens OX=9606 GN=SLC4A1 PE=1 SV=3	-0.234549	0.819292	-0.0865614	36537	40454.5	20473.5	43281	34737.3	21612.8	-3917.49	0.903163	-0.0442339		0.0865614	-0.146942	0.146942
P14618|KPYM	Pyruvate kinase PKM OS=Homo sapiens OX=9606 GN=PKM PE=1 SV=4	0.23346	0.820113	-0.086126	49602.2	46880.3	51380	42592.5	14503.6	24601.2	2721.88	1.05806	0.0245104		0.086126	0.0814217	-0.0814217
Q9NP58|ABCB6	ATP-binding cassette sub-family B member 6, mitochondrial OS=Homo sapiens OX=9606 GN=ABCB6 PE=1 SV=1	0.23294	0.820507	-0.0859179	1580.73	1421.34	1456.32	1208.36	1110.37	1255.54	159.392	1.11214	0.0461603		0.0859179	0.153341	-0.153341
P17661|DESM	Desmin OS=Homo sapiens OX=9606 GN=DES PE=1 SV=3	0.230747	0.822164	-0.0850417	4432.64	4145.77	3834.21	3802.47	1956.96	2333.28	286.873	1.0692	0.0290576		0.0850417	0.0965272	-0.0965272
Q13620|CUL4B	Cullin-4B OS=Homo sapiens OX=9606 GN=CUL4B PE=1 SV=4	-0.230483	0.822363	-0.0849363	912.048	1061.43	531.269	841.148	1103.45	1141.47	-149.387	0.859259	-0.0658757		0.0849363	-0.218834	0.218834
P13646|K1C13	Keratin, type I cytoskeletal 13 OS=Homo sapiens OX=9606 GN=KRT13 PE=1 SV=4	0.228123	0.824148	-0.0839949	16796.7	16009.3	17127.9	16697.6	7210.25	4415.76	787.419	1.04918	0.0208521		0.0839949	0.0692691	-0.0692691
Q9GZZ8|LACRT	Extracellular glycoprotein lacritin OS=Homo sapiens OX=9606 GN=LACRT PE=1 SV=1	0.226719	0.82521	-0.0834355	11749.1	10827	9081.79	9928.69	9573.62	2757.25	922.128	1.08517	0.0354975		0.0834355	0.11792	-0.11792
P02765|FETUA	Alpha-2-HS-glycoprotein OS=Homo sapiens OX=9606 GN=AHSG PE=1 SV=1	-0.223753	0.827455	-0.0822557	30732.6	32156.1	30423.2	31736.3	9147.85	12615.9	-1423.49	0.955732	-0.019664		0.0822557	-0.0653224	0.0653224
Q9Y3Z3|SAMH1	Deoxynucleoside triphosphate triphosphohydrolase SAMHD1 OS=Homo sapiens OX=9606 GN=SAMHD1 PE=1 SV=2	-0.221208	0.829382	-0.0812454	23297.2	24362.5	23498.8	22614.4	4625.49	10851.9	-1065.32	0.956272	-0.0194185		0.0812454	-0.0645068	0.0645068
O43866|CD5L	CD5 antigen-like OS=Homo sapiens OX=9606 GN=CD5L PE=1 SV=1	-0.213341	0.835347	-0.0781328	98736.9	103534	99084.8	106679	40953.2	36828.4	-4797.02	0.953667	-0.0206032		0.0781328	-0.0684422	0.0684422
Q15008|PSMD6	26S proteasome non-ATPase regulatory subunit 6 OS=Homo sapiens OX=9606 GN=PSMD6 PE=1 SV=1	-0.213252	0.835415	-0.0780977	4251.43	4631.7	2835.99	3636.04	3380.9	2765.5	-380.268	0.917899	-0.0372052		0.0780977	-0.123593	0.123593
P61204|ARF3	ADP-ribosylation factor 3 OS=Homo sapiens OX=9606 GN=ARF3 PE=1 SV=2	0.21301	0.835599	-0.0780023	6796.22	6137.3	3833.7	4853.2	6128.47	4456.07	658.926	1.10736	0.0442905		0.0780023	0.14713	-0.14713
P08758|ANXA5	Annexin A5 OS=Homo sapiens OX=9606 GN=ANXA5 PE=1 SV=2	-0.212197	0.836216	-0.0776817	5760.17	6381.25	7248.28	3022.77	2977.51	6521.98	-621.089	0.90267	-0.0444711		0.0776817	-0.14773	0.14773
P02794|FRIH	Ferritin heavy chain OS=Homo sapiens OX=9606 GN=FTH1 PE=1 SV=2	0.211092	0.837055	-0.0772459	2864.98	2339.72	847.479	1156.37	5241.37	3110.87	525.258	1.2245	0.0879574		0.0772459	0.292188	-0.292188
Q07954|LRP1	Prolow-density lipoprotein receptor-related protein 1 OS=Homo sapiens OX=9606 GN=LRP1 PE=1 SV=2	0.210378	0.837597	-0.0769647	5087.22	4828.51	5052.49	4773.71	2264.6	1986.12	258.704	1.05358	0.0226668		0.0769647	0.0752975	-0.0752975
P85298|RHG08	Rho GTPase-activating protein 8 OS=Homo sapiens OX=9606 GN=ARHGAP8 PE=1 SV=1	-0.205945	0.840966	-0.0752215	11309.7	12519.9	7597.7	12097.1	11009.7	9270.96	-1210.13	0.903343	-0.0441472		0.0752215	-0.146654	0.146654
P55060|XPO2	Exportin-2 OS=Homo sapiens OX=9606 GN=CSE1L PE=1 SV=3	0.205646	0.841193	-0.0751043	3436.67	3216.25	3933.15	2193.22	1670.73	2025.28	220.421	1.06853	0.0287882		0.0751043	0.0956322	-0.0956322
O43598|DNPH1	2'-deoxynucleoside 5'-phosphate N-hydrolase 1 OS=Homo sapiens OX=9606 GN=DNPH1 PE=1 SV=1	0.205422	0.841364	-0.0750163	11807.5	10982.8	13064.6	10452.1	6440.56	7431.22	824.696	1.07509	0.0314446		0.0750163	0.104457	-0.104457
P54108|CRIS3	Cysteine-rich secretory protein 3 OS=Homo sapiens OX=9606 GN=CRISP3 PE=1 SV=1	0.204573	0.84201	-0.0746829	7267.18	6726.61	7849.54	5756.35	4974.43	4141.26	540.572	1.08036	0.0335698		0.0746829	0.111516	-0.111516
P24158|PRTN3	Myeloblastin OS=Homo sapiens OX=9606 GN=PRTN3 PE=1 SV=3	0.20243	0.843639	-0.0738431	4622.48	4202.36	4158.69	2373.47	1646.98	4809.45	420.121	1.09997	0.041382		0.0738431	0.137468	-0.137468
Q9BXP5|SRRT	Serrate RNA effector molecule homolog OS=Homo sapiens OX=9606 GN=SRRT PE=1 SV=1	0.200049	0.845452	-0.0729113	7199.04	6721.6	6815.81	5095.59	3432.69	4731.98	477.437	1.07103	0.0298017		0.0729113	0.0989993	-0.0989993
P30040|ERP29	Endoplasmic reticulum resident protein 29 OS=Homo sapiens OX=9606 GN=ERP29 PE=1 SV=4	0.197232	0.847597	-0.0718106	2985.2	2813.33	2129.39	2754.62	1654.89	1348.03	171.865	1.06109	0.025752		0.0718106	0.0855462	-0.0855462
Q01518|CAP1	Adenylyl cyclase-associated protein 1 OS=Homo sapiens OX=9606 GN=CAP1 PE=1 SV=5	-0.19709	0.847706	-0.0717549	12756.1	13109.8	11390	13559.9	3229.23	2983.36	-353.741	0.973017	-0.0118795		0.0717549	-0.0394628	0.0394628
P15531|NDKA	Nucleoside diphosphate kinase A OS=Homo sapiens OX=9606 GN=NME1 PE=1 SV=1	0.195507	0.848912	-0.0711375	4284.68	3795.87	3695.89	1988.36	3406.27	5089.66	488.815	1.12878	0.0526076		0.0711375	0.174759	-0.174759
P01701|LV151	Immunoglobulin lambda variable 1-51 OS=Homo sapiens OX=9606 GN=IGLV1-51 PE=1 SV=2	0.194953	0.849333	-0.0709218	154386	148215	148480	140588	59156.7	50119.4	6170.86	1.04163	0.0177153		0.0709218	0.0588491	-0.0588491
P59665|DEF1	Neutrophil defensin 1 OS=Homo sapiens OX=9606 GN=DEFA1 PE=1 SV=1	-0.190919	0.852409	-0.0693518	12608.3	12934.6	11772.5	12315.6	3849.21	1645.7	-326.287	0.974774	-0.011096		0.0693518	-0.0368601	0.0368601
P21926|CD9	CD9 antigen OS=Homo sapiens OX=9606 GN=CD9 PE=1 SV=4	0.187941	0.854681	-0.0681957	7663.51	6942.66	5500.87	3961.68	6253.59	7011.43	720.854	1.10383	0.0429021		0.0681957	0.142518	-0.142518
Q13162|PRDX4	Peroxiredoxin-4 OS=Homo sapiens OX=9606 GN=PRDX4 PE=1 SV=1	-0.187882	0.854727	-0.0681725	7810.89	8183	8484.06	8623.22	3615.34	3234.87	-372.106	0.954527	-0.0202118		0.0681725	-0.0671421	0.0671421
O00339|MATN2	Matrilin-2 OS=Homo sapiens OX=9606 GN=MATN2 PE=1 SV=4	-0.187764	0.854817	-0.0681269	3153.64	3384.79	2298.33	3132.4	2440.81	1770.83	-231.153	0.931708	-0.03072		0.0681269	-0.10205	0.10205
O43776|SYNC	Asparagine--tRNA ligase, cytoplasmic OS=Homo sapiens OX=9606 GN=NARS PE=1 SV=1	-0.187507	0.855013	-0.0680271	7610.36	8052.65	7656.74	6069.49	2810.76	5048.2	-442.297	0.945074	-0.024534		0.0680271	-0.0815003	0.0815003
P01703|LV140	Immunoglobulin lambda variable 1-40 OS=Homo sapiens OX=9606 GN=IGLV1-40 PE=1 SV=2	-0.184804	0.857077	-0.0669801	46863.9	49707	39466.9	47483.6	29603.2	23317.6	-2843.08	0.942803	-0.0255789		0.0669801	-0.0849713	0.0849713
P63208|SKP1	S-phase kinase-associated protein 1 OS=Homo sapiens OX=9606 GN=SKP1 PE=1 SV=2	0.182384	0.858926	-0.0660444	12480.1	11599.5	8614.05	10302	9430.38	7136.96	880.584	1.07592	0.0317782		0.0660444	0.105565	-0.105565
P02458|CO2A1	Collagen alpha-1(II) chain OS=Homo sapiens OX=9606 GN=COL2A1 PE=1 SV=3	0.1785	0.861895	-0.0645456	8119.5	7702.06	7698	7305.85	3949.2	4149.46	417.439	1.0542	0.0229223		0.0645456	0.0761463	-0.0761463
O60763|USO1	General vesicular transport factor p115 OS=Homo sapiens OX=9606 GN=USO1 PE=1 SV=2	-0.177108	0.862959	-0.0640098	6101.28	6440.31	4871.47	6021.56	3719.14	2855.59	-339.032	0.947358	-0.023486		0.0640098	-0.0780187	0.0780187
P14314|GLU2B	Glucosidase 2 subunit beta OS=Homo sapiens OX=9606 GN=PRKCSH PE=1 SV=2	-0.177017	0.863029	-0.0639746	1190.1	1231.87	1200.62	1178.99	172.469	551.646	-41.7687	0.966093	-0.014981		0.0639746	-0.0497657	0.0497657
P0DJI9|SAA2	Serum amyloid A-2 protein OS=Homo sapiens OX=9606 GN=SAA2 PE=1 SV=1	0.174317	0.865095	-0.0629364	14383.7	13472.3	14519.2	12816.2	9833.66	8204.52	911.395	1.06765	0.0284287		0.0629364	0.0944381	-0.0944381
P43034|LIS1	Platelet-activating factor acetylhydrolase IB subunit alpha OS=Homo sapiens OX=9606 GN=PAFAH1B1 PE=1 SV=2	-0.173601	0.865643	-0.0626612	9402.72	10307.8	6725.8	6163.74	7273.29	10496.9	-905.075	0.912195	-0.0399122		0.0626612	-0.132586	0.132586
P11226|MBL2	Mannose-binding protein C OS=Homo sapiens OX=9606 GN=MBL2 PE=1 SV=2	0.173518	0.865707	-0.0626292	8600.31	8124.4	9403.83	6215.25	3001.55	6010.43	475.908	1.05858	0.0247227		0.0626292	0.082127	-0.082127
O94760|DDAH1	N(G),N(G)-dimethylarginine dimethylaminohydrolase 1 OS=Homo sapiens OX=9606 GN=DDAH1 PE=1 SV=3	-0.172872	0.866201	-0.0623815	15966.8	18070.4	1659.26	13058.8	22859.9	19128.4	-2103.64	0.883587	-0.0537508		0.0623815	-0.178556	0.178556
Q9NPJ3|ACO13	Acyl-coenzyme A thioesterase 13 OS=Homo sapiens OX=9606 GN=ACOT13 PE=1 SV=1	0.171444	0.867295	-0.0618334	3188.51	2874.85	2948.43	1638.65	2795.97	3502.33	313.667	1.10911	0.0449736		0.0618334	0.149399	-0.149399
P47755|CAZA2	F-actin-capping protein subunit alpha-2 OS=Homo sapiens OX=9606 GN=CAPZA2 PE=1 SV=3	-0.171321	0.867389	-0.0617863	14746.9	16706.4	6683.19	6607.59	15830.8	23114.3	-1959.46	0.882712	-0.0541812		0.0617863	-0.179986	0.179986
Q08380|LG3BP	Galectin-3-binding protein OS=Homo sapiens OX=9606 GN=LGALS3BP PE=1 SV=1	0.169303	0.868934	-0.0610133	1342.62	1280.16	1153.79	1267.6	692.483	580.584	62.4594	1.04879	0.0206887		0.0610133	0.0687263	-0.0687263
Q14974|IMB1	Importin subunit beta-1 OS=Homo sapiens OX=9606 GN=KPNB1 PE=1 SV=2	0.167959	0.869964	-0.0604988	2859.71	2676.8	2210.91	2354.97	1889.45	1883.13	182.916	1.06833	0.028707		0.0604988	0.0953624	-0.0953624
P01031|CO5	Complement C5 OS=Homo sapiens OX=9606 GN=C5 PE=1 SV=4	0.166362	0.871188	-0.0598882	88477.1	85698.6	81560.8	83144.3	31320.5	26318.2	2778.48	1.03242	0.013857		0.0598882	0.0460321	-0.0460321
O60234|GMFG	Glia maturation factor gamma OS=Homo sapiens OX=9606 GN=GMFG PE=1 SV=1	-0.165155	0.872113	-0.0594274	9446.85	11286.7	3786.64	2555.16	14824	22909.8	-1839.84	0.83699	-0.0772797		0.0594274	-0.256718	0.256718
P14923|PLAK	Junction plakoglobin OS=Homo sapiens OX=9606 GN=JUP PE=1 SV=3	0.163193	0.873617	-0.0586789	12830.2	12269.2	14053	11619	4244.31	7273.35	561.046	1.04573	0.0194188		0.0586789	0.0645079	-0.0645079
O95782|AP2A1	AP-2 complex subunit alpha-1 OS=Homo sapiens OX=9606 GN=AP2A1 PE=1 SV=3	0.160379	0.875776	-0.0576072	734.879	693.381	696.578	590.357	465.53	430.108	41.4983	1.05985	0.0252441		0.0576072	0.083859	-0.083859
P50454|SERPH	Serpin H1 OS=Homo sapiens OX=9606 GN=SERPINH1 PE=1 SV=2	-0.158791	0.876995	-0.0570031	2166.53	2328.3	1558.82	2150.87	1808.88	1718.88	-161.762	0.930524	-0.0312726		0.0570031	-0.103885	0.103885
Q9BRA2|TXD17	Thioredoxin domain-containing protein 17 OS=Homo sapiens OX=9606 GN=TXNDC17 PE=1 SV=1	-0.158431	0.877271	-0.0568663	4881.07	5374.77	3542.94	3009.01	4733.14	5988.43	-493.702	0.908145	-0.041845		0.0568663	-0.139006	0.139006
P36955|PEDF	Pigment epithelium-derived factor OS=Homo sapiens OX=9606 GN=SERPINF1 PE=1 SV=4	-0.157266	0.878165	-0.0564238	22051.8	23427.5	18573.6	21547.2	20435.3	6443.02	-1375.69	0.941279	-0.0262816		0.0564238	-0.0873056	0.0873056
P98164|LRP2	Low-density lipoprotein receptor-related protein 2 OS=Homo sapiens OX=9606 GN=LRP2 PE=1 SV=3	-0.15712	0.878277	-0.0563685	1748.38	1834.44	1722.56	1985.79	1102.19	764.742	-86.0503	0.953092	-0.0208653		0.0563685	-0.0693131	0.0693131
P01834|IGKC	Immunoglobulin kappa constant OS=Homo sapiens OX=9606 GN=IGKC PE=1 SV=2	0.15699	0.878377	-0.056319	155758	147896	137303	121546	86477.6	86984.7	7861.19	1.05315	0.0224916		0.056319	0.0747156	-0.0747156
Q99714|HCD2	3-hydroxyacyl-CoA dehydrogenase type-2 OS=Homo sapiens OX=9606 GN=HSD17B10 PE=1 SV=3	-0.156417	0.878817	-0.0561014	3118.19	3263.26	3509.77	3319.05	1816.76	1363.78	-145.062	0.955547	-0.0197481		0.0561014	-0.0656017	0.0656017
Q15233|NONO	Non-POU domain-containing octamer-binding protein OS=Homo sapiens OX=9606 GN=NONO PE=1 SV=4	0.154671	0.880158	-0.0554394	2530.81	2427.65	2761.89	1935.23	873.909	1380.34	103.16	1.04249	0.0180735		0.0554394	0.0600388	-0.0600388
P04899|GNAI2	Guanine nucleotide-binding protein G(i) subunit alpha-2 OS=Homo sapiens OX=9606 GN=GNAI2 PE=1 SV=3	-0.153436	0.881107	-0.0549714	3513.12	3636.66	3563.99	4023.21	1632.29	1107.05	-123.544	0.966028	-0.0150102		0.0549714	-0.0498628	0.0498628
Q9UHD8|SEPT9	Septin-9 OS=Homo sapiens OX=9606 GN=SEPT9 PE=1 SV=2	-0.152816	0.881583	-0.0547367	1202.06	1256.14	1262.17	1254.58	488.95	715.831	-54.082	0.956946	-0.0191126		0.0547367	-0.0634908	0.0634908
Q9H939|PPIP2	Proline-serine-threonine phosphatase-interacting protein 2 OS=Homo sapiens OX=9606 GN=PSTPIP2 PE=1 SV=4	0.152778	0.881612	-0.0547224	2022.28	1933.65	2020.39	1751.53	846.324	1141.53	88.6318	1.04584	0.0194638		0.0547224	0.0646573	-0.0646573
P11413|G6PD	Glucose-6-phosphate 1-dehydrogenase OS=Homo sapiens OX=9606 GN=G6PD PE=1 SV=4	-0.152488	0.881835	-0.0546126	2486.64	2603.91	2180.19	1807.43	875.383	1668.02	-117.27	0.954964	-0.020013		0.0546126	-0.0664819	0.0664819
P23526|SAHH	Adenosylhomocysteinase OS=Homo sapiens OX=9606 GN=AHCY PE=1 SV=4	0.1505	0.883363	-0.0538608	40340.1	38167.9	41944.2	26572.2	24628.7	25363.4	2172.16	1.05691	0.0240383		0.0538608	0.0798535	-0.0798535
Q5TCS8|KAD9	Adenylate kinase 9 OS=Homo sapiens OX=9606 GN=AK9 PE=1 SV=2	0.149272	0.884306	-0.0533973	15748.8	13198.5	1015.84	931.257	29478.6	29706	2550.36	1.19323	0.0767247		0.0533973	0.254874	-0.254874
Q9P265|DIP2B	Disco-interacting protein 2 homolog B OS=Homo sapiens OX=9606 GN=DIP2B PE=1 SV=3	0.148769	0.884693	-0.0532072	723700	703373	859383	690924	325938	76021.4	20327	1.0289	0.0123729		0.0532072	0.0411018	-0.0411018
P00325|ADH1B	Alcohol dehydrogenase 1B OS=Homo sapiens OX=9606 GN=ADH1B PE=1 SV=2	0.148682	0.88476	-0.0531745	6284.88	6081.23	6544.73	5616.53	1730.65	2874.36	203.655	1.03349	0.0143059		0.0531745	0.0475233	-0.0475233
Q99613|EIF3C	Eukaryotic translation initiation factor 3 subunit C OS=Homo sapiens OX=9606 GN=EIF3C PE=1 SV=1	0.146721	0.886268	-0.0524349	17228.2	16696.9	16646.3	16601.9	5782.42	6726.29	531.309	1.03182	0.0136043		0.0524349	0.0451925	-0.0451925
P49753|ACOT2	Acyl-coenzyme A thioesterase 2, mitochondrial OS=Homo sapiens OX=9606 GN=ACOT2 PE=1 SV=6	-0.137461	0.893395	-0.0489565	5134.04	5640.66	2814.19	3286.73	6942.34	5771.16	-506.627	0.910183	-0.0408713		0.0489565	-0.135771	0.135771
O75695|XRP2	Protein XRP2 OS=Homo sapiens OX=9606 GN=RP2 PE=1 SV=4	-0.1342	0.895907	-0.0477371	1549.89	1603.41	1720.51	1589.44	496.077	841.391	-53.5129	0.966625	-0.0147418		0.0477371	-0.048971	0.048971
P13716|HEM2	Delta-aminolevulinic acid dehydratase OS=Homo sapiens OX=9606 GN=ALAD PE=1 SV=1	0.133886	0.896149	-0.0476198	2636.06	2537.69	3119.17	2505.85	1216.46	1326.44	98.3741	1.03877	0.0165174		0.0476198	0.0548697	-0.0548697
Q99715|COCA1	Collagen alpha-1(XII) chain OS=Homo sapiens OX=9606 GN=COL12A1 PE=1 SV=2	0.133823	0.896197	-0.0475965	4911.45	4795.13	4588.21	4682.26	1531.54	1479.11	116.324	1.02426	0.0104097		0.0475965	0.0345802	-0.0345802
P62826|RAN	GTP-binding nuclear protein Ran OS=Homo sapiens OX=9606 GN=RAN PE=1 SV=3	0.132199	0.897449	-0.0469901	74770.2	65388.8	14485.6	17797.5	152232	83911.4	9381.4	1.14347	0.0582252		0.0469901	0.19342	-0.19342
P00167|CYB5	Cytochrome b5 OS=Homo sapiens OX=9606 GN=CYB5A PE=1 SV=2	0.131502	0.897986	-0.0467305	14855.1	14328.1	15846.5	13770.7	6763.65	7115.72	527.051	1.03678	0.0156885		0.0467305	0.0521161	-0.0521161
P26038|MOES	Moesin OS=Homo sapiens OX=9606 GN=MSN PE=1 SV=3	-0.130886	0.898461	-0.0465008	9760.6	10123.5	10302.5	8685.47	3535.32	5800.02	-362.954	0.964148	-0.0158565		0.0465008	-0.0526741	0.0526741
Q15848|ADIPO	Adiponectin OS=Homo sapiens OX=9606 GN=ADIPOQ PE=1 SV=1	0.130772	0.898549	-0.0464584	6872.1	6576.44	5489.53	5460.92	3487.6	4301.89	295.661	1.04496	0.0190987		0.0464584	0.0634445	-0.0634445
Q13201|MMRN1	Multimerin-1 OS=Homo sapiens OX=9606 GN=MMRN1 PE=1 SV=3	0.13044	0.898805	-0.0463346	13866.6	13018.7	9640.94	9958.67	10424.6	12035.3	847.896	1.06513	0.0274022		0.0463346	0.0910281	-0.0910281
O75390|CISY	Citrate synthase, mitochondrial OS=Homo sapiens OX=9606 GN=CS PE=1 SV=2	-0.130207	0.898985	-0.0462477	19589.6	20315	18572.1	18704.9	12561.3	5335.38	-725.452	0.96429	-0.0157924		0.0462477	-0.0524611	0.0524611
Q9UQ80|PA2G4	Proliferation-associated protein 2G4 OS=Homo sapiens OX=9606 GN=PA2G4 PE=1 SV=3	0.1281	0.900609	-0.0454635	13333.1	12573.4	12307.2	11508.7	9119.43	11308.8	759.746	1.06043	0.02548		0.0454635	0.0846426	-0.0846426
Q9Y251|HPSE	Heparanase OS=Homo sapiens OX=9606 GN=HPSE PE=1 SV=2	-0.124916	0.903065	-0.0442809	1251.52	1316.67	952.981	1124.4	1109.1	634.355	-65.1586	0.950513	-0.022042		0.0442809	-0.0732221	0.0732221
P50995|ANX11	Annexin A11 OS=Homo sapiens OX=9606 GN=ANXA11 PE=1 SV=1	0.122746	0.90474	-0.0434761	35239	34318.8	30818	32386	16845.8	7308.35	920.174	1.02681	0.0114912		0.0434761	0.0381728	-0.0381728
O60568|PLOD3	Procollagen-lysine,2-oxoglutarate 5-dioxygenase 3 OS=Homo sapiens OX=9606 GN=PLOD3 PE=1 SV=1	-0.121867	0.905419	-0.0431506	6358.77	6569.15	6098.38	7256.03	1996.22	3727.75	-210.381	0.967974	-0.0141361		0.0431506	-0.0469592	0.0469592
P23528|COF1	Cofilin-1 OS=Homo sapiens OX=9606 GN=CFL1 PE=1 SV=3	0.120715	0.906308	-0.0427241	8535.98	8293.79	8140.12	7127.79	1541.28	4666.66	242.199	1.0292	0.0125008		0.0427241	0.0415268	-0.0415268
Q06210|GFPT1	Glutamine--fructose-6-phosphate aminotransferase [isomerizing] 1 OS=Homo sapiens OX=9606 GN=GFPT1 PE=1 SV=3	0.113851	0.91161	-0.0401911	3465.48	3336.85	2690.56	2895.31	1953.63	1960.16	128.63	1.03855	0.0164268		0.0401911	0.0545685	-0.0545685
P06748|NPM	Nucleophosmin OS=Homo sapiens OX=9606 GN=NPM1 PE=1 SV=2	0.112943	0.912311	-0.039857	8272.28	8026.17	7673.21	7076.01	2505.14	4713.22	246.11	1.03066	0.0131169		0.039857	0.0435734	-0.0435734
P32969|RL9	60S ribosomal protein L9 OS=Homo sapiens OX=9606 GN=RPL9 PE=1 SV=1	-0.112515	0.912641	-0.0396998	4131.82	4306.56	4480.28	4362.4	2809.82	2564.32	-174.736	0.959426	-0.0179887		0.0396998	-0.0597571	0.0597571
P23276|KELL	Kell blood group glycoprotein OS=Homo sapiens OX=9606 GN=KEL PE=1 SV=2	-0.109938	0.914634	-0.0387527	5095.43	5266.27	4503.81	4559.44	2759.11	2622.27	-170.84	0.96756	-0.0143223		0.0387527	-0.0475776	0.0475776
P17931|LEG3	Galectin-3 OS=Homo sapiens OX=9606 GN=LGALS3 PE=1 SV=5	0.108007	0.916127	-0.0380445	11507.3	10949.6	10841	10527.1	9506.19	8341.84	557.664	1.05093	0.0215738		0.0380445	0.0716665	-0.0716665
P10909|CLUS	Clusterin OS=Homo sapiens OX=9606 GN=CLU PE=1 SV=1	0.107489	0.916527	-0.0378548	32609.3	31651.2	33382.2	32200.3	12680.1	17776.3	958.184	1.03027	0.0129524		0.0378548	0.043027	-0.043027
P0DOY3|IGLC3	Immunoglobulin lambda constant 3 OS=Homo sapiens OX=9606 GN=IGLC3 PE=1 SV=1	-0.106566	0.917241	-0.0375166	33747.4	34451.1	32981	36199.2	11562.1	11312.8	-703.744	0.979573	-0.00896334		0.0375166	-0.0297756	0.0297756
P12429|ANXA3	Annexin A3 OS=Homo sapiens OX=9606 GN=ANXA3 PE=1 SV=3	-0.106416	0.917357	-0.0374617	25937.1	26715.8	24622.1	22571.9	13172.5	12156.4	-778.722	0.970852	-0.0128471		0.0374617	-0.0426773	0.0426773
P38117|ETFB	Electron transfer flavoprotein subunit beta OS=Homo sapiens OX=9606 GN=ETFB PE=1 SV=3	0.101077	0.921487	-0.0355106	1536.25	1479.48	1457.42	1104.51	729.978	1166	56.7654	1.03837	0.0163515		0.0355106	0.0543184	-0.0543184
P25205|MCM3	DNA replication licensing factor MCM3 OS=Homo sapiens OX=9606 GN=MCM3 PE=1 SV=3	-0.100739	0.921749	-0.0353873	1494.45	1531.78	1527.78	1398.54	710.436	564.842	-37.3269	0.975632	-0.0107141		0.0353873	-0.0355915	0.0355915
P37837|TALDO	Transaldolase OS=Homo sapiens OX=9606 GN=TALDO1 PE=1 SV=2	0.0994975	0.92271	-0.034935	139580	131732	92473.5	100720	140038	133109	7847.99	1.05958	0.0251319		0.034935	0.0834864	-0.0834864
P00736|C1R	Complement C1r subcomponent OS=Homo sapiens OX=9606 GN=C1R PE=1 SV=2	0.098917	0.923159	-0.0347235	27097.1	26170.6	25628.5	20571	9496.65	20884.4	926.466	1.0354	0.0151086		0.0347235	0.0501897	-0.0501897
Q16610|ECM1	Extracellular matrix protein 1 OS=Homo sapiens OX=9606 GN=ECM1 PE=1 SV=2	0.0987642	0.923277	-0.0346679	7154.12	6895.04	6979.46	4570.17	4653.77	4430.43	259.076	1.03757	0.0160192		0.0346679	0.0532146	-0.0532146
Q9P2B2|FPRP	Prostaglandin F2 receptor negative regulator OS=Homo sapiens OX=9606 GN=PTGFRN PE=1 SV=2	-0.0983625	0.923588	-0.0345216	3408.21	3616.99	3849.92	1187.5	2400.07	4612.06	-208.78	0.942278	-0.0258209		0.0345216	-0.0857752	0.0857752
P49419|AL7A1	Alpha-aminoadipic semialdehyde dehydrogenase OS=Homo sapiens OX=9606 GN=ALDH7A1 PE=1 SV=5	-0.0976439	0.924144	-0.0342601	23282.3	24455	31037.4	20856.3	16525.1	24338.9	-1172.72	0.952046	-0.0213421		0.0342601	-0.0708969	0.0708969
P62736|ACTA	Actin, aortic smooth muscle OS=Homo sapiens OX=9606 GN=ACTA2 PE=1 SV=1	0.0967575	0.924831	-0.0339378	4962.13	4836.43	5325.48	4520.34	1843.66	2593.68	125.699	1.02599	0.0111432		0.0339378	0.0370169	-0.0370169
P02549|SPTA1	Spectrin alpha chain, erythrocytic 1 OS=Homo sapiens OX=9606 GN=SPTA1 PE=1 SV=5	-0.0946137	0.926491	-0.033159	22405.8	22621.5	21088.5	22133.1	3885.98	4008.4	-215.642	0.990467	-0.00415983		0.033159	-0.0138187	0.0138187
O00203|AP3B1	AP-3 complex subunit beta-1 OS=Homo sapiens OX=9606 GN=AP3B1 PE=1 SV=3	0.093646	0.92724	-0.0328078	1942.58	1890.67	2016.54	1476.37	705.763	1159.93	51.9086	1.02746	0.0117629		0.0328078	0.0390754	-0.0390754
P40121|CAPG	Macrophage-capping protein OS=Homo sapiens OX=9606 GN=CAPG PE=1 SV=2	-0.0933601	0.927462	-0.0327041	7108.96	7306.42	7204.86	5385.76	2496.15	4539.78	-197.46	0.972974	-0.0118986		0.0327041	-0.0395262	0.0395262
Q86VP6|CAND1	Cullin-associated NEDD8-dissociated protein 1 OS=Homo sapiens OX=9606 GN=CAND1 PE=1 SV=2	-0.0927319	0.927948	-0.0324763	5999.56	6192.54	4901.94	4861.23	3530.44	3676.8	-192.973	0.968838	-0.013749		0.0324763	-0.045673	0.045673
O15460|P4HA2	Prolyl 4-hydroxylase subunit alpha-2 OS=Homo sapiens OX=9606 GN=P4HA2 PE=1 SV=1	-0.0925999	0.92805	-0.0324285	8463.32	8870.03	4267.19	6777.51	8837.94	6134.69	-406.709	0.954148	-0.0203843		0.0324285	-0.067715	0.067715
P80108|PHLD	Phosphatidylinositol-glycan-specific phospholipase D OS=Homo sapiens OX=9606 GN=GPLD1 PE=1 SV=3	-0.0922381	0.928331	-0.0322974	32066.9	32421.8	32353.7	33110.9	7230.74	6047.02	-354.947	0.989052	-0.00478078		0.0322974	-0.0158814	0.0158814
P02753|RET4	Retinol-binding protein 4 OS=Homo sapiens OX=9606 GN=RBP4 PE=1 SV=3	0.0920284	0.928493	-0.0322214	34488.9	33801.6	38761.5	33912.3	12118.8	13703.7	687.299	1.02033	0.00874208		0.0322214	0.0290406	-0.0290406
Q9UMD9|COHA1	Collagen alpha-1(XVII) chain OS=Homo sapiens OX=9606 GN=COL17A1 PE=1 SV=3	-0.0919388	0.928562	-0.0321889	20169.9	21028.6	23037.3	23489.7	15144.8	17146.7	-858.677	0.959166	-0.0181061		0.0321889	-0.0601471	0.0601471
P40197|GPV	Platelet glycoprotein V OS=Homo sapiens OX=9606 GN=GP5 PE=1 SV=1	-0.0876791	0.931863	-0.0306481	179275	186896	208188	237177	152094	149006	-7621.47	0.959221	-0.0180814		0.0306481	-0.0600651	0.0600651
P43251|BTD	Biotinidase OS=Homo sapiens OX=9606 GN=BTD PE=1 SV=2	0.0860323	0.933139	-0.0300537	6676.52	6573.93	7470.06	6358.52	2314.22	1781.89	102.584	1.0156	0.00672467		0.0300537	0.0223389	-0.0223389
Q9H479|FN3K	Fructosamine-3-kinase OS=Homo sapiens OX=9606 GN=FN3K PE=1 SV=1	-0.0839654	0.934741	-0.0293087	5831.1	6049.47	5644.12	5454.77	3076.11	5578.5	-218.37	0.963903	-0.0159668		0.0293087	-0.0530406	0.0530406
O43854|EDIL3	EGF-like repeat and discoidin I-like domain-containing protein 3 OS=Homo sapiens OX=9606 GN=EDIL3 PE=1 SV=1	-0.0824031	0.935952	-0.0287463	897.461	924.622	973.581	549.173	416.006	691.956	-27.1611	0.970625	-0.0129487		0.0287463	-0.0430145	0.0430145
Q9Y623|MYH4	Myosin-4 OS=Homo sapiens OX=9606 GN=MYH4 PE=2 SV=2	0.0814761	0.936671	-0.0284129	2765.96	2656.78	1940.93	1469.02	2119.88	2505.94	109.178	1.04109	0.01749		0.0284129	0.0581006	-0.0581006
Q08495|DEMA	Dematin OS=Homo sapiens OX=9606 GN=DMTN PE=1 SV=3	-0.080961	0.93707	-0.0282278	24676	25207.1	24239.9	21714.1	9614.47	12876.8	-531.154	0.978928	-0.00924906		0.0282278	-0.0307247	0.0307247
P02746|C1QB	Complement C1q subcomponent subunit B OS=Homo sapiens OX=9606 GN=C1QB PE=1 SV=3	0.0792072	0.93843	-0.0275979	43233.3	42633.4	44506.2	44194.4	6783.28	17269.1	599.951	1.01407	0.00606893		0.0275979	0.0201606	-0.0201606
O14791|APOL1	Apolipoprotein L1 OS=Homo sapiens OX=9606 GN=APOL1 PE=1 SV=5	0.0767193	0.94036	-0.0267058	67376.8	65847.5	53659.5	62782.6	44480.9	20141	1529.33	1.02323	0.0099713		0.0267058	0.0331239	-0.0331239
P37840|SYUA	Alpha-synuclein OS=Homo sapiens OX=9606 GN=SNCA PE=1 SV=1	-0.0749889	0.941702	-0.0260863	8587.92	8956.7	5559.48	7723.58	9158.47	7824.93	-368.779	0.958826	-0.01826		0.0260863	-0.0606584	0.0606584
Q04760|LGUL	Lactoylglutathione lyase OS=Homo sapiens OX=9606 GN=GLO1 PE=1 SV=4	0.0725349	0.943607	-0.0252091	6276.92	6070.16	6285.23	5897.45	4962.43	4912.27	206.769	1.03406	0.0145471		0.0252091	0.0483244	-0.0483244
P08697|A2AP	Alpha-2-antiplasmin OS=Homo sapiens OX=9606 GN=SERPINF2 PE=1 SV=3	-0.069826	0.945709	-0.0242426	45304	46024.4	45298.9	47180.6	15077.3	20282	-720.418	0.984347	-0.00685176		0.0242426	-0.022761	0.022761
P16870|CBPE	Carboxypeptidase E OS=Homo sapiens OX=9606 GN=CPE PE=1 SV=1	0.0659211	0.94874	-0.0228528	55026.3	53581.6	76495.6	70213.1	38613.9	37292.2	1444.7	1.02696	0.0115546		0.0228528	0.0383836	-0.0383836
Q92506|DHB8	Estradiol 17-beta-dehydrogenase 8 OS=Homo sapiens OX=9606 GN=HSD17B8 PE=1 SV=2	0.0654899	0.949075	-0.0226996	3526.45	3409.82	3114.38	2447.82	3036.94	3131.74	116.635	1.03421	0.0146069		0.0226996	0.048523	-0.048523
P01876|IGHA1	Immunoglobulin heavy constant alpha 1 OS=Homo sapiens OX=9606 GN=IGHA1 PE=1 SV=2	-0.0651922	0.949306	-0.0225938	159289	164763	118200	136088	139504	151144	-5474.18	0.966775	-0.0146744		0.0225938	-0.0487472	0.0487472
Q9UHL4|DPP2	Dipeptidyl peptidase 2 OS=Homo sapiens OX=9606 GN=DPP7 PE=1 SV=3	-0.0625618	0.951348	-0.0216605	3757.86	3836.66	4057.88	3961.49	2552.36	1733.26	-78.7994	0.979461	-0.00901266		0.0216605	-0.0299394	0.0299394
Q8NE71|ABCF1	ATP-binding cassette sub-family F member 1 OS=Homo sapiens OX=9606 GN=ABCF1 PE=1 SV=2	-0.0563719	0.956156	-0.0194713	10114.2	10355	9548.3	9241.74	7604.3	7183.12	-240.736	0.976752	-0.0102158		0.0194713	-0.0339363	0.0339363
Q9NZM1|MYOF	Myoferlin OS=Homo sapiens OX=9606 GN=MYOF PE=1 SV=1	0.0542316	0.957819	-0.0187166	21465.5	21133.6	15487.3	18411.3	11783.6	9269.1	331.929	1.01571	0.00676813		0.0187166	0.0224832	-0.0224832
P27824|CALX	Calnexin OS=Homo sapiens OX=9606 GN=CANX PE=1 SV=2	-0.0538469	0.958118	-0.0185811	6884.25	6966.84	6171.16	6600.88	3340.99	1718.45	-82.5904	0.988145	-0.00517923		0.0185811	-0.017205	0.017205
Q8NBS9|TXND5	Thioredoxin domain-containing protein 5 OS=Homo sapiens OX=9606 GN=TXNDC5 PE=1 SV=2	0.0521278	0.959453	-0.0179761	1065.3	1047.8	898.54	1070.79	707.391	419.149	17.4983	1.0167	0.00719283		0.0179761	0.0238941	-0.0238941
P17174|AATC	Aspartate aminotransferase, cytoplasmic OS=Homo sapiens OX=9606 GN=GOT1 PE=1 SV=3	-0.0521024	0.959473	-0.0179671	3236.2	3274.62	3328.22	3100.37	1087.33	1442.79	-38.4285	0.988265	-0.00512669		0.0179671	-0.0170305	0.0170305
A0A075B6K4|LV310	Immunoglobulin lambda variable 3-10 OS=Homo sapiens OX=9606 GN=IGLV3-10 PE=3 SV=2	-0.048353	0.962387	-0.0166502	13437.4	14132.2	5842.69	3091.55	22254.2	27264.8	-694.73	0.950841	-0.0218923		0.0166502	-0.0727247	0.0727247
P31153|METK2	S-adenosylmethionine synthase isoform type-2 OS=Homo sapiens OX=9606 GN=MAT2A PE=1 SV=1	-0.0469135	0.963506	-0.0161457	10345.8	10577.9	9844.46	6789.24	7076.85	9840.54	-232.145	0.978054	-0.00963726		0.0161457	-0.0320143	0.0320143
P08246|ELNE	Neutrophil elastase OS=Homo sapiens OX=9606 GN=ELANE PE=1 SV=1	-0.045254	0.964796	-0.0155646	9151.77	9322.85	6816.78	8157.6	7391.04	5579.26	-171.085	0.981649	-0.00804385		0.0155646	-0.0267211	0.0267211
P54578|UBP14	Ubiquitin carboxyl-terminal hydrolase 14 OS=Homo sapiens OX=9606 GN=USP14 PE=1 SV=3	-0.0437272	0.965983	-0.0150307	14826	15033.5	11950.2	10625.1	8107.79	8333.4	-207.556	0.986194	-0.00603773		0.0150307	-0.0200569	0.0200569
P29622|KAIN	Kallistatin OS=Homo sapiens OX=9606 GN=SERPINA4 PE=1 SV=3	-0.0436035	0.966079	-0.0149874	48078.7	48859.8	33451.5	42367.7	31520.5	30522.3	-781.048	0.984014	-0.00699851		0.0149874	-0.0232485	0.0232485
P80297|MT1X	Metallothionein-1X OS=Homo sapiens OX=9606 GN=MT1X PE=1 SV=1	0.0419231	0.967385	-0.0144005	4051.28	3922.62	2533.04	1941.08	5062.51	5557.2	128.661	1.0328	0.0140161		0.0144005	0.0465604	-0.0465604
P61088|UBE2N	Ubiquitin-conjugating enzyme E2 N OS=Homo sapiens OX=9606 GN=UBE2N PE=1 SV=1	0.0417603	0.967512	-0.0143437	1563.27	1549.96	1476.28	1541.76	515.669	586.221	13.3107	1.00859	0.00371368		0.0143437	0.0123366	-0.0123366
P20700|LMNB1	Lamin-B1 OS=Homo sapiens OX=9606 GN=LMNB1 PE=1 SV=2	-0.0408087	0.968252	-0.0140117	16821.7	17040.7	14748	13013.4	7450.16	10827	-218.958	0.987151	-0.00561646		0.0140117	-0.0186575	0.0186575
P62979|RS27A	Ubiquitin-40S ribosomal protein S27a OS=Homo sapiens OX=9606 GN=RPS27A PE=1 SV=2	-0.0388777	0.969753	-0.0133388	9797.29	9900.56	11403.9	9970.34	5423.17	3594.88	-103.269	0.989569	-0.00455375		0.0133388	-0.0151272	0.0151272
Q86UN3|R4RL2	Reticulon-4 receptor-like 2 OS=Homo sapiens OX=9606 GN=RTN4RL2 PE=1 SV=1	-0.0383981	0.970126	-0.0131718	7848.24	7946.72	7031.25	7069.33	3771.36	5024.05	-98.4773	0.987608	-0.00541549		0.0131718	-0.0179899	0.0179899
P05090|APOD	Apolipoprotein D OS=Homo sapiens OX=9606 GN=APOD PE=1 SV=1	0.0372258	0.971038	-0.0127639	90163	89723.5	94201.6	90355.7	25009.6	14522.4	439.511	1.0049	0.0021222		0.0127639	0.00704979	-0.00704979
Q99988|GDF15	Growth/differentiation factor 15 OS=Homo sapiens OX=9606 GN=GDF15 PE=1 SV=3	0.0371965	0.97106	-0.0127538	4188.65	4098.32	3563.03	1977.22	2432.51	5428.92	90.3376	1.02204	0.00946901		0.0127538	0.0314554	-0.0314554
Q04695|K1C17	Keratin, type I cytoskeletal 17 OS=Homo sapiens OX=9606 GN=KRT17 PE=1 SV=2	0.0359383	0.972039	-0.0123164	20397.9	20214.4	17851.7	20117.9	10511.6	6772.51	183.462	1.00908	0.0039238		0.0123164	0.0130346	-0.0130346
P62805|H4	Histone H4 OS=Homo sapiens OX=9606 GN=HIST1H4A PE=1 SV=2	-0.035244	0.972579	-0.0120752	14796.6	14897.4	14943.3	12715.9	4292.4	5534.38	-100.774	0.993235	-0.00294777		0.0120752	-0.00979228	0.00979228
P13987|CD59	CD59 glycoprotein OS=Homo sapiens OX=9606 GN=CD59 PE=1 SV=1	-0.0338185	0.973687	-0.0115805	10134.6	10282	8722.35	7167.79	6569.11	8423.72	-147.484	0.985656	-0.00627457		0.0115805	-0.0208437	0.0208437
P30101|PDIA3	Protein disulfide-isomerase A3 OS=Homo sapiens OX=9606 GN=PDIA3 PE=1 SV=4	0.0330346	0.974297	-0.0113086	26514.4	26252.1	27404.1	19236.8	9028.53	17228.9	262.325	1.00999	0.00431817		0.0113086	0.0143447	-0.0143447
P22314|UBA1	Ubiquitin-like modifier-activating enzyme 1 OS=Homo sapiens OX=9606 GN=UBA1 PE=1 SV=3	0.0297109	0.976882	-0.0101578	20139.8	20076.1	19142	19715.5	3604.99	3814.76	63.663	1.00317	0.001375		0.0101578	0.00456767	-0.00456767
Q01995|TAGL	Transgelin OS=Homo sapiens OX=9606 GN=TAGLN PE=1 SV=4	0.0292835	0.977215	-0.01001	10161.3	10057.7	7400.64	9573.26	8332.8	2389.24	103.632	1.0103	0.00445199		0.01001	0.0147892	-0.0147892
P07202|PERT	Thyroid peroxidase OS=Homo sapiens OX=9606 GN=TPO PE=1 SV=4	0.0281848	0.978069	-0.00963038	15536.8	15435.6	13926.6	16985.7	4392	7620	101.2	1.00656	0.00283806		0.00963038	0.00942785	-0.00942785
P02775|CXCL7	Platelet basic protein OS=Homo sapiens OX=9606 GN=PPBP PE=1 SV=3	-0.0278065	0.978364	-0.00949974	20157.6	20273.7	21955.6	19224.3	7015.66	7438.73	-116.076	0.994275	-0.00249367		0.00949974	-0.0082838	0.0082838
Q99808|S29A1	Equilibrative nucleoside transporter 1 OS=Homo sapiens OX=9606 GN=SLC29A1 PE=1 SV=3	-0.0268052	0.979142	-0.00915412	3495.35	3546.27	2996.48	1501.96	3008.84	3549.52	-50.9208	0.985641	-0.00628122		0.00915412	-0.0208658	0.0208658
P10809|CH60	60 kDa heat shock protein, mitochondrial OS=Homo sapiens OX=9606 GN=HSPD1 PE=1 SV=2	0.0219084	0.982952	-0.00746769	4482.04	4449.48	3298.37	4587.74	2861.01	2250.82	32.5589	1.00732	0.00316636		0.00746769	0.0105184	-0.0105184
P01767|HV353	Immunoglobulin heavy variable 3-53 OS=Homo sapiens OX=9606 GN=IGHV3-53 PE=1 SV=2	0.0210062	0.983654	-0.00715766	12829.4	12756	12512.5	11547.9	4100.71	7513.81	73.4081	1.00575	0.00249211		0.00715766	0.00827861	-0.00827861
Q07065|CKAP4	Cytoskeleton-associated protein 4 OS=Homo sapiens OX=9606 GN=CKAP4 PE=1 SV=2	0.020111	0.98435	-0.00685026	32855.7	32646.8	28791	23334.9	15216.5	20399.8	208.95	1.0064	0.00277078		0.00685026	0.00920432	-0.00920432
P30740|ILEU	Leukocyte elastase inhibitor OS=Homo sapiens OX=9606 GN=SERPINB1 PE=1 SV=1	0.0190639	0.985165	-0.00649095	11676.2	11620.5	10334.5	10846	5717.58	4318.44	55.765	1.0048	0.00207913		0.00649095	0.00690672	-0.00690672
P62258|1433E	14-3-3 protein epsilon OS=Homo sapiens OX=9606 GN=YWHAE PE=1 SV=1	0.0124024	0.990349	-0.00421195	4864.09	4845.43	4349.51	4331.32	2755.42	2448.38	18.6634	1.00385	0.00166958		0.00421195	0.00554623	-0.00554623
P69892|HBG2	Hemoglobin subunit gamma-2 OS=Homo sapiens OX=9606 GN=HBG2 PE=1 SV=2	-0.011088	0.991371	-0.00376363	7331.55	7349.98	7766.98	6397.32	1801.11	3650.05	-18.4245	0.997493	-0.00109003		0.00376363	-0.00362101	0.00362101
O95445|APOM	Apolipoprotein M OS=Homo sapiens OX=9606 GN=APOM PE=1 SV=2	-0.0108418	0.991563	-0.00367972	101236	101395	99045.7	102225	24471.5	26544.4	-159.799	0.998424	-0.000684989		0.00367972	-0.00227548	0.00227548
P23219|PGH1	Prostaglandin G/H synthase 1 OS=Homo sapiens OX=9606 GN=PTGS1 PE=1 SV=2	0.0100543	0.992176	-0.0034114	13355	13319.7	13325.9	13110.4	5540.61	6586.11	35.3274	1.00265	0.00115034		0.0034114	0.00382136	-0.00382136
Q13423|NNTM	NAD(P) transhydrogenase, mitochondrial OS=Homo sapiens OX=9606 GN=NNT PE=1 SV=3	0.00990224	0.992294	-0.00335961	1595.27	1589.35	1537.05	1055.79	653.087	1310.78	5.92023	1.00372	0.00161471		0.00335961	0.00536396	-0.00536396
P05546|HEP2	Heparin cofactor 2 OS=Homo sapiens OX=9606 GN=SERPIND1 PE=1 SV=3	-0.00832958	0.993518	-0.00282432	22473.5	22510.3	21144.3	20762.1	6888.08	8344.25	-36.7938	0.998365	-0.000710448		0.00282432	-0.00236006	0.00236006
P23381|SYWC	Tryptophan--tRNA ligase, cytoplasmic OS=Homo sapiens OX=9606 GN=WARS PE=1 SV=2	-0.00809082	0.993704	-0.00274311	7943.55	7959.64	8171.23	8656.48	3602.34	3278.84	-16.0896	0.997979	-0.000878769		0.00274311	-0.00291921	0.00291921
P23083|HV102	Immunoglobulin heavy variable 1-2 OS=Homo sapiens OX=9606 GN=IGHV1-2 PE=1 SV=2	-0.0080155	0.993762	-0.00271749	7300.89	7318.8	7115.03	7170.51	4325.72	3352.62	-17.9088	0.997553	-0.001064		0.00271749	-0.00353455	0.00353455
P30838|AL3A1	Aldehyde dehydrogenase, dimeric NADP-preferring OS=Homo sapiens OX=9606 GN=ALDH3A1 PE=1 SV=3	0.00723624	0.994369	-0.00245256	7187.26	7162.85	4049.39	4868.28	5924.85	5759.62	24.4104	1.00341	0.00147752		0.00245256	0.00490822	-0.00490822
P10412|H14	Histone H1.4 OS=Homo sapiens OX=9606 GN=HIST1H1E PE=1 SV=2	0.00497866	0.996126	-0.00168592	3631.24	3626.66	3858.95	3722.77	1969.69	1094.22	4.57973	1.00126	0.000548079		0.00168592	0.00182068	-0.00182068
P02768|ALBU	Serum albumin OS=Homo sapiens OX=9606 GN=ALB PE=1 SV=2	0.00192895	0.998499	-0.000652426	1.13461e+06	1.1335e+06	924415	1.06266e+06	965679	1.02991e+06	1111.79	1.00098	0.000425771		0.000652426	0.00141438	-0.00141438
P46940|IQGA1	Ras GTPase-activating-like protein IQGAP1 OS=Homo sapiens OX=9606 GN=IQGAP1 PE=1 SV=1	0.00162905	0.998732	-0.000550927	7906.49	7895.88	1990.87	2939.72	10637.2	11876.4	10.6034	1.00134	0.000582824		0.000550927	0.0019361	-0.0019361

## Sheet: CD14 - inf vs no inf
CD14 - Infection vs. No infection
Peak Name	Group	t-value	p-value	Log (p)	Mean 1	Mean 2	Median 1	Median 2	Sigma 1	Sigma 2	Delta	Fold Change	Log (Fold Change)		-1* log p value	Log2 fold change	-1* LOG2 fold change
P01011|AACT	Alpha-1-antichymotrypsin OS=Homo sapiens OX=9606 GN=SERPINA3 PE=1 SV=2	2.91122	0.0155322	-1.80877	148687	10131.2	162461	8507.25	116539	3099.22	138556	14.6762	1.16661		1.80877	3.8754	-3.8754
Q93084|AT2A3	Sarcoplasmic/endoplasmic reticulum calcium ATPase 3 OS=Homo sapiens OX=9606 GN=ATP2A3 PE=1 SV=2	3.36917	0.00713142	-2.14682	29588.4	5963.57	23060.9	5518.17	16718.5	3937.81	23624.8	4.96153	0.695615		2.14682	2.31078	-2.31078
Q12904|AIMP1	Aminoacyl tRNA synthase complex-interacting multifunctional protein 1 OS=Homo sapiens OX=9606 GN=AIMP1 PE=1 SV=2	3.32772	0.00764715	-2.1165	7766.74	1624.22	5884.11	1883.8	4385.18	1101.55	6142.52	4.78182	0.679593		2.1165	2.25756	-2.25756
Q99808|S29A1	Equilibrative nucleoside transporter 1 OS=Homo sapiens OX=9606 GN=SLC29A1 PE=1 SV=3	3.1795	0.0098278	-2.00754	3068.03	931.65	2510.19	976.737	1609.66	343.344	2136.38	3.29311	0.517606		2.00754	1.71945	-1.71945
P05556|ITB1	Integrin beta-1 OS=Homo sapiens OX=9606 GN=ITGB1 PE=1 SV=2	3.06946	0.0118517	-1.92622	32582.1	10819.2	29899.8	6842.11	13596.9	10804.9	21762.9	3.01151	0.478784		1.92622	1.59049	-1.59049
Q9UQ80|PA2G4	Proliferation-associated protein 2G4 OS=Homo sapiens OX=9606 GN=PA2G4 PE=1 SV=3	2.52134	0.0303178	-1.5183	11200.2	3728.1	9072.63	3939.75	7062.92	1676.45	7472.07	3.00426	0.477737		1.5183	1.58701	-1.58701
P40926|MDHM	Malate dehydrogenase, mitochondrial OS=Homo sapiens OX=9606 GN=MDH2 PE=1 SV=3	2.33815	0.0414703	-1.38226	19068.8	6670.69	15052.4	6966.6	12859.8	1823.92	12398.2	2.8586	0.456153		1.38226	1.51531	-1.51531
Q9NY33|DPP3	Dipeptidyl peptidase 3 OS=Homo sapiens OX=9606 GN=DPP3 PE=1 SV=2	2.30199	0.0441046	-1.35552	15278.3	5624.98	15115.9	3048.87	7290.53	7235.94	9653.31	2.71615	0.433954		1.35552	1.44156	-1.44156
Q15691|MARE1	Microtubule-associated protein RP/EB family member 1 OS=Homo sapiens OX=9606 GN=MAPRE1 PE=1 SV=3	3.8897	0.00301105	-2.52128	11767.8	4614.95	13334.4	4746.42	4410.72	914.027	7152.86	2.54993	0.406529		2.52128	1.35046	-1.35046
P30405|PPIF	Peptidyl-prolyl cis-trans isomerase F, mitochondrial OS=Homo sapiens OX=9606 GN=PPIF PE=1 SV=1	4.5483	0.00106107	-2.97426	22279.8	8863.07	20584.7	7728.03	5085.57	5132.88	13416.8	2.51378	0.400328		2.97426	1.32986	-1.32986
P43007|SATT	Neutral amino acid transporter A OS=Homo sapiens OX=9606 GN=SLC1A4 PE=1 SV=1	3.34171	0.00746897	-2.12674	11033.8	4478.51	11710.4	4302.98	4679.31	1092.06	6555.27	2.46372	0.391591		2.12674	1.30084	-1.30084
Q96AY3|FKB10	Peptidyl-prolyl cis-trans isomerase FKBP10 OS=Homo sapiens OX=9606 GN=FKBP10 PE=1 SV=1	2.35965	0.0399774	-1.39819	9661.26	4005.11	9638.41	2989.59	5059.7	2978.96	5656.16	2.41224	0.38242		1.39819	1.27037	-1.27037
Q9UM07|PADI4	Protein-arginine deiminase type-4 OS=Homo sapiens OX=9606 GN=PADI4 PE=1 SV=2	2.51093	0.0308632	-1.51056	7584.91	3195.29	6911.5	2994.7	4133.13	1120.02	4389.62	2.37378	0.37544		1.51056	1.24718	-1.24718
P80404|GABT	4-aminobutyrate aminotransferase, mitochondrial OS=Homo sapiens OX=9606 GN=ABAT PE=1 SV=3	2.26133	0.0472617	-1.32549	17910.8	7909.05	15279.4	7674.56	9933.97	4323.44	10001.8	2.2646	0.354992		1.32549	1.17926	-1.17926
P00167|CYB5	Cytochrome b5 OS=Homo sapiens OX=9606 GN=CYB5A PE=1 SV=2	3.43562	0.00637807	-2.19531	19585.7	8886.15	17247.9	6412.35	5748.3	5014.94	10699.5	2.20406	0.343224		2.19531	1.14017	-1.14017
P07202|PERT	Thyroid peroxidase OS=Homo sapiens OX=9606 GN=TPO PE=1 SV=4	2.51012	0.0309061	-1.50996	17512.9	8007.06	14051	7788.12	8287.33	4167.49	9505.81	2.18718	0.339884		1.50996	1.12907	-1.12907
P14314|GLU2B	Glucosidase 2 subunit beta OS=Homo sapiens OX=9606 GN=PRKCSH PE=1 SV=2	2.74807	0.0205462	-1.68727	1629.51	750.045	1776.3	723.849	643.607	447.53	879.463	2.17255	0.336969		1.68727	1.11939	-1.11939
O14498|ISLR	Immunoglobulin superfamily containing leucine-rich repeat protein OS=Homo sapiens OX=9606 GN=ISLR PE=2 SV=1	2.65172	0.0242416	-1.61544	3033.34	1525.01	2923.91	1657.68	1058.9	905.549	1508.33	1.98906	0.298648		1.61544	0.992086	-0.992086
P54920|SNAA	Alpha-soluble NSF attachment protein OS=Homo sapiens OX=9606 GN=NAPA PE=1 SV=3	2.31287	0.043295	-1.36356	6233	3185.23	6554.59	3170.1	3050.16	1056.02	3047.77	1.95684	0.291556		1.36356	0.968528	-0.968528
O00571|DDX3X	ATP-dependent RNA helicase DDX3X OS=Homo sapiens OX=9606 GN=DDX3X PE=1 SV=3	2.43874	0.0349241	-1.45688	10091.8	5321.11	9372.38	5170.24	4063.78	2538.9	4770.67	1.89655	0.277965		1.45688	0.923381	-0.923381
Q15102|PA1B3	Platelet-activating factor acetylhydrolase IB subunit gamma OS=Homo sapiens OX=9606 GN=PAFAH1B3 PE=1 SV=1	3.41441	0.00660913	-2.17986	2595.35	1370.69	2524.96	1067.05	597.505	644.102	1224.66	1.89346	0.277256		2.17986	0.921026	-0.921026
P12273|PIP	Prolactin-inducible protein OS=Homo sapiens OX=9606 GN=PIP PE=1 SV=1	2.22879	0.0499444	-1.30151	5367.21	2848.91	5548.32	2380.74	2366.2	1435.64	2518.3	1.88395	0.27507		1.30151	0.913762	-0.913762
P35579|MYH9	Myosin-9 OS=Homo sapiens OX=9606 GN=MYH9 PE=1 SV=4	3.18807	0.00968581	-2.01386	40353.2	21574.4	38435.7	19442.2	11902.2	8155.69	18778.8	1.87042	0.27194		2.01386	0.903364	-0.903364
P06733|ENOA	Alpha-enolase OS=Homo sapiens OX=9606 GN=ENO1 PE=1 SV=2	2.65733	0.024009	-1.61963	42085.9	22532.9	38766.2	19250.4	14607.6	10558	19553	1.86775	0.271319		1.61963	0.901302	-0.901302
Q99832|TCPH	T-complex protein 1 subunit eta OS=Homo sapiens OX=9606 GN=CCT7 PE=1 SV=2	2.74632	0.0206081	-1.68596	10186.6	5467.24	9345.31	4847.5	3820.16	1767.67	4719.39	1.86321	0.270262		1.68596	0.897792	-0.897792
P61160|ARP2	Actin-related protein 2 OS=Homo sapiens OX=9606 GN=ACTR2 PE=1 SV=1	2.68925	0.022729	-1.64342	35334.9	19213	38062.5	17020.7	12587.4	7562.71	16121.9	1.83912	0.264609		1.64342	0.879012	-0.879012
O00299|CLIC1	Chloride intracellular channel protein 1 OS=Homo sapiens OX=9606 GN=CLIC1 PE=1 SV=4	2.52875	0.0299352	-1.52382	21037.6	12086	19520.3	9736.12	6226.7	6034.52	8951.62	1.74066	0.240714		1.52382	0.799635	-0.799635
P24557|THAS	Thromboxane-A synthase OS=Homo sapiens OX=9606 GN=TBXAS1 PE=1 SV=3	2.49965	0.0314655	-1.50216	1781.83	1031.73	1731.45	1033.86	496.889	541.657	750.098	1.72703	0.237299		1.50216	0.78829	-0.78829
P68871|HBB	Hemoglobin subunit beta OS=Homo sapiens OX=9606 GN=HBB PE=1 SV=2	4.1765	0.00189825	-2.72165	28602.4	17261.2	27251.6	17475.2	5722.51	3390.6	11341.2	1.65704	0.219332		2.72165	0.728606	-0.728606
P02763|A1AG1	Alpha-1-acid glycoprotein 1 OS=Homo sapiens OX=9606 GN=ORM1 PE=1 SV=1	2.67341	0.0233556	-1.63161	20936.2	12776.7	19725.4	12554	5769.43	4754.52	8159.49	1.63862	0.214479		1.63161	0.712485	-0.712485
A0A075B6J9|LV218	Immunoglobulin lambda variable 2-18 OS=Homo sapiens OX=9606 GN=IGLV2-18 PE=3 SV=2	3.39896	0.00678292	-2.16858	9840.66	6039.66	10031.9	5763.28	1668.79	2172.2	3800.99	1.62934	0.212011		2.16858	0.704286	-0.704286
P48444|COPD	Coatomer subunit delta OS=Homo sapiens OX=9606 GN=ARCN1 PE=1 SV=1	3.02867	0.0127059	-1.89599	4953.63	3044.58	5504.47	3079.42	1206.91	962.926	1909.05	1.62703	0.211396		1.89599	0.702244	-0.702244
P04179|SODM	Superoxide dismutase [Mn], mitochondrial OS=Homo sapiens OX=9606 GN=SOD2 PE=1 SV=3	2.25894	0.0474541	-1.32373	7152.03	4474.92	7922.58	4653.32	2515.88	1448.25	2677.11	1.59825	0.203644		1.32373	0.676491	-0.676491
P08238|HS90B	Heat shock protein HSP 90-beta OS=Homo sapiens OX=9606 GN=HSP90AB1 PE=1 SV=4	2.42854	0.0355386	-1.4493	30481.5	19597.7	26746.8	17869.6	10315	3756.38	10883.8	1.55536	0.191831		1.4493	0.637249	-0.637249
Q15828|CYTM	Cystatin-M OS=Homo sapiens OX=9606 GN=CST6 PE=1 SV=1	2.43657	0.0350542	-1.45526	27348.6	17643.6	27408.5	15135.5	7787.08	5877.83	9704.94	1.55005	0.190347		1.45526	0.632319	-0.632319
A0A0B4J1V0|HV315	Immunoglobulin heavy variable 3-15 OS=Homo sapiens OX=9606 GN=IGHV3-15 PE=3 SV=1	2.40817	0.0367983	-1.43417	32481.1	21153	32018.5	22302.9	9716.84	6192.83	11328.1	1.53553	0.186259		1.43417	0.61874	-0.61874
P11678|PERE	Eosinophil peroxidase OS=Homo sapiens OX=9606 GN=EPX PE=1 SV=2	2.60515	0.0262583	-1.58073	3647.02	2442.8	3478.28	2479.45	992.137	545.617	1204.22	1.49297	0.174051		1.58073	0.578185	-0.578185
P07357|CO8A	Complement component C8 alpha chain OS=Homo sapiens OX=9606 GN=C8A PE=1 SV=2	2.60238	0.0263836	-1.57867	26593.8	19087.4	26470	19971.9	4101.9	5752.78	7506.42	1.39327	0.144034		1.57867	0.478471	-0.478471
P23528|COF1	Cofilin-1 OS=Homo sapiens OX=9606 GN=CFL1 PE=1 SV=3	2.44409	0.0346063	-1.46085	8039.89	5936.94	8545.09	6101.26	1489.67	1490.94	2102.96	1.35422	0.131688		1.46085	0.437458	-0.437458
P01602|KV105	Immunoglobulin kappa variable 1-5 OS=Homo sapiens OX=9606 GN=IGKV1-5 PE=1 SV=2	2.91015	0.0155608	-1.80797	42957.6	34375.8	43006	33040.4	5960.64	4080.14	8581.79	1.24965	0.0967871		1.80797	0.32152	-0.32152
P12259|FA5	Coagulation factor V OS=Homo sapiens OX=9606 GN=F5 PE=1 SV=4	-2.86473	0.01682	-1.77417	22301.5	29033.9	21818	29858.2	4928.65	2974.29	-6732.42	0.768119	-0.114572		1.77417	-0.380599	0.380599
P52292|IMA1	Importin subunit alpha-1 OS=Homo sapiens OX=9606 GN=KPNA2 PE=1 SV=1	-2.26713	0.0467986	-1.32977	95197.8	131032	95705.9	133869	19849.5	33241.1	-35834.1	0.726524	-0.13875		1.32977	-0.460918	0.460918
Q05682|CALD1	Caldesmon OS=Homo sapiens OX=9606 GN=CALD1 PE=1 SV=3	-2.45059	0.0342234	-1.46568	15797.6	22351.5	16909.3	21256	4043.52	5154.12	-6553.89	0.706781	-0.150715		1.46568	-0.500664	0.500664
Q96IY4|CBPB2	Carboxypeptidase B2 OS=Homo sapiens OX=9606 GN=CPB2 PE=1 SV=2	-2.23575	0.049359	-1.30663	33060.8	47450.3	30844.2	45344.8	8085.44	13534	-14389.6	0.696745	-0.156926		1.30663	-0.521298	0.521298
P05090|APOD	Apolipoprotein D OS=Homo sapiens OX=9606 GN=APOD PE=1 SV=1	-2.76094	0.0200972	-1.69686	72007.1	107661	71738.4	106731	19660.5	24779.5	-35653.6	0.668834	-0.174682		1.69686	-0.580281	0.580281
P05155|IC1	Plasma protease C1 inhibitor OS=Homo sapiens OX=9606 GN=SERPING1 PE=1 SV=2	-2.41451	0.0364016	-1.43888	20544.1	31226.8	19250.1	32021.7	9033.64	5987.03	-10682.7	0.657899	-0.181841		1.43888	-0.604062	0.604062
P0DMN0|ST1A4	Sulfotransferase 1A4 OS=Homo sapiens OX=9606 GN=SULT1A4 PE=1 SV=1	-2.34419	0.0410453	-1.38674	532.805	814.275	552.833	777.393	248.028	158.068	-281.47	0.65433	-0.184203		1.38674	-0.611909	0.611909
P01024|CO3	Complement C3 OS=Homo sapiens OX=9606 GN=C3 PE=1 SV=2	-3.99716	0.00252991	-2.59689	221864	339923	226317	324771	43942.7	57473.6	-118059	0.652688	-0.185294		2.59689	-0.615534	0.615534
P01008|ANT3	Antithrombin-III OS=Homo sapiens OX=9606 GN=SERPINC1 PE=1 SV=1	-2.55925	0.0284099	-1.54653	111863	172798	111399	165996	21690.5	54137.8	-60934.6	0.647365	-0.188851		1.54653	-0.627349	0.627349
P25786|PSA1	Proteasome subunit alpha type-1 OS=Homo sapiens OX=9606 GN=PSMA1 PE=1 SV=1	-2.60741	0.0261569	-1.58241	5408.61	8357.65	5240.32	8758.61	1787.29	2116.81	-2949.04	0.647145	-0.188998		1.58241	-0.627838	0.627838
O75636|FCN3	Ficolin-3 OS=Homo sapiens OX=9606 GN=FCN3 PE=1 SV=2	-2.9838	0.0137183	-1.8627	49266.9	77153	43534.5	77913.9	14076.7	18053.1	-27886.1	0.638561	-0.194797		1.8627	-0.647103	0.647103
P19827|ITIH1	Inter-alpha-trypsin inhibitor heavy chain H1 OS=Homo sapiens OX=9606 GN=ITIH1 PE=1 SV=3	-2.50854	0.0309901	-1.50878	91314.2	144320	90711.1	130079	29536.7	42503.1	-53006.1	0.632719	-0.198789		1.50878	-0.660363	0.660363
P04432|KVD39	Immunoglobulin kappa variable 1D-39 OS=Homo sapiens OX=9606 GN=IGKV1D-39 PE=3 SV=2	-2.23359	0.0495397	-1.30505	9405.45	15370.4	9201	12417.6	2065.19	6206.95	-5964.93	0.61192	-0.213305		1.30505	-0.708585	0.708585
P06312|KV401	Immunoglobulin kappa variable 4-1 OS=Homo sapiens OX=9606 GN=IGKV4-1 PE=1 SV=1	-4.09888	0.00214844	-2.66788	49264.1	80612.1	46474.4	86346.9	8728.02	16576.1	-31348	0.611125	-0.21387		2.66788	-0.71046	0.71046
P02774|VTDB	Vitamin D-binding protein OS=Homo sapiens OX=9606 GN=GC PE=1 SV=1	-2.66323	0.0237672	-1.62402	88327.2	146396	85313.1	139310	21870.1	48725.8	-58069.2	0.603343	-0.219436		1.62402	-0.728951	0.728951
P07305|H10	Histone H1.0 OS=Homo sapiens OX=9606 GN=H1F0 PE=1 SV=3	-3.04412	0.0123753	-1.90745	3740.93	6218.08	3284.27	6143.57	1128.95	1642.74	-2477.15	0.601621	-0.220677		1.90745	-0.733073	0.733073
P43652|AFAM	Afamin OS=Homo sapiens OX=9606 GN=AFM PE=1 SV=1	-4.52929	0.00109258	-2.96155	30353.5	51118.3	30864.2	50654.6	4383.87	10338.8	-20764.9	0.593788	-0.226368		2.96155	-0.751979	0.751979
Q99536|VAT1	Synaptic vesicle membrane protein VAT-1 homolog OS=Homo sapiens OX=9606 GN=VAT1 PE=1 SV=2	-3.93505	0.00279724	-2.55327	4905.41	8347.08	4395.55	8536.33	1531.79	1497.78	-3441.67	0.58768	-0.230859		2.55327	-0.766898	0.766898
P00751|CFAB	Complement factor B OS=Homo sapiens OX=9606 GN=CFB PE=1 SV=2	-3.1035	0.0111837	-1.95141	71222.2	122607	69380.6	133968	13710.2	38168.7	-51385	0.580898	-0.2359		1.95141	-0.783644	0.783644
P04004|VTNC	Vitronectin OS=Homo sapiens OX=9606 GN=VTN PE=1 SV=1	-6.62433	5.89558e-05	-4.22947	59689	102883	56858.4	106041	8412.82	13576.9	-43194.5	0.580161	-0.236451		4.22947	-0.785474	0.785474
Q96C19|EFHD2	EF-hand domain-containing protein D2 OS=Homo sapiens OX=9606 GN=EFHD2 PE=1 SV=1	-2.28821	0.0451506	-1.34534	1787.07	3086.66	1428.11	2951.3	915.434	1047.56	-1299.59	0.578966	-0.237347		1.34534	-0.78845	0.78845
P00748|FA12	Coagulation factor XII OS=Homo sapiens OX=9606 GN=F12 PE=1 SV=3	-4.46965	0.00119807	-2.92152	35938.3	64596	38333.2	61875.1	8319.87	13320.4	-28657.8	0.556354	-0.254649		2.92152	-0.845924	0.845924
P00739|HPTR	Haptoglobin-related protein OS=Homo sapiens OX=9606 GN=HPR PE=2 SV=2	-2.40708	0.0368668	-1.43336	25027	46150.4	24220.4	42429.7	7730.53	20057.4	-21123.4	0.542291	-0.265767		1.43336	-0.88286	0.88286
P43251|BTD	Biotinidase OS=Homo sapiens OX=9606 GN=BTD PE=1 SV=2	-2.99622	0.0134301	-1.87192	5646.17	10453.4	4880.05	11172.1	2538.2	3000.41	-4807.19	0.54013	-0.267502		1.87192	-0.888622	0.888622
P23276|KELL	Kell blood group glycoprotein OS=Homo sapiens OX=9606 GN=KEL PE=1 SV=2	-3.90472	0.00293838	-2.53189	3943.03	7408.15	3511.72	7839.95	1357.41	1697.8	-3465.12	0.532255	-0.27388		2.53189	-0.909809	0.909809
P00734|THRB	Prothrombin OS=Homo sapiens OX=9606 GN=F2 PE=1 SV=2	-2.58218	0.0273139	-1.56362	73953.7	141995	62229.8	121663	37426.9	52585.3	-68040.9	0.520821	-0.283312		1.56362	-0.941142	0.941142
P06276|CHLE	Cholinesterase OS=Homo sapiens OX=9606 GN=BCHE PE=1 SV=1	-2.64192	0.0246527	-1.60814	4760.94	9158.64	4314.03	8706.92	3185.94	2544.57	-4397.69	0.519831	-0.284138		1.60814	-0.943886	0.943886
P11597|CETP	Cholesteryl ester transfer protein OS=Homo sapiens OX=9606 GN=CETP PE=1 SV=2	-2.42851	0.0355404	-1.44928	2654.94	5151.15	2443.67	5382.7	1401.72	2091.49	-2496.2	0.515408	-0.287849		1.44928	-0.956213	0.956213
P06730|IF4E	Eukaryotic translation initiation factor 4E OS=Homo sapiens OX=9606 GN=EIF4E PE=1 SV=2	-2.33066	0.0420026	-1.37672	2808.9	5517.73	2236.28	5230.52	1582.77	2366.4	-2708.83	0.509068	-0.293224		1.37672	-0.974069	0.974069
P35268|RL22	60S ribosomal protein L22 OS=Homo sapiens OX=9606 GN=RPL22 PE=1 SV=2	-2.38013	0.0386036	-1.41337	2243.45	4408.8	2309.89	4335.98	1182.35	1888.93	-2165.35	0.508856	-0.293405		1.41337	-0.97467	0.97467
P19823|ITIH2	Inter-alpha-trypsin inhibitor heavy chain H2 OS=Homo sapiens OX=9606 GN=ITIH2 PE=1 SV=2	-2.83634	0.0176589	-1.75304	295495	595499	288400	532820	85566	244549	-300004	0.496214	-0.304331		1.75304	-1.01096	1.01096
Q9BW30|TPPP3	Tubulin polymerization-promoting protein family member 3 OS=Homo sapiens OX=9606 GN=TPPP3 PE=1 SV=1	-2.85826	0.0170075	-1.76936	2928.01	5916.7	2866.86	5621.44	1149.66	2288.74	-2988.69	0.494872	-0.305507		1.76936	-1.01487	1.01487
P23381|SYWC	Tryptophan--tRNA ligase, cytoplasmic OS=Homo sapiens OX=9606 GN=WARS PE=1 SV=2	-2.97264	0.0139825	-1.85442	4549.37	9231.94	4175.36	9354.87	2704.7	2751.83	-4682.57	0.492786	-0.307342		1.85442	-1.02097	1.02097
O75964|ATP5L	ATP synthase subunit g, mitochondrial OS=Homo sapiens OX=9606 GN=ATP5L PE=1 SV=3	-2.32604	0.0423348	-1.3733	1103.17	2242.43	1200.02	1751.99	359.69	1144.54	-1139.26	0.491951	-0.308078		1.3733	-1.02341	1.02341
Q8NBP7|PCSK9	Proprotein convertase subtilisin/kexin type 9 OS=Homo sapiens OX=9606 GN=PCSK9 PE=1 SV=3	-2.40152	0.037219	-1.42923	3118.58	6450.27	2293.71	5807.69	2673.76	2097.4	-3331.69	0.48348	-0.315621		1.42923	-1.04847	1.04847
P28838|AMPL	Cytosol aminopeptidase OS=Homo sapiens OX=9606 GN=LAP3 PE=1 SV=3	-2.28026	0.0457654	-1.33946	1554.23	3248.26	1626.08	3449.14	804.521	1632.26	-1694.04	0.478479	-0.320137		1.33946	-1.06347	1.06347
P61981|1433G	14-3-3 protein gamma OS=Homo sapiens OX=9606 GN=YWHAG PE=1 SV=2	-2.63847	0.024799	-1.60557	1527.75	3245.08	1374.48	3310.86	511.569	1510.02	-1717.33	0.470791	-0.327172		1.60557	-1.08684	1.08684
P15169|CBPN	Carboxypeptidase N catalytic chain OS=Homo sapiens OX=9606 GN=CPN1 PE=1 SV=1	-3.95747	0.00269748	-2.56904	51665.9	110394	51402.9	104418	9582.69	35063.8	-58727.6	0.468016	-0.329739		2.56904	-1.09537	1.09537
P62195|PRS8	26S proteasome regulatory subunit 8 OS=Homo sapiens OX=9606 GN=PSMC5 PE=1 SV=1	-2.83911	0.0175753	-1.7551	3442.31	7600.14	2900.82	7085.83	1044.86	3431.7	-4157.82	0.452928	-0.343971		1.7551	-1.14265	1.14265
P00742|FA10	Coagulation factor X OS=Homo sapiens OX=9606 GN=F10 PE=1 SV=2	-3.06275	0.0119882	-1.92125	16137.8	36202.6	16057.1	33574.2	5423.91	15102.7	-20064.8	0.445765	-0.350894		1.92125	-1.16565	1.16565
P31327|CPSM	Carbamoyl-phosphate synthase [ammonia], mitochondrial OS=Homo sapiens OX=9606 GN=CPS1 PE=1 SV=2	-2.71408	0.0217806	-1.66193	3186.74	7292.69	2245.36	8034.48	2406.57	2817.87	-4105.95	0.436977	-0.359541		1.66193	-1.19437	1.19437
P0C0L4|CO4A	Complement C4-A OS=Homo sapiens OX=9606 GN=C4A PE=1 SV=2	-3.33383	0.00756885	-2.12097	7011.57	16084.4	5972.33	16313.9	1939.01	6377.91	-9072.82	0.435924	-0.36059		2.12097	-1.19785	1.19785
Q99714|HCD2	3-hydroxyacyl-CoA dehydrogenase type-2 OS=Homo sapiens OX=9606 GN=HSD17B10 PE=1 SV=3	-2.23117	0.0497435	-1.30326	2114.66	4859.14	1420.18	5152.97	1499.42	2613.44	-2744.48	0.435192	-0.361319		1.30326	-1.20028	1.20028
P11169|GTR3	Solute carrier family 2, facilitated glucose transporter member 3 OS=Homo sapiens OX=9606 GN=SLC2A3 PE=1 SV=1	-2.25433	0.047827	-1.32033	1928.87	4739.03	1818.06	5561.14	987.317	2889.41	-2810.16	0.407018	-0.390386		1.32033	-1.29683	1.29683
Q9UBW5|BIN2	Bridging integrator 2 OS=Homo sapiens OX=9606 GN=BIN2 PE=1 SV=3	-2.97852	0.0138428	-1.85878	1844.95	4636.38	1775.42	3842.26	1176.06	1971.5	-2791.43	0.397929	-0.400194		1.85878	-1.32942	1.32942
Q02094|RHAG	Ammonium transporter Rh type A OS=Homo sapiens OX=9606 GN=RHAG PE=1 SV=2	-3.17112	0.00996873	-2.00136	1322.05	3329.73	1049.48	3471.7	953.799	1222.81	-2007.68	0.397045	-0.401161		2.00136	-1.33263	1.33263
P02765|FETUA	Alpha-2-HS-glycoprotein OS=Homo sapiens OX=9606 GN=AHSG PE=1 SV=1	-3.55643	0.00521217	-2.28298	20312.3	51166.4	17511.8	51572.3	9329.07	19093.5	-30854	0.396986	-0.401225		2.28298	-1.33284	1.33284
P18428|LBP	Lipopolysaccharide-binding protein OS=Homo sapiens OX=9606 GN=LBP PE=1 SV=3	-2.70213	0.0222319	-1.65302	1509.52	3803.68	1213.02	3366.24	1204.81	1695.13	-2294.16	0.396857	-0.401366		1.65302	-1.33331	1.33331
Q70J99|UN13D	Protein unc-13 homolog D OS=Homo sapiens OX=9606 GN=UNC13D PE=1 SV=1	-4.22345	0.00176196	-2.754	2667.26	6851.18	2330.94	6951.98	2126.61	1168.63	-4183.91	0.389315	-0.409699		2.754	-1.36099	1.36099
P04217|A1BG	Alpha-1B-glycoprotein OS=Homo sapiens OX=9606 GN=A1BG PE=1 SV=4	-3.67181	0.0043042	-2.36611	39057.4	111035	15717.5	111353	45926.3	14014.3	-71977.9	0.351757	-0.453758		2.36611	-1.50735	1.50735
O14974|MYPT1	Protein phosphatase 1 regulatory subunit 12A OS=Homo sapiens OX=9606 GN=PPP1R12A PE=1 SV=1	-5.63141	0.000217987	-3.66157	1227.85	3550.16	1022.75	3605.36	786.747	633.557	-2322.3	0.345859	-0.461101		3.66157	-1.53174	1.53174
Q96QK1|VPS35	Vacuolar protein sorting-associated protein 35 OS=Homo sapiens OX=9606 GN=VPS35 PE=1 SV=2	-3.33993	0.00749139	-2.12544	5111.08	14886.3	3470.91	12251.7	4425.05	5640.5	-9775.24	0.343341	-0.464275		2.12544	-1.54229	1.54229
Q9UNW1|MINP1	Multiple inositol polyphosphate phosphatase 1 OS=Homo sapiens OX=9606 GN=MINPP1 PE=1 SV=1	-2.36211	0.0398098	-1.40001	3658.18	11006.6	2797.6	10180.4	2357.35	7246.49	-7348.44	0.332362	-0.478389		1.40001	-1.58917	1.58917
Q9NTK5|OLA1	Obg-like ATPase 1 OS=Homo sapiens OX=9606 GN=OLA1 PE=1 SV=2	-4.26219	0.00165729	-2.7806	1026.68	3089.38	680.485	2989.97	702.593	954.789	-2062.7	0.332326	-0.478435		2.7806	-1.58933	1.58933
Q9Y608|LRRF2	Leucine-rich repeat flightless-interacting protein 2 OS=Homo sapiens OX=9606 GN=LRRFIP2 PE=1 SV=1	-3.35369	0.00731971	-2.13551	1027.05	3101.15	820.795	3125.36	711.664	1337.33	-2074.11	0.331183	-0.479932		2.13551	-1.5943	1.5943
P28482|MK01	Mitogen-activated protein kinase 1 OS=Homo sapiens OX=9606 GN=MAPK1 PE=1 SV=3	-2.80656	0.0185842	-1.73086	2252.1	6960.36	2183.05	6325.07	1604.01	3783.26	-4708.27	0.32356	-0.490045		1.73086	-1.62789	1.62789
Q9UK55|ZPI	Protein Z-dependent protease inhibitor OS=Homo sapiens OX=9606 GN=SERPINA10 PE=1 SV=1	-3.38971	0.00688916	-2.16183	4949.4	15367.9	4395.57	12328.3	2757.07	7005.63	-10418.5	0.322062	-0.492061		2.16183	-1.63459	1.63459
P04216|THY1	Thy-1 membrane glycoprotein OS=Homo sapiens OX=9606 GN=THY1 PE=1 SV=2	-4.21462	0.00178679	-2.74793	9242.02	31894.9	6331.13	33722.2	8048.91	10418.6	-22652.9	0.289765	-0.537954		2.74793	-1.78705	1.78705
P02741|CRP	C-reactive protein OS=Homo sapiens OX=9606 GN=CRP PE=1 SV=1	-5.02078	0.000521141	-3.28304	627.595	2348.2	510.735	2439.45	302.713	782.949	-1720.6	0.267267	-0.573055		3.28304	-1.90365	1.90365
O96000|NDUBA	NADH dehydrogenase [ubiquinone] 1 beta subcomplex subunit 10 OS=Homo sapiens OX=9606 GN=NDUFB10 PE=1 SV=3	-3.38241	0.00697431	-2.1565	4977.27	19072	4715.5	22933.8	2915.45	9781.97	-14094.7	0.260973	-0.583405		2.1565	-1.93803	1.93803
O75594|PGRP1	Peptidoglycan recognition protein 1 OS=Homo sapiens OX=9606 GN=PGLYRP1 PE=1 SV=1	-3.64925	0.00446787	-2.3499	2786.51	10792.2	2473.99	10745.6	736.099	5323.01	-8005.68	0.258197	-0.588049		2.3499	-1.95346	1.95346
O75746|CMC1	Calcium-binding mitochondrial carrier protein Aralar1 OS=Homo sapiens OX=9606 GN=SLC25A12 PE=1 SV=2	-3.01093	0.0130967	-1.88284	727.351	3261.24	505.14	3174.7	857.865	1874.42	-2533.89	0.223029	-0.651639		1.88284	-2.1647	2.1647
Q9NYU2|UGGG1	UDP-glucose:glycoprotein glucosyltransferase 1 OS=Homo sapiens OX=9606 GN=UGGT1 PE=1 SV=3	-2.22726	0.0500748	-1.30038	2699.31	5753.28	2822.54	4811.94	1222.22	3128.42	-3053.97	0.469177	-0.328663		1.30038	-1.09179	1.09179
A0A0J9YX35|HV64D	Immunoglobulin heavy variable 3-64D OS=Homo sapiens OX=9606 GN=IGHV3-64D PE=3 SV=1	2.22283	0.050452	-1.29712	12233.1	4141.65	12171.2	3288.24	8527.72	2604.33	8091.46	2.95368	0.470364		1.29712	1.56251	-1.56251
P35749|MYH11	Myosin-11 OS=Homo sapiens OX=9606 GN=MYH11 PE=1 SV=3	-2.21538	0.0510933	-1.29164	5427.6	8364.49	5184.96	9485.46	1751.97	2734.08	-2936.89	0.648886	-0.187831		1.29164	-0.623962	0.623962
P0DJI8|SAA1	Serum amyloid A-1 protein OS=Homo sapiens OX=9606 GN=SAA1 PE=1 SV=1	-2.21362	0.0512453	-1.29035	5313.86	8075.99	5005.08	7781.6	1673.69	2557.46	-2762.13	0.657983	-0.181786		1.29035	-0.603879	0.603879
P55058|PLTP	Phospholipid transfer protein OS=Homo sapiens OX=9606 GN=PLTP PE=1 SV=1	-2.2128	0.0513169	-1.28974	820.298	2411.15	466.57	2065.2	867.698	1532.41	-1590.85	0.34021	-0.468253		1.28974	-1.5555	1.5555
P13646|K1C13	Keratin, type I cytoskeletal 13 OS=Homo sapiens OX=9606 GN=KRT13 PE=1 SV=4	2.21246	0.0513465	-1.28949	21403.7	11007.7	20985	8193.55	9097.74	7050.3	10396	1.94443	0.288793		1.28949	0.959351	-0.959351
Q3ZCW2|LEGL	Galectin-related protein OS=Homo sapiens OX=9606 GN=LGALSL PE=1 SV=2	2.19353	0.053018	-1.27558	24283.8	9397.96	24590	11977.1	15727.4	5382.11	14885.9	2.58395	0.412284		1.27558	1.36958	-1.36958
P02787|TRFE	Serotransferrin OS=Homo sapiens OX=9606 GN=TF PE=1 SV=3	-2.19238	0.0531214	-1.27473	66831.7	157732	70704.9	154355	15107.1	100431	-90900.5	0.423704	-0.372938		1.27473	-1.23887	1.23887
Q9Y3I1|FBX7	F-box only protein 7 OS=Homo sapiens OX=9606 GN=FBXO7 PE=1 SV=1	-2.18728	0.0535821	-1.27098	1730.19	3098.17	1813.26	3086.81	921.552	1223.8	-1367.98	0.558456	-0.253011		1.27098	-0.840485	0.840485
A0A0B4J1Y9|HV372	Immunoglobulin heavy variable 3-72 OS=Homo sapiens OX=9606 GN=IGHV3-72 PE=3 SV=1	-2.18262	0.0540059	-1.26756	12422.9	23977.9	11124.3	22141	4207.9	12266.2	-11555	0.518097	-0.285589		1.26756	-0.948707	0.948707
P23634|AT2B4	Plasma membrane calcium-transporting ATPase 4 OS=Homo sapiens OX=9606 GN=ATP2B4 PE=1 SV=2	-2.16955	0.0552117	-1.25797	3698.96	7401.98	3699.68	6795.06	1333.23	3962.54	-3703.02	0.499726	-0.301268		1.25797	-1.00079	1.00079
P51884|LUM	Lumican OS=Homo sapiens OX=9606 GN=LUM PE=1 SV=2	-2.16112	0.0560032	-1.25179	5258.6	9232.53	4645.2	7685.65	2769.64	3552	-3973.92	0.569574	-0.24445		1.25179	-0.812046	0.812046
O75643|U520	U5 small nuclear ribonucleoprotein 200 kDa helicase OS=Homo sapiens OX=9606 GN=SNRNP200 PE=1 SV=2	-2.16112	0.0560038	-1.25178	5831.45	10115.9	5525.85	10922	4025.89	2715.61	-4284.46	0.576463	-0.239229		1.25178	-0.7947	0.7947
P03952|KLKB1	Plasma kallikrein OS=Homo sapiens OX=9606 GN=KLKB1 PE=1 SV=1	-2.15955	0.0561525	-1.25063	16975.6	23271.9	16738.5	21558.1	2191.09	6797.21	-6296.29	0.729447	-0.137006		1.25063	-0.455125	0.455125
P13010|XRCC5	X-ray repair cross-complementing protein 5 OS=Homo sapiens OX=9606 GN=XRCC5 PE=1 SV=3	-2.14812	0.0572459	-1.24226	4955.11	10099.9	3492.6	8775.36	3844.05	4431.74	-5144.81	0.490609	-0.309265		1.24226	-1.02735	1.02735
P08246|ELNE	Neutrophil elastase OS=Homo sapiens OX=9606 GN=ELANE PE=1 SV=1	-2.1442	0.0576254	-1.23939	4851.03	10258.7	3878.81	10168.1	3650.06	4983.94	-5407.65	0.472871	-0.325257		1.23939	-1.08048	1.08048
O60763|USO1	General vesicular transport factor p115 OS=Homo sapiens OX=9606 GN=USO1 PE=1 SV=2	-2.13954	0.0580804	-1.23597	3077.82	13298.7	2604.1	6891.35	1979.51	11533	-10220.9	0.231437	-0.635568		1.23597	-2.11131	2.11131
P38117|ETFB	Electron transfer flavoprotein subunit beta OS=Homo sapiens OX=9606 GN=ETFB PE=1 SV=3	-2.13935	0.0580982	-1.23584	1763.89	3560.85	1816.47	3891.25	364.649	2024.9	-1796.97	0.495355	-0.305084		1.23584	-1.01347	1.01347
P21810|PGS1	Biglycan OS=Homo sapiens OX=9606 GN=BGN PE=1 SV=2	-2.13834	0.0581978	-1.23509	2737.45	5501.29	2989.05	4481.17	1470.84	2803.62	-2763.84	0.497601	-0.303119		1.23509	-1.00694	1.00694
Q7KZF4|SND1	Staphylococcal nuclease domain-containing protein 1 OS=Homo sapiens OX=9606 GN=SND1 PE=1 SV=1	-2.12401	0.0596199	-1.22461	14053.5	24901.3	15246	26536.2	3863.23	11898.7	-10847.8	0.564368	-0.248438		1.22461	-0.825292	0.825292
P50995|ANX11	Annexin A11 OS=Homo sapiens OX=9606 GN=ANXA11 PE=1 SV=1	2.11737	0.0602903	-1.21975	35514.5	19082.6	39016.1	15462.8	16046.9	10190.8	16431.9	1.86109	0.269768		1.21975	0.896149	-0.896149
P00738|HPT	Haptoglobin OS=Homo sapiens OX=9606 GN=HP PE=1 SV=1	-2.10858	0.0611885	-1.21333	85736.3	361014	74250.1	328601	37546.6	317573	-275278	0.237487	-0.624359		1.21333	-2.07408	2.07408
P04430|KV116	Immunoglobulin kappa variable 1-16 OS=Homo sapiens OX=9606 GN=IGKV1-16 PE=1 SV=2	2.1067	0.0613816	-1.21196	8287.46	4266.73	8289.97	3846.71	4491.98	1295.11	4020.73	1.94234	0.288326		1.21196	0.957799	-0.957799
P11047|LAMC1	Laminin subunit gamma-1 OS=Homo sapiens OX=9606 GN=LAMC1 PE=1 SV=3	2.10437	0.0616233	-1.21025	28461.7	8953.57	29791.3	6402.27	20482.7	9802.6	19508.1	3.17881	0.502265		1.21025	1.66849	-1.66849
P14618|KPYM	Pyruvate kinase PKM OS=Homo sapiens OX=9606 GN=PKM PE=1 SV=4	2.09795	0.0622916	-1.20557	83950.2	34789.2	66047.4	33285.9	55244.3	15577.8	49161	2.41311	0.382578		1.20557	1.27089	-1.27089
P61204|ARF3	ADP-ribosylation factor 3 OS=Homo sapiens OX=9606 GN=ARF3 PE=1 SV=2	2.08916	0.0632186	-1.19915	10824.4	5281.92	9789.9	4971.1	4796.96	4383.97	5542.5	2.04933	0.311613		1.19915	1.03516	-1.03516
P00441|SODC	Superoxide dismutase [Cu-Zn] OS=Homo sapiens OX=9606 GN=SOD1 PE=1 SV=2	-2.0846	0.0637037	-1.19584	2818.02	5819.85	2731.45	4860.58	1072.97	3360.11	-3001.83	0.484208	-0.314968		1.19584	-1.0463	1.0463
P31025|LCN1	Lipocalin-1 OS=Homo sapiens OX=9606 GN=LCN1 PE=1 SV=1	2.07762	0.0644542	-1.19075	21119	11158	25133.8	8154.74	9153	7358.05	9960.98	1.89272	0.277087		1.19075	0.920463	-0.920463
P11277|SPTB1	Spectrin beta chain, erythrocytic OS=Homo sapiens OX=9606 GN=SPTB PE=1 SV=5	-2.06271	0.0660861	-1.17989	24236.5	30286.1	23734.9	31346.8	5402.2	4735.46	-6049.55	0.800253	-0.0967727		1.17989	-0.321472	0.321472
P01042|KNG1	Kininogen-1 OS=Homo sapiens OX=9606 GN=KNG1 PE=1 SV=2	-2.05353	0.0671103	-1.17321	37270.3	51744.7	38459.5	54940.6	6761.35	15886.3	-14474.4	0.720273	-0.142503		1.17321	-0.473384	0.473384
P13798|ACPH	Acylamino-acid-releasing enzyme OS=Homo sapiens OX=9606 GN=APEH PE=1 SV=4	-2.0415	0.0684755	-1.16447	8481.28	22811.6	7635.34	19686.3	2515.32	17009.2	-14330.3	0.371797	-0.429694		1.16447	-1.42741	1.42741
O95461|LARG1	LARGE xylosyl- and glucuronyltransferase 1 OS=Homo sapiens OX=9606 GN=LARGE1 PE=1 SV=1	-2.04017	0.0686282	-1.1635	6895.49	16276.7	5499.54	17384.9	6017.27	9521.4	-9381.24	0.423641	-0.373002		1.1635	-1.23909	1.23909
P02790|HEMO	Hemopexin OS=Homo sapiens OX=9606 GN=HPX PE=1 SV=2	-2.03835	0.0688367	-1.16218	83502.5	142858	96836.2	126961	41877.3	57740.6	-59355.9	0.584512	-0.233206		1.16218	-0.774694	0.774694
P15311|EZRI	Ezrin OS=Homo sapiens OX=9606 GN=EZR PE=1 SV=4	2.01868	0.0711371	-1.1479	5122.24	3022.49	5394.75	2929.28	1986.36	1595.62	2099.75	1.69471	0.229095		1.1479	0.761038	-0.761038
O43396|TXNL1	Thioredoxin-like protein 1 OS=Homo sapiens OX=9606 GN=TXNL1 PE=1 SV=3	2.01839	0.0711714	-1.14769	5860.87	2935.9	4965.19	3161.82	3371.85	1109.5	2924.97	1.99628	0.300221		1.14769	0.997311	-0.997311
A0A0C4DH72|KV106	Immunoglobulin kappa variable 1-6 OS=Homo sapiens OX=9606 GN=IGKV1-6 PE=3 SV=1	-2.01258	0.0718642	-1.14349	59355.6	86197.1	66064.7	84645	14379.1	29333.7	-26841.5	0.688603	-0.162031		1.14349	-0.538255	0.538255
P80108|PHLD	Phosphatidylinositol-glycan-specific phospholipase D OS=Homo sapiens OX=9606 GN=GPLD1 PE=1 SV=3	-2.01044	0.0721218	-1.14193	25434.3	38254.4	25393.2	35619.5	5617.83	14574.7	-12820.1	0.664871	-0.177262		1.14193	-0.588853	0.588853
P16870|CBPE	Carboxypeptidase E OS=Homo sapiens OX=9606 GN=CPE PE=1 SV=1	2.00552	0.0727161	-1.13837	54761.6	14161.1	69212.6	3969.7	42356.3	25786.6	40600.5	3.86703	0.587378		1.13837	1.95123	-1.95123
P21397|AOFA	Amine oxidase [flavin-containing] A OS=Homo sapiens OX=9606 GN=MAOA PE=1 SV=1	-2.00195	0.07315	-1.13579	4401.23	6828.75	4351.95	7462.17	2334.32	1836.57	-2427.51	0.644515	-0.190767		1.13579	-0.633713	0.633713
Q14103|HNRPD	Heterogeneous nuclear ribonucleoprotein D0 OS=Homo sapiens OX=9606 GN=HNRNPD PE=1 SV=1	1.99238	0.0743251	-1.12886	4200.8	2218.01	4285.36	1759.24	2096.1	1244.45	1982.78	1.89394	0.277367		1.12886	0.921394	-0.921394
P07477|TRY1	Trypsin-1 OS=Homo sapiens OX=9606 GN=PRSS1 PE=1 SV=1	-1.98701	0.0749927	-1.12498	8581.22	12021.3	8018.61	10946.3	2677.41	3288.66	-3440.06	0.713836	-0.146402		1.12498	-0.486336	0.486336
Q86VE9|SERC5	Serine incorporator 5 OS=Homo sapiens OX=9606 GN=SERINC5 PE=2 SV=1	1.98243	0.0755664	-1.12167	14351.1	8910.99	13453	8001.71	5832.7	3340.95	5440.1	1.61049	0.206959		1.12167	0.687503	-0.687503
Q15366|PCBP2	Poly(rC)-binding protein 2 OS=Homo sapiens OX=9606 GN=PCBP2 PE=1 SV=1	1.98217	0.0755993	-1.12148	398.916	0	269.875	0	492.965	0	398.916	âˆž	âˆž		1.12148	#VALUE!	#VALUE!
P31153|METK2	S-adenosylmethionine synthase isoform type-2 OS=Homo sapiens OX=9606 GN=MAT2A PE=1 SV=1	1.98047	0.0758136	-1.12025	15409.5	6257.92	13361.6	4826.33	10936.3	2917.9	9151.55	2.46239	0.391358		1.12025	1.30006	-1.30006
P02647|APOA1	Apolipoprotein A-I OS=Homo sapiens OX=9606 GN=APOA1 PE=1 SV=1	-1.97814	0.0761077	-1.11857	28747.1	267430	28426.6	99930.9	3279.47	295538	-238683	0.107494	-0.968616		1.11857	-3.21767	3.21767
Q14108|SCRB2	Lysosome membrane protein 2 OS=Homo sapiens OX=9606 GN=SCARB2 PE=1 SV=2	-1.96439	0.077867	-1.10865	4222.62	10187.4	4123.52	9825.74	1596.43	7264.46	-5964.81	0.414493	-0.382483		1.10865	-1.27058	1.27058
Q15149|PLEC	Plectin OS=Homo sapiens OX=9606 GN=PLEC PE=1 SV=3	1.9622	0.0781499	-1.10707	101712	43970	94757.3	40183.2	65662.5	29736	57742.3	2.31322	0.364217		1.10707	1.2099	-1.2099
P06753|TPM3	Tropomyosin alpha-3 chain OS=Homo sapiens OX=9606 GN=TPM3 PE=1 SV=2	1.95474	0.079124	-1.10169	15996.6	7956.9	19564.5	7802.05	9134.01	4250.42	8039.67	2.0104	0.303283		1.10169	1.00748	-1.00748
P08670|VIME	Vimentin OS=Homo sapiens OX=9606 GN=VIM PE=1 SV=4	-1.95375	0.0792533	-1.10098	11783.5	16212.8	11808.9	17588	3555.82	4265.42	-4429.3	0.726802	-0.138584		1.10098	-0.460365	0.460365
P01767|HV353	Immunoglobulin heavy variable 3-53 OS=Homo sapiens OX=9606 GN=IGHV3-53 PE=1 SV=2	-1.94496	0.0804172	-1.09465	8261.62	14044.7	6110.95	14149.6	6311.95	3633.85	-5783.09	0.588237	-0.230448		1.09465	-0.76553	0.76553
Q07020|RL18	60S ribosomal protein L18 OS=Homo sapiens OX=9606 GN=RPL18 PE=1 SV=2	1.93603	0.081616	-1.08822	6197.46	2998.52	5841.84	2848.78	3517.84	2001.45	3198.94	2.06684	0.315307		1.08822	1.04743	-1.04743
O43242|PSMD3	26S proteasome non-ATPase regulatory subunit 3 OS=Homo sapiens OX=9606 GN=PSMD3 PE=1 SV=2	1.93484	0.0817773	-1.08737	52042.1	17889.6	51432.6	7878.83	38629.4	19421.4	34152.5	2.90907	0.463754		1.08737	1.54056	-1.54056
P60953|CDC42	Cell division control protein 42 homolog OS=Homo sapiens OX=9606 GN=CDC42 PE=1 SV=2	1.9259	0.0829956	-1.08094	3646.65	2402.82	3714.82	2280.77	1239.41	983.133	1243.83	1.51766	0.181173		1.08094	0.601844	-0.601844
Q13201|MMRN1	Multimerin-1 OS=Homo sapiens OX=9606 GN=MMRN1 PE=1 SV=3	-1.92452	0.0831846	-1.07996	7264.6	14540.8	7171.83	12254.6	2384.34	8948.83	-7276.24	0.4996	-0.301378		1.07996	-1.00115	1.00115
P05091|ALDH2	Aldehyde dehydrogenase, mitochondrial OS=Homo sapiens OX=9606 GN=ALDH2 PE=1 SV=2	1.9153	0.0844622	-1.07334	7242.43	5298.13	7263.4	5424.28	1752.2	1764.33	1944.3	1.36698	0.135762		1.07334	0.450991	-0.450991
P04792|HSPB1	Heat shock protein beta-1 OS=Homo sapiens OX=9606 GN=HSPB1 PE=1 SV=2	-1.91434	0.0845963	-1.07265	826.07	1303.16	985.645	1162	349.772	500.317	-477.088	0.633899	-0.19798		1.07265	-0.657676	0.657676
P98164|LRP2	Low-density lipoprotein receptor-related protein 2 OS=Homo sapiens OX=9606 GN=LRP2 PE=1 SV=3	-1.91283	0.0848075	-1.07157	1222.47	2426.98	1198.77	2284.36	677.455	1385.7	-1204.5	0.503702	-0.297826		1.07157	-0.989357	0.989357
P54709|AT1B3	Sodium/potassium-transporting ATPase subunit beta-3 OS=Homo sapiens OX=9606 GN=ATP1B3 PE=1 SV=1	1.90501	0.0859095	-1.06596	1910.42	1173.68	2237.33	1058.89	846.192	425.87	736.743	1.62772	0.21158		1.06596	0.702853	-0.702853
P12838|DEF4	Neutrophil defensin 4 OS=Homo sapiens OX=9606 GN=DEFA4 PE=1 SV=2	1.90362	0.0861063	-1.06497	12269.1	5233.03	14606	3972.5	8143.66	3955.93	7036.05	2.34455	0.370059		1.06497	1.22931	-1.22931
P28289|TMOD1	Tropomodulin-1 OS=Homo sapiens OX=9606 GN=TMOD1 PE=1 SV=1	-1.90176	0.0863709	-1.06363	7811.65	11474.6	7110.41	10159.9	2263.9	4139.29	-3662.97	0.680776	-0.166996		1.06363	-0.554748	0.554748
P30626|SORCN	Sorcin OS=Homo sapiens OX=9606 GN=SRI PE=1 SV=1	1.89872	0.0868052	-1.06145	5575.31	3748.79	5803	3330.6	1517.63	1802.54	1826.52	1.48723	0.172378		1.06145	0.572626	-0.572626
Q5R3I4|TTC38	Tetratricopeptide repeat protein 38 OS=Homo sapiens OX=9606 GN=TTC38 PE=1 SV=1	1.89356	0.0875463	-1.05776	6331.31	3530.2	6945.02	3130.98	2972.47	2072.2	2801.11	1.79347	0.253694		1.05776	0.842753	-0.842753
P04070|PROC	Vitamin K-dependent protein C OS=Homo sapiens OX=9606 GN=PROC PE=1 SV=1	-1.88065	0.0894274	-1.04853	3047.2	5567.91	2314.15	6325.41	2023.31	2585.58	-2520.71	0.547279	-0.261791		1.04853	-0.869651	0.869651
P47989|XDH	Xanthine dehydrogenase/oxidase OS=Homo sapiens OX=9606 GN=XDH PE=1 SV=4	-1.87837	0.0897645	-1.0469	227.701	457.392	222.637	349.915	62.4057	292.957	-229.692	0.497823	-0.302925		1.0469	-1.00629	1.00629
O00303|EIF3F	Eukaryotic translation initiation factor 3 subunit F OS=Homo sapiens OX=9606 GN=EIF3F PE=1 SV=1	-1.8717	0.0907536	-1.04214	3101.08	5174.21	2733.97	5575.46	1672.49	2136.28	-2073.13	0.599333	-0.222332		1.04214	-0.73857	0.73857
Q9P265|DIP2B	Disco-interacting protein 2 homolog B OS=Homo sapiens OX=9606 GN=DIP2B PE=1 SV=3	1.86789	0.0913245	-1.03941	802338	434635	925799	351988	414027	247169	367702	1.846	0.266232		1.03941	0.884404	-0.884404
P02649|APOE	Apolipoprotein E OS=Homo sapiens OX=9606 GN=APOE PE=1 SV=1	-1.86105	0.0923556	-1.03454	231162	297376	219154	285079	47219.8	73249.2	-66214.2	0.777339	-0.10939		1.03454	-0.363384	0.363384
P00746|CFAD	Complement factor D OS=Homo sapiens OX=9606 GN=CFD PE=1 SV=5	-1.86049	0.0924407	-1.03414	4995.36	7669.25	4868.61	6389.55	1831.53	3006.44	-2673.89	0.651349	-0.186186		1.03414	-0.618496	0.618496
P06396|GELS	Gelsolin OS=Homo sapiens OX=9606 GN=GSN PE=1 SV=1	1.85393	0.0934416	-1.02946	54691.1	36446.4	54749.4	36490.2	21051.4	11744	18244.7	1.50059	0.176262		1.02946	0.58553	-0.58553
P07360|CO8G	Complement component C8 gamma chain OS=Homo sapiens OX=9606 GN=C8G PE=1 SV=3	-1.84937	0.0941417	-1.02622	80591.5	96397.8	80774.9	90335.9	13563.6	15947.3	-15806.2	0.836031	-0.0777776		1.02622	-0.258372	0.258372
P23219|PGH1	Prostaglandin G/H synthase 1 OS=Homo sapiens OX=9606 GN=PTGS1 PE=1 SV=2	1.8475	0.0944309	-1.02489	17644.9	12721.6	17436.3	13465.1	4777.72	4447.73	4923.34	1.38701	0.142079		1.02489	0.471976	-0.471976
P98160|PGBM	Basement membrane-specific heparan sulfate proteoglycan core protein OS=Homo sapiens OX=9606 GN=HSPG2 PE=1 SV=4	1.8474	0.0944462	-1.02482	68234.7	47776.1	59606.2	49194.1	21161.7	16971	20458.6	1.42822	0.154794		1.02482	0.514216	-0.514216
O14523|C2C2L	Phospholipid transfer protein C2CD2L OS=Homo sapiens OX=9606 GN=C2CD2L PE=1 SV=3	-1.84434	0.094922	-1.02263	1433.12	3042.2	1490.2	2074.19	834.331	1967.44	-1609.08	0.47108	-0.326906		1.02263	-1.08596	1.08596
Q9UHG3|PCYOX	Prenylcysteine oxidase 1 OS=Homo sapiens OX=9606 GN=PCYOX1 PE=1 SV=3	1.83122	0.0969822	-1.01331	16007.7	4983.25	12380.3	4743.53	14600.8	2068.1	11024.4	3.2123	0.506816		1.01331	1.6836	-1.6836
Q96HE7|ERO1A	ERO1-like protein alpha OS=Homo sapiens OX=9606 GN=ERO1A PE=1 SV=2	1.82432	0.0980826	-1.00841	2913.11	2065.56	3206.08	1987.35	947.165	630.783	847.542	1.41032	0.149318		1.00841	0.496023	-0.496023
P12111|CO6A3	Collagen alpha-3(VI) chain OS=Homo sapiens OX=9606 GN=COL6A3 PE=1 SV=5	1.82413	0.0981122	-1.00828	49120.4	14029.5	34476.8	13675.2	46864.5	4910.13	35091	3.50124	0.544221		1.00828	1.80786	-1.80786
Q99623|PHB2	Prohibitin-2 OS=Homo sapiens OX=9606 GN=PHB2 PE=1 SV=2	-1.82335	0.0982383	-1.00772	6699.07	19458.3	5278.7	22187.9	6958.93	15664.5	-12759.2	0.344279	-0.463089		1.00772	-1.53835	1.53835
P69905|HBA	Hemoglobin subunit alpha OS=Homo sapiens OX=9606 GN=HBA1 PE=1 SV=2	-1.81805	0.0990912	-1.00397	59707.4	102916	52577.2	109381	32401.3	48365.2	-43208.5	0.580157	-0.236454		1.00397	-0.785484	0.785484
Q00796|DHSO	Sorbitol dehydrogenase OS=Homo sapiens OX=9606 GN=SORD PE=1 SV=4	-1.81138	0.100177	-0.999231	19069	31280.6	15911.6	30077.2	12494.7	10797.2	-12211.6	0.609611	-0.214948		0.999231	-0.71404	0.71404
P05387|RLA2	60S acidic ribosomal protein P2 OS=Homo sapiens OX=9606 GN=RPLP2 PE=1 SV=1	-1.81041	0.100335	-0.998546	1420.41	2335.83	1295.68	2207.47	815.891	931.859	-915.417	0.608098	-0.216027		0.998546	-0.717625	0.717625
Q6P1X5|TAF2	Transcription initiation factor TFIID subunit 2 OS=Homo sapiens OX=9606 GN=TAF2 PE=1 SV=3	1.79569	0.102771	-0.988131	524794	245686	480048	185653	350180	149429	279108	2.13604	0.329609		0.988131	1.09494	-1.09494
O15031|PLXB2	Plexin-B2 OS=Homo sapiens OX=9606 GN=PLXNB2 PE=1 SV=3	-1.79457	0.102958	-0.987338	3166.64	5194.55	3778.54	4749.99	1335.45	2424.52	-2027.91	0.609609	-0.214949		0.987338	-0.714045	0.714045
O43813|LANC1	LanC-like protein 1 OS=Homo sapiens OX=9606 GN=LANCL1 PE=1 SV=1	-1.7887	0.103947	-0.983188	1666.99	4393.78	1089.86	3706.95	1769.77	3288.11	-2726.79	0.379398	-0.420905		0.983188	-1.39822	1.39822
Q02978|M2OM	Mitochondrial 2-oxoglutarate/malate carrier protein OS=Homo sapiens OX=9606 GN=SLC25A11 PE=1 SV=3	-1.77797	0.105776	-0.975614	11195.8	13534.5	10554	14047.7	2794.1	1604.58	-2338.74	0.827201	-0.0823887		0.975614	-0.273689	0.273689
P01009|A1AT	Alpha-1-antitrypsin OS=Homo sapiens OX=9606 GN=SERPINA1 PE=1 SV=3	-1.77303	0.106627	-0.972135	16141.1	47432.5	14732.5	27894.4	7022.64	42655.7	-31291.4	0.340296	-0.468143		0.972135	-1.55514	1.55514
P19440|GGT1	Glutathione hydrolase 1 proenzyme OS=Homo sapiens OX=9606 GN=GGT1 PE=1 SV=2	-1.77301	0.10663	-0.972122	7356.8	25217.1	2497.87	24651.6	8586.34	23132.6	-17860.3	0.291738	-0.535007		0.972122	-1.77725	1.77725
P22695|QCR2	Cytochrome b-c1 complex subunit 2, mitochondrial OS=Homo sapiens OX=9606 GN=UQCRC2 PE=1 SV=3	-1.77267	0.10669	-0.971878	2978.29	4856.86	2289.05	5338.08	1397.09	2187.79	-1878.57	0.613214	-0.212388		0.971878	-0.705538	0.705538
Q01469|FABP5	Fatty acid-binding protein, epidermal OS=Homo sapiens OX=9606 GN=FABP5 PE=1 SV=3	1.76684	0.107703	-0.967773	43187.2	13525.2	38764.9	5473.99	36735.2	18481.6	29661.9	3.19308	0.50421		0.967773	1.67495	-1.67495
P02771|FETA	Alpha-fetoprotein OS=Homo sapiens OX=9606 GN=AFP PE=1 SV=1	1.75411	0.109948	-0.958813	10019.8	5348.17	10776.9	4365	5660.23	3243.39	4671.64	1.8735	0.272655		0.958813	0.905739	-0.905739
Q99733|NP1L4	Nucleosome assembly protein 1-like 4 OS=Homo sapiens OX=9606 GN=NAP1L4 PE=1 SV=1	-1.74734	0.111158	-0.95406	926.441	1849.73	745.308	2109.85	571.603	1161.25	-923.291	0.500852	-0.300291		0.95406	-0.997545	0.997545
P08243|ASNS	Asparagine synthetase [glutamine-hydrolyzing] OS=Homo sapiens OX=9606 GN=ASNS PE=1 SV=4	-1.73987	0.112509	-0.948812	4453.5	6985.22	5342.33	5601.3	1797.73	3077.74	-2531.72	0.637561	-0.195479		0.948812	-0.649366	0.649366
Q9BRA2|TXD17	Thioredoxin domain-containing protein 17 OS=Homo sapiens OX=9606 GN=TXNDC17 PE=1 SV=1	1.73359	0.113656	-0.944409	5481.96	2290.89	6030.2	999.521	3764.19	2482.08	3191.07	2.39294	0.378932		0.944409	1.25878	-1.25878
P02749|APOH	Beta-2-glycoprotein 1 OS=Homo sapiens OX=9606 GN=APOH PE=1 SV=3	-1.73149	0.114041	-0.942939	22994.6	31875.4	23751.4	33381.5	2985.45	12203.5	-8880.78	0.721391	-0.141829		0.942939	-0.471147	0.471147
O60488|ACSL4	Long-chain-fatty-acid--CoA ligase 4 OS=Homo sapiens OX=9606 GN=ACSL4 PE=1 SV=2	1.72926	0.114452	-0.941378	5993.91	2360.22	4434.13	1826.38	4929.48	1480.85	3633.69	2.53956	0.404758		0.941378	1.34458	-1.34458
Q99613|EIF3C	Eukaryotic translation initiation factor 3 subunit C OS=Homo sapiens OX=9606 GN=EIF3C PE=1 SV=1	1.72199	0.1158	-0.93629	15999.2	9359.17	17399.9	6179.96	7413.8	5852.37	6640.08	1.70947	0.232862		0.93629	0.773552	-0.773552
P17931|LEG3	Galectin-3 OS=Homo sapiens OX=9606 GN=LGALS3 PE=1 SV=5	-1.71698	0.116738	-0.932788	7935.33	15154.5	7047.22	10731.7	2477.14	9996.7	-7219.17	0.523628	-0.280977		0.932788	-0.933385	0.933385
P36980|FHR2	Complement factor H-related protein 2 OS=Homo sapiens OX=9606 GN=CFHR2 PE=1 SV=1	1.71416	0.117271	-0.930811	44721.7	32006.5	40272.7	35494.3	11009.2	14454.6	12715.2	1.39727	0.14528		0.930811	0.482609	-0.482609
Q06033|ITIH3	Inter-alpha-trypsin inhibitor heavy chain H3 OS=Homo sapiens OX=9606 GN=ITIH3 PE=1 SV=2	-1.70953	0.118146	-0.927579	31500.1	45565.9	32401.7	40374.3	12130.5	16094.7	-14065.8	0.691308	-0.160328		0.927579	-0.532599	0.532599
O94874|UFL1	E3 UFM1-protein ligase 1 OS=Homo sapiens OX=9606 GN=UFL1 PE=1 SV=2	-1.70696	0.118635	-0.925787	2824.45	4392.19	2547.94	4006.35	1589.69	1591.88	-1567.74	0.643062	-0.191747		0.925787	-0.63697	0.63697
Q99715|COCA1	Collagen alpha-1(XII) chain OS=Homo sapiens OX=9606 GN=COL12A1 PE=1 SV=2	1.69748	0.120456	-0.91917	5561.09	3962.94	5758.6	3734.73	1238.77	1945.21	1598.15	1.40327	0.147143		0.91917	0.488797	-0.488797
Q9H223|EHD4	EH domain-containing protein 4 OS=Homo sapiens OX=9606 GN=EHD4 PE=1 SV=1	1.69681	0.120586	-0.918704	16622.5	11324.4	14106.9	11586.2	7229.74	2495.21	5298.06	1.46784	0.16668		0.918704	0.553698	-0.553698
P61626|LYSC	Lysozyme C OS=Homo sapiens OX=9606 GN=LYZ PE=1 SV=1	1.69605	0.120733	-0.918174	17791.4	11481.8	15757.7	11618.2	8777.49	2448.38	6309.62	1.54953	0.1902		0.918174	0.631831	-0.631831
O43488|ARK72	Aflatoxin B1 aldehyde reductase member 2 OS=Homo sapiens OX=9606 GN=AKR7A2 PE=1 SV=3	1.69586	0.12077	-0.918041	6369.41	3890.79	5565.2	3515.89	3169.17	1665.4	2478.62	1.63705	0.214061		0.918041	0.711096	-0.711096
P01817|HV205	Immunoglobulin heavy variable 2-5 OS=Homo sapiens OX=9606 GN=IGHV2-5 PE=1 SV=2	-1.6921	0.1215	-0.915424	6804.8	11344.7	5227.15	11097.5	5027.82	4232.28	-4539.92	0.599821	-0.221978		0.915424	-0.737396	0.737396
P46109|CRKL	Crk-like protein OS=Homo sapiens OX=9606 GN=CRKL PE=1 SV=1	-1.68865	0.122174	-0.913021	4184.94	9105.29	2705	7728.68	4086.82	5851.37	-4920.35	0.459617	-0.337604		0.913021	-1.1215	1.1215
O95445|APOM	Apolipoprotein M OS=Homo sapiens OX=9606 GN=APOM PE=1 SV=2	-1.68785	0.12233	-0.912468	70199.9	123151	57831.4	107365	42339.8	64129.1	-52951.3	0.57003	-0.244102		0.912468	-0.810889	0.810889
P35858|ALS	Insulin-like growth factor-binding protein complex acid labile subunit OS=Homo sapiens OX=9606 GN=IGFALS PE=1 SV=1	-1.6875	0.122399	-0.912223	42352.7	64830.5	41396.9	62546	6901.08	31889.5	-22477.8	0.653283	-0.184899		0.912223	-0.61422	0.61422
P06858|LIPL	Lipoprotein lipase OS=Homo sapiens OX=9606 GN=LPL PE=1 SV=1	1.67661	0.124553	-0.904647	33460.4	21325.1	33124.2	18507.8	9012.13	15268.2	12135.4	1.56907	0.195641		0.904647	0.649906	-0.649906
Q9BWF3|RBM4	RNA-binding protein 4 OS=Homo sapiens OX=9606 GN=RBM4 PE=1 SV=1	-1.67456	0.124961	-0.903226	3533.48	6210.66	3446.28	5026.91	2165.08	3263.16	-2677.18	0.568937	-0.244935		0.903226	-0.813658	0.813658
P63244|RACK1	Receptor of activated protein C kinase 1 OS=Homo sapiens OX=9606 GN=RACK1 PE=1 SV=3	1.67456	0.124961	-0.903225	45563.6	28804.4	35793.5	29072.3	22314.9	10149.8	16759.2	1.58183	0.199159		0.903225	0.661592	-0.661592
A0A075B6K4|LV310	Immunoglobulin lambda variable 3-10 OS=Homo sapiens OX=9606 GN=IGLV3-10 PE=3 SV=2	1.66826	0.126226	-0.89885	48998	12849.9	44922.2	4358.09	47178.9	24314.7	36148	3.81309	0.581277		0.89885	1.93096	-1.93096
P00491|PNPH	Purine nucleoside phosphorylase OS=Homo sapiens OX=9606 GN=PNP PE=1 SV=2	-1.66405	0.127077	-0.895935	6440.8	7494.16	6595.3	7654.59	1344.89	771.667	-1053.36	0.859443	-0.0657832		0.895935	-0.218527	0.218527
Q99519|NEUR1	Sialidase-1 OS=Homo sapiens OX=9606 GN=NEU1 PE=1 SV=1	1.65913	0.128078	-0.892524	7189.18	3918.36	7049.74	3040.66	4192.53	2396.09	3270.82	1.83474	0.263575		0.892524	0.875577	-0.875577
P08575|PTPRC	Receptor-type tyrosine-protein phosphatase C OS=Homo sapiens OX=9606 GN=PTPRC PE=1 SV=3	1.65813	0.128283	-0.891833	21402.9	12413.7	18455.5	10764.1	11932.5	5827.07	8989.15	1.72413	0.23657		0.891833	0.785867	-0.785867
P01780|HV307	Immunoglobulin heavy variable 3-7 OS=Homo sapiens OX=9606 GN=IGHV3-7 PE=1 SV=2	-1.65793	0.128324	-0.891692	4353.78	7480.25	4475.61	7859.34	2287.48	4012.98	-3126.47	0.582037	-0.235049		0.891692	-0.780817	0.780817
Q92619|HMHA1	Rho GTPase-activating protein 45 OS=Homo sapiens OX=9606 GN=ARHGAP45 PE=1 SV=2	1.65635	0.128648	-0.890597	9935.69	3623.07	7022.98	3248.43	9003.49	2467.19	6312.62	2.74234	0.438121		0.890597	1.45541	-1.45541
Q9Y285|SYFA	Phenylalanine--tRNA ligase alpha subunit OS=Homo sapiens OX=9606 GN=FARSA PE=1 SV=3	1.65367	0.129199	-0.888741	877.464	377.543	677.657	354.207	726.843	141.598	499.922	2.32415	0.366263		0.888741	1.2167	-1.2167
P30711|GSTT1	Glutathione S-transferase theta-1 OS=Homo sapiens OX=9606 GN=GSTT1 PE=1 SV=4	-1.65266	0.129407	-0.888042	7484.75	12321.6	8890.45	14150	4524.66	5560.72	-4836.87	0.607448	-0.216491		0.888042	-0.719166	0.719166
P60981|DEST	Destrin OS=Homo sapiens OX=9606 GN=DSTN PE=1 SV=3	-1.64864	0.130239	-0.885259	2806.9	6378.81	3108.51	5808.25	626.91	5269.86	-3571.9	0.440036	-0.356512		0.885259	-1.18431	1.18431
Q03252|LMNB2	Lamin-B2 OS=Homo sapiens OX=9606 GN=LMNB2 PE=1 SV=4	-1.64776	0.130421	-0.884653	3111.97	4501.52	2292.72	4535.17	1866.09	885.796	-1389.56	0.691314	-0.160325		0.884653	-0.532586	0.532586
P02743|SAMP	Serum amyloid P-component OS=Homo sapiens OX=9606 GN=APCS PE=1 SV=2	-1.64759	0.130456	-0.884535	2391.64	47204.5	2721.7	9917.61	1072	66615.2	-44812.9	0.0506655	-1.29529		0.884535	-4.30285	4.30285
P10909|CLUS	Clusterin OS=Homo sapiens OX=9606 GN=CLU PE=1 SV=1	-1.63728	0.132613	-0.877413	22316.6	40066.9	23603.3	38546.8	9196.24	24912.5	-17750.3	0.556984	-0.254157		0.877413	-0.844293	0.844293
Q07666|KHDR1	KH domain-containing, RNA-binding, signal transduction-associated protein 1 OS=Homo sapiens OX=9606 GN=KHDRBS1 PE=1 SV=1	-1.63697	0.132678	-0.877202	1610.54	3465.76	1413.99	3194.25	1031.38	2577.36	-1855.22	0.464699	-0.332828		0.877202	-1.10563	1.10563
P11216|PYGB	Glycogen phosphorylase, brain form OS=Homo sapiens OX=9606 GN=PYGB PE=1 SV=5	-1.63176	0.133781	-0.873606	518.146	1102.1	319.365	850.346	463.471	744.042	-583.951	0.470146	-0.327767		0.873606	-1.08882	1.08882
Q13200|PSMD2	26S proteasome non-ATPase regulatory subunit 2 OS=Homo sapiens OX=9606 GN=PSMD2 PE=1 SV=3	-1.62067	0.136156	-0.865962	2679.95	5061.26	2446.11	4405.1	745.242	3521.13	-2381.31	0.529503	-0.276132		0.865962	-0.91729	0.91729
P16403|H12	Histone H1.2 OS=Homo sapiens OX=9606 GN=HIST1H1C PE=1 SV=2	1.61991	0.136319	-0.865444	19451.8	14157.5	19562.3	13005.5	5817.79	5499.38	5294.33	1.37396	0.137974		0.865444	0.458339	-0.458339
P18621|RL17	60S ribosomal protein L17 OS=Homo sapiens OX=9606 GN=RPL17 PE=1 SV=3	-1.61269	0.137888	-0.860475	2195.61	3675.61	2052.59	4033.17	1479.86	1692.13	-1480	0.597345	-0.223775		0.860475	-0.743364	0.743364
P0DMV9|HS71B	Heat shock 70 kDa protein 1B OS=Homo sapiens OX=9606 GN=HSPA1B PE=1 SV=1	1.61176	0.138091	-0.859834	11484.2	8303.88	11504.3	7909.37	4263.45	2276.87	3180.33	1.38299	0.14082		0.859834	0.467794	-0.467794
P09936|UCHL1	Ubiquitin carboxyl-terminal hydrolase isozyme L1 OS=Homo sapiens OX=9606 GN=UCHL1 PE=1 SV=2	1.608	0.138915	-0.85725	4677.78	2863.94	4656.7	2662.32	2010.91	1894.94	1813.84	1.63334	0.213076		0.85725	0.707825	-0.707825
P62736|ACTA	Actin, aortic smooth muscle OS=Homo sapiens OX=9606 GN=ACTA2 PE=1 SV=1	1.60308	0.139998	-0.853877	5567.36	3465.93	4965.78	3009.27	2885.16	1409.31	2101.43	1.60631	0.20583		0.853877	0.683752	-0.683752
P30041|PRDX6	Peroxiredoxin-6 OS=Homo sapiens OX=9606 GN=PRDX6 PE=1 SV=3	-1.59899	0.140905	-0.851072	9925.91	20445.3	8666.22	19469.2	4137.65	15574.4	-10519.4	0.485485	-0.313824		0.851072	-1.0425	1.0425
P08727|K1C19	Keratin, type I cytoskeletal 19 OS=Homo sapiens OX=9606 GN=KRT19 PE=1 SV=4	-1.5971	0.141327	-0.849774	48582.2	64023.9	47771.5	62689	12451.1	20146.1	-15441.8	0.758813	-0.119865		0.849774	-0.398184	0.398184
Q9BXM0|PRAX	Periaxin OS=Homo sapiens OX=9606 GN=PRX PE=1 SV=2	-1.59648	0.141465	-0.849352	751.419	1075.73	697.502	860.05	207.208	452.399	-324.313	0.698519	-0.155822		0.849352	-0.51763	0.51763
P14151|LYAM1	L-selectin OS=Homo sapiens OX=9606 GN=SELL PE=1 SV=2	1.59215	0.142436	-0.846381	12861.7	4798.95	9083.26	5014.4	12247.2	1968.44	8062.77	2.68011	0.428153		0.846381	1.42229	-1.42229
P05452|TETN	Tetranectin OS=Homo sapiens OX=9606 GN=CLEC3B PE=1 SV=3	-1.58974	0.142977	-0.844734	20282.8	23161.2	20146.2	24309.5	2067.11	3923.87	-2878.39	0.875724	-0.0576329		0.844734	-0.191452	0.191452
P25787|PSA2	Proteasome subunit alpha type-2 OS=Homo sapiens OX=9606 GN=PSMA2 PE=1 SV=2	1.58881	0.143187	-0.844097	7203.2	4371.51	6919.94	4021.88	3173.74	2997.72	2831.69	1.64776	0.216894		0.844097	0.720507	-0.720507
P38646|GRP75	Stress-70 protein, mitochondrial OS=Homo sapiens OX=9606 GN=HSPA9 PE=1 SV=2	1.58625	0.143767	-0.842341	19028.3	16317.7	18532.4	16242	3401.25	2439.51	2710.56	1.16611	0.0667399		0.842341	0.221705	-0.221705
P49748|ACADV	Very long-chain specific acyl-CoA dehydrogenase, mitochondrial OS=Homo sapiens OX=9606 GN=ACADVL PE=1 SV=1	1.58479	0.144096	-0.841348	9754.6	3708.73	5447.24	3966.61	9136.83	1959.67	6045.87	2.63017	0.419984		0.841348	1.39516	-1.39516
P01116|RASK	GTPase KRas OS=Homo sapiens OX=9606 GN=KRAS PE=1 SV=1	-1.58477	0.144103	-0.841328	8378.93	14206.8	6405.72	15487.8	4741.97	7658.55	-5827.82	0.589785	-0.229306		0.841328	-0.761738	0.761738
P05154|IPSP	Plasma serine protease inhibitor OS=Homo sapiens OX=9606 GN=SERPINA5 PE=1 SV=3	-1.5807	0.145027	-0.838551	20334.2	24516.1	20640.6	23283.3	4842.83	4306.01	-4181.89	0.829423	-0.081224		0.838551	-0.26982	0.26982
P35580|MYH10	Myosin-10 OS=Homo sapiens OX=9606 GN=MYH10 PE=1 SV=3	1.57795	0.145656	-0.836671	20071.6	12083.4	19424.1	8871.76	10355.5	6821.22	7988.19	1.66109	0.220393		0.836671	0.732129	-0.732129
O43598|DNPH1	2'-deoxynucleoside 5'-phosphate N-hydrolase 1 OS=Homo sapiens OX=9606 GN=DNPH1 PE=1 SV=1	1.57434	0.146486	-0.834204	11386	6407.6	12173.4	6127.79	5419.78	5533.95	4978.44	1.77696	0.249677		0.834204	0.82941	-0.82941
O75882|ATRN	Attractin OS=Homo sapiens OX=9606 GN=ATRN PE=1 SV=2	-1.5671	0.148162	-0.829265	17997.6	27347.6	16099.9	26717.9	7871.86	12313.6	-9350.02	0.658105	-0.181705		0.829265	-0.603611	0.603611
Q9NZA1|CLIC5	Chloride intracellular channel protein 5 OS=Homo sapiens OX=9606 GN=CLIC5 PE=1 SV=3	1.56193	0.149367	-0.825746	45359.4	14088.3	27163.5	5826.97	46729.9	14876	31271.1	3.21965	0.507808		0.825746	1.6869	-1.6869
O95302|FKBP9	Peptidyl-prolyl cis-trans isomerase FKBP9 OS=Homo sapiens OX=9606 GN=FKBP9 PE=1 SV=2	-1.56068	0.149662	-0.824889	3324.63	6170.96	3965.83	5956.49	1675.83	4141.08	-2846.33	0.538754	-0.268609		0.824889	-0.8923	0.8923
O43776|SYNC	Asparagine--tRNA ligase, cytoplasmic OS=Homo sapiens OX=9606 GN=NARS PE=1 SV=1	-1.55487	0.15103	-0.820935	4792.08	12184.9	3591.13	9039.81	4344.46	10805.8	-7392.8	0.393281	-0.405297		0.820935	-1.34637	1.34637
O43854|EDIL3	EGF-like repeat and discoidin I-like domain-containing protein 3 OS=Homo sapiens OX=9606 GN=EDIL3 PE=1 SV=1	1.55053	0.15206	-0.817985	2310.41	1362.65	2249.02	1082.22	1194.41	902.848	947.758	1.69553	0.229304		0.817985	0.761732	-0.761732
A0A0B4J1X5|HV374	Immunoglobulin heavy variable 3-74 OS=Homo sapiens OX=9606 GN=IGHV3-74 PE=3 SV=1	1.55026	0.152124	-0.817803	6545.56	3889.13	4915.64	3739.43	4074.57	1007.52	2656.43	1.68304	0.226094		0.817803	0.751068	-0.751068
P47755|CAZA2	F-actin-capping protein subunit alpha-2 OS=Homo sapiens OX=9606 GN=CAPZA2 PE=1 SV=3	1.54622	0.153089	-0.815057	10048.2	4438.32	5681.85	4476.42	8405.85	2884.6	5609.85	2.26396	0.354868		0.815057	1.17885	-1.17885
P05543|THBG	Thyroxine-binding globulin OS=Homo sapiens OX=9606 GN=SERPINA7 PE=1 SV=2	-1.54446	0.15351	-0.813864	13169.7	17159.4	12830.1	17039.5	3298.33	5399.88	-3989.66	0.767494	-0.114925		0.813864	-0.381772	0.381772
P15586|GNS	N-acetylglucosamine-6-sulfatase OS=Homo sapiens OX=9606 GN=GNS PE=1 SV=3	1.54229	0.154031	-0.812392	5072.81	2752.56	5337.38	2739.69	3581.82	866.149	2320.25	1.84294	0.265512		0.812392	0.882012	-0.882012
P48668|K2C6C	Keratin, type II cytoskeletal 6C OS=Homo sapiens OX=9606 GN=KRT6C PE=1 SV=3	1.54202	0.154095	-0.812211	3661.65	2544.24	3507.96	2158.4	1238.44	1271.56	1117.41	1.43919	0.158118		0.812211	0.525257	-0.525257
P41252|SYIC	Isoleucine--tRNA ligase, cytoplasmic OS=Homo sapiens OX=9606 GN=IARS PE=1 SV=2	1.53921	0.154773	-0.810304	14246.4	7553.96	14971.2	4693.84	8815.58	5976.17	6692.45	1.88595	0.275531		0.810304	0.915293	-0.915293
Q14764|MVP	Major vault protein OS=Homo sapiens OX=9606 GN=MVP PE=1 SV=4	-1.53759	0.155165	-0.809207	8008.96	10129.8	7787.75	10870.5	2670.28	2069.96	-2120.84	0.790634	-0.102025		0.809207	-0.338919	0.338919
Q562R1|ACTBL	Beta-actin-like protein 2 OS=Homo sapiens OX=9606 GN=ACTBL2 PE=1 SV=2	-1.5352	0.155747	-0.807581	3180.37	6068	2927.24	4119.28	2722.62	3716.89	-2887.63	0.524121	-0.280568		0.807581	-0.932028	0.932028
P13674|P4HA1	Prolyl 4-hydroxylase subunit alpha-1 OS=Homo sapiens OX=9606 GN=P4HA1 PE=1 SV=2	-1.52956	0.157121	-0.803765	14112.6	23179.2	14265.4	19260.6	4968.32	13643	-9066.59	0.608848	-0.215491		0.803765	-0.715846	0.715846
P13987|CD59	CD59 glycoprotein OS=Homo sapiens OX=9606 GN=CD59 PE=1 SV=1	1.5231	0.15871	-0.799396	13015.5	7848.16	13558.9	6858.91	7131.82	4265.8	5167.33	1.65841	0.219693		0.799396	0.729804	-0.729804
Q14254|FLOT2	Flotillin-2 OS=Homo sapiens OX=9606 GN=FLOT2 PE=1 SV=2	-1.51816	0.159934	-0.79606	17102.4	45893.6	14001.2	24492.7	10912.1	45153.4	-28791.1	0.372654	-0.428694		0.79606	-1.42409	1.42409
P21926|CD9	CD9 antigen OS=Homo sapiens OX=9606 GN=CD9 PE=1 SV=4	-1.51347	0.161106	-0.792888	2969.49	6673.58	2671.93	4222.05	1605.93	5775.83	-3704.09	0.444962	-0.351677		0.792888	-1.16825	1.16825
P67809|YBOX1	Nuclease-sensitive element-binding protein 1 OS=Homo sapiens OX=9606 GN=YBX1 PE=1 SV=3	-1.51177	0.161531	-0.791743	1825.46	2480.21	1855.49	2483.56	911.185	543.324	-654.748	0.736011	-0.133116		0.791743	-0.442201	0.442201
P62805|H4	Histone H4 OS=Homo sapiens OX=9606 GN=HIST1H4A PE=1 SV=2	1.50647	0.162866	-0.78817	27569.6	12331.6	18176.1	10042	23728.6	7130.16	15238	2.23569	0.349411		0.78817	1.16072	-1.16072
P23396|RS3	40S ribosomal protein S3 OS=Homo sapiens OX=9606 GN=RPS3 PE=1 SV=2	-1.50465	0.163326	-0.786945	28104.6	39601.4	31005.5	37431	12540.6	13893.5	-11496.8	0.709687	-0.148933		0.786945	-0.494745	0.494745
P05106|ITB3	Integrin beta-3 OS=Homo sapiens OX=9606 GN=ITGB3 PE=1 SV=2	1.49998	0.164512	-0.783802	35523	26056	31503.4	25597.1	15148.4	3086.93	9466.98	1.36333	0.134601		0.783802	0.447136	-0.447136
P06732|KCRM	Creatine kinase M-type OS=Homo sapiens OX=9606 GN=CKM PE=1 SV=2	-1.49879	0.164815	-0.783003	2594.22	4637.02	2533.24	3607.07	911.252	3211.79	-2042.8	0.559458	-0.252233		0.783003	-0.837898	0.837898
P08294|SODE	Extracellular superoxide dismutase [Cu-Zn] OS=Homo sapiens OX=9606 GN=SOD3 PE=1 SV=2	-1.49497	0.165794	-0.780431	3824.76	6446.97	3588.03	6175.34	1645.97	3968.66	-2622.2	0.593265	-0.226751		0.780431	-0.75325	0.75325
Q09666|AHNK	Neuroblast differentiation-associated protein AHNAK OS=Homo sapiens OX=9606 GN=AHNAK PE=1 SV=2	-1.49408	0.166023	-0.779831	6989.8	9236.06	6561.47	9685.61	1952.11	3122.72	-2246.26	0.756794	-0.121022		0.779831	-0.402027	0.402027
P11498|PYC	Pyruvate carboxylase, mitochondrial OS=Homo sapiens OX=9606 GN=PC PE=1 SV=2	-1.49206	0.166542	-0.778476	19808.9	30002.5	19228.5	31799.3	9541.48	13748.2	-10193.7	0.660239	-0.180299		0.778476	-0.598939	0.598939
P09382|LEG1	Galectin-1 OS=Homo sapiens OX=9606 GN=LGALS1 PE=1 SV=2	-1.48544	0.168256	-0.774029	16284.4	21079.5	15062.4	21353.4	6246.71	4847.81	-4795.09	0.772523	-0.112088		0.774029	-0.372349	0.372349
A0A0C4DH68|KV224	Immunoglobulin kappa variable 2-24 OS=Homo sapiens OX=9606 GN=IGKV2-24 PE=3 SV=1	1.48468	0.168453	-0.773522	33493.1	20257.4	37708.1	19457.6	18152.7	12137.9	13235.7	1.65338	0.218372		0.773522	0.725417	-0.725417
Q9GZZ8|LACRT	Extracellular glycoprotein lacritin OS=Homo sapiens OX=9606 GN=LACRT PE=1 SV=1	1.48144	0.169298	-0.771349	16909	12545.5	15831.9	12635.3	6724.16	2615.18	4363.48	1.34781	0.129629		0.771349	0.43062	-0.43062
P61163|ACTZ	Alpha-centractin OS=Homo sapiens OX=9606 GN=ACTR1A PE=1 SV=1	-1.48058	0.169523	-0.770771	675.562	1185.56	729.08	1183.51	443.182	717.984	-509.998	0.569825	-0.244258		0.770771	-0.811409	0.811409
Q86X29|LSR	Lipolysis-stimulated lipoprotein receptor OS=Homo sapiens OX=9606 GN=LSR PE=1 SV=4	-1.47883	0.16998	-0.769601	7686.04	14802.2	7688.21	15172.2	2770.91	11456.6	-7116.13	0.519251	-0.284623		0.769601	-0.945496	0.945496
Q13884|SNTB1	Beta-1-syntrophin OS=Homo sapiens OX=9606 GN=SNTB1 PE=1 SV=3	1.47795	0.170212	-0.769009	18157.7	7641.59	17761.4	4516.97	16129.2	6604.52	10516.1	2.37617	0.375878		0.769009	1.24864	-1.24864
P00367|DHE3	Glutamate dehydrogenase 1, mitochondrial OS=Homo sapiens OX=9606 GN=GLUD1 PE=1 SV=2	-1.47149	0.171916	-0.764684	2144.16	4047.95	2413.52	3116.58	831.114	3058.2	-1903.79	0.529689	-0.275979		0.764684	-0.916781	0.916781
P02766|TTHY	Transthyretin OS=Homo sapiens OX=9606 GN=TTR PE=1 SV=1	-1.47131	0.171962	-0.764567	16807.5	25089.6	15990.5	22924.8	7448.54	11603.4	-8282.13	0.669898	-0.173991		0.764567	-0.577987	0.577987
A0A0C4DH43|HV70D	Immunoglobulin heavy variable 2-70D OS=Homo sapiens OX=9606 GN=IGHV2-70D PE=3 SV=1	1.47059	0.172154	-0.764083	16948.6	8880.33	13793	6418.81	12300.2	5413.96	8068.28	1.90856	0.280705		0.764083	0.932482	-0.932482
P10620|MGST1	Microsomal glutathione S-transferase 1 OS=Homo sapiens OX=9606 GN=MGST1 PE=1 SV=1	1.47048	0.172183	-0.764009	5253.38	3711.92	5183.54	3901.63	1901.84	1725.19	1541.46	1.41527	0.150841		0.764009	0.501082	-0.501082
P27487|DPP4	Dipeptidyl peptidase 4 OS=Homo sapiens OX=9606 GN=DPP4 PE=1 SV=2	1.46559	0.173484	-0.76074	44671.8	30240.3	44167.2	27387.9	22073.5	9722.54	14431.5	1.47723	0.169447		0.76074	0.562891	-0.562891
P04433|KV311	Immunoglobulin kappa variable 3-11 OS=Homo sapiens OX=9606 GN=IGKV3-11 PE=1 SV=1	-1.46525	0.173573	-0.760517	614262	867570	522916	855184	229503	355875	-253308	0.708025	-0.149951		0.760517	-0.498127	0.498127
Q9Y277|VDAC3	Voltage-dependent anion-selective channel protein 3 OS=Homo sapiens OX=9606 GN=VDAC3 PE=1 SV=1	1.46253	0.174303	-0.758696	75214.7	9522.08	32952.8	1922.88	109241	13103.1	65692.6	7.89898	0.897571		0.758696	2.98167	-2.98167
Q92954|PRG4	Proteoglycan 4 OS=Homo sapiens OX=9606 GN=PRG4 PE=1 SV=3	-1.4602	0.174927	-0.757144	4988.93	8944.2	5376.82	7499.39	1787.99	6389.53	-3955.28	0.557783	-0.253535		0.757144	-0.842224	0.842224
Q9Y490|TLN1	Talin-1 OS=Homo sapiens OX=9606 GN=TLN1 PE=1 SV=3	1.45906	0.175234	-0.75638	15146.4	9697.55	12476	7431.31	7866.37	4668.87	5448.82	1.56188	0.193647		0.75638	0.64328	-0.64328
Q15758|AAAT	Neutral amino acid transporter B(0) OS=Homo sapiens OX=9606 GN=SLC1A5 PE=1 SV=2	1.4563	0.175979	-0.754538	19113.6	11235.6	19853.8	12138.6	12580.8	4160.35	7878.05	1.70117	0.230748		0.754538	0.766527	-0.766527
P37802|TAGL2	Transgelin-2 OS=Homo sapiens OX=9606 GN=TAGLN2 PE=1 SV=3	1.45522	0.176271	-0.753818	12862.7	8520.22	10368	7756.22	6305.65	3697.09	4342.53	1.50967	0.178883		0.753818	0.594237	-0.594237
P16615|AT2A2	Sarcoplasmic/endoplasmic reticulum calcium ATPase 2 OS=Homo sapiens OX=9606 GN=ATP2A2 PE=1 SV=1	1.45335	0.176777	-0.752575	4556.2	1957.99	3921.66	1698.58	4304.82	802.851	2598.21	2.32697	0.366792		0.752575	1.21846	-1.21846
O14672|ADA10	Disintegrin and metalloproteinase domain-containing protein 10 OS=Homo sapiens OX=9606 GN=ADAM10 PE=1 SV=1	-1.45301	0.17687	-0.752345	4106.28	8158.31	3258.83	7029.04	2619.31	6308.8	-4052.03	0.503325	-0.298152		0.752345	-0.990438	0.990438
O14773|TPP1	Tripeptidyl-peptidase 1 OS=Homo sapiens OX=9606 GN=TPP1 PE=1 SV=2	1.44837	0.178132	-0.749259	5355.26	2092.98	3081.02	1422.86	5193.31	1862.46	3262.28	2.55868	0.408015		0.749259	1.3554	-1.3554
P09960|LKHA4	Leukotriene A-4 hydrolase OS=Homo sapiens OX=9606 GN=LTA4H PE=1 SV=2	-1.44808	0.17821	-0.749067	2225.15	3926.3	2312.5	3760.43	1268.16	2583.06	-1701.15	0.566729	-0.246625		0.749067	-0.81927	0.81927
P35232|PHB	Prohibitin OS=Homo sapiens OX=9606 GN=PHB PE=1 SV=1	1.44602	0.178774	-0.747695	17957.5	8946.6	13368	9523.56	14812.1	3686.64	9010.9	2.00719	0.302588		0.747695	1.00518	-1.00518
P31937|3HIDH	3-hydroxyisobutyrate dehydrogenase, mitochondrial OS=Homo sapiens OX=9606 GN=HIBADH PE=1 SV=2	1.44376	0.179394	-0.746193	45130.2	10048.7	11618.5	8102.64	59322	4842.37	35081.5	4.49116	0.652358		0.746193	2.16709	-2.16709
Q5TDH0|DDI2	Protein DDI1 homolog 2 OS=Homo sapiens OX=9606 GN=DDI2 PE=1 SV=1	-1.44241	0.179767	-0.74529	1097.58	1797.64	1137.51	1441.93	431.602	1107.71	-700.052	0.610571	-0.214264		0.74529	-0.711769	0.711769
Q8N6C5|IGSF1	Immunoglobulin superfamily member 1 OS=Homo sapiens OX=9606 GN=IGSF1 PE=1 SV=3	1.43918	0.180658	-0.743144	3206.06	2229.36	3272.4	2412.02	1499.76	717.031	976.701	1.43811	0.157792		0.743144	0.524172	-0.524172
Q92522|H1X	Histone H1x OS=Homo sapiens OX=9606 GN=H1FX PE=1 SV=1	-1.43685	0.1813	-0.741602	1874.72	3065.48	1588.75	2586.07	864.853	1836.5	-1190.75	0.61156	-0.213561		0.741602	-0.709435	0.709435
P46782|RS5	40S ribosomal protein S5 OS=Homo sapiens OX=9606 GN=RPS5 PE=1 SV=4	-1.4349	0.181842	-0.740307	2135.01	3113.09	2233.92	2809.61	1022.31	1320.09	-978.082	0.685817	-0.163792		0.740307	-0.544105	0.544105
Q08554|DSC1	Desmocollin-1 OS=Homo sapiens OX=9606 GN=DSC1 PE=1 SV=2	1.43426	0.182022	-0.739877	7610.47	2766.62	3363.22	1558.48	7942.48	2313.45	4843.85	2.75082	0.439462		0.739877	1.45986	-1.45986
P61225|RAP2B	Ras-related protein Rap-2b OS=Homo sapiens OX=9606 GN=RAP2B PE=1 SV=1	-1.43422	0.182032	-0.739853	2811.57	4488.17	2938.61	4034.27	1683.94	2315.96	-1676.6	0.62644	-0.20312		0.739853	-0.674752	0.674752
Q15907|RB11B	Ras-related protein Rab-11B OS=Homo sapiens OX=9606 GN=RAB11B PE=1 SV=4	1.43384	0.182137	-0.739601	11283.4	6282.23	9240.56	6236.9	8290.24	2065.32	5001.13	1.79608	0.254324		0.739601	0.844848	-0.844848
P01911|2B1F	HLA class II histocompatibility antigen, DRB1-15 beta chain OS=Homo sapiens OX=9606 GN=HLA-DRB1 PE=1 SV=2	1.42937	0.183384	-0.736638	7884.72	5251.05	7438.03	4508.48	3399.64	2968.52	2633.67	1.50155	0.17654		0.736638	0.586453	-0.586453
P01871|IGHM	Immunoglobulin heavy constant mu OS=Homo sapiens OX=9606 GN=IGHM PE=1 SV=4	-1.42752	0.183904	-0.735409	282767	443909	271759	332091	61380.4	269606	-161142	0.636993	-0.195865		0.735409	-0.65065	0.65065
P39019|RS19	40S ribosomal protein S19 OS=Homo sapiens OX=9606 GN=RPS19 PE=1 SV=2	-1.42713	0.184013	-0.735151	8924.42	16190.4	6152.54	13760	8473.82	9150.17	-7266.02	0.551215	-0.258679		0.735151	-0.859312	0.859312
P36222|CH3L1	Chitinase-3-like protein 1 OS=Homo sapiens OX=9606 GN=CHI3L1 PE=1 SV=2	1.42399	0.184897	-0.73307	36010	24474.8	29608.1	24613.4	17903.7	8554.37	11535.2	1.47131	0.167704		0.73307	0.5571	-0.5571
Q70UQ0|IKIP	Inhibitor of nuclear factor kappa-B kinase-interacting protein OS=Homo sapiens OX=9606 GN=IKBIP PE=1 SV=1	-1.42133	0.185648	-0.73131	1462.94	3601.16	1266.49	2507.31	764.145	3604.87	-2138.22	0.406241	-0.391216		0.73131	-1.29959	1.29959
P50416|CPT1A	Carnitine O-palmitoyltransferase 1, liver isoform OS=Homo sapiens OX=9606 GN=CPT1A PE=1 SV=2	1.41835	0.186492	-0.72934	6131.45	2504.78	5844.8	1019.82	5675.46	2649.05	3626.67	2.4479	0.388794		0.72934	1.29155	-1.29155
P59665|DEF1	Neutrophil defensin 1 OS=Homo sapiens OX=9606 GN=DEFA1 PE=1 SV=1	1.41817	0.186543	-0.729222	19198.6	15819.4	19686	16269.2	3822.87	4410.57	3379.27	1.21362	0.0840813		0.729222	0.279312	-0.279312
P99999|CYC	Cytochrome c OS=Homo sapiens OX=9606 GN=CYCS PE=1 SV=2	-1.4168	0.186934	-0.728312	424.266	759.258	352.16	658.302	138.124	562.454	-334.992	0.558791	-0.252751		0.728312	-0.83962	0.83962
Q9Y6C9|MTCH2	Mitochondrial carrier homolog 2 OS=Homo sapiens OX=9606 GN=MTCH2 PE=1 SV=1	1.41553	0.187295	-0.727473	2915.93	1650.25	3174.65	1546.78	1788.73	1263.87	1265.68	1.76696	0.247227		0.727473	0.82127	-0.82127
P78417|GSTO1	Glutathione S-transferase omega-1 OS=Homo sapiens OX=9606 GN=GSTO1 PE=1 SV=2	1.40319	0.190839	-0.719333	8510.42	6008.32	8265.7	6281.33	4149.06	1364.91	2502.1	1.41644	0.151198		0.719333	0.502269	-0.502269
P12110|CO6A2	Collagen alpha-2(VI) chain OS=Homo sapiens OX=9606 GN=COL6A2 PE=1 SV=4	1.39762	0.19246	-0.71566	7603.55	4095.8	7465.35	3580.83	5738.46	2205.72	3507.76	1.85643	0.268678		0.71566	0.89253	-0.89253
P07814|SYEP	Bifunctional glutamate/proline--tRNA ligase OS=Homo sapiens OX=9606 GN=EPRS PE=1 SV=5	1.39352	0.193658	-0.712965	8795.36	7050.33	8399.73	7345.11	2483.24	1800.64	1745.03	1.24751	0.0960443		0.712965	0.319052	-0.319052
P23141|EST1	Liver carboxylesterase 1 OS=Homo sapiens OX=9606 GN=CES1 PE=1 SV=2	-1.38111	0.197326	-0.704815	8933.62	12391.4	8677.97	11981.2	3347.29	5138.52	-3457.77	0.720954	-0.142093		0.704815	-0.472021	0.472021
Q13425|SNTB2	Beta-2-syntrophin OS=Homo sapiens OX=9606 GN=SNTB2 PE=1 SV=1	-1.37896	0.197968	-0.703406	2683.53	4550.94	2136.52	4126.26	1555.85	2929.64	-1867.41	0.589665	-0.229395		0.703406	-0.762033	0.762033
Q14204|DYHC1	Cytoplasmic dynein 1 heavy chain 1 OS=Homo sapiens OX=9606 GN=DYNC1H1 PE=1 SV=5	1.37892	0.197978	-0.703383	16990.3	10231.8	13934.5	8547.26	10118.6	6461.28	6758.46	1.66053	0.220248		0.703383	0.731647	-0.731647
P26639|SYTC	Threonine--tRNA ligase, cytoplasmic OS=Homo sapiens OX=9606 GN=TARS PE=1 SV=3	-1.3764	0.198732	-0.701731	4314.82	6722.05	4581.24	5013.63	1582.67	3980.93	-2407.23	0.64189	-0.192539		0.701731	-0.639602	0.639602
Q15063|POSTN	Periostin OS=Homo sapiens OX=9606 GN=POSTN PE=1 SV=2	-1.37234	0.199953	-0.699071	1753.88	8066.93	964.866	1259.58	1534.26	11163.2	-6313.05	0.217416	-0.662708		0.699071	-2.20147	2.20147
O15144|ARPC2	Actin-related protein 2/3 complex subunit 2 OS=Homo sapiens OX=9606 GN=ARPC2 PE=1 SV=1	-1.37203	0.200047	-0.698868	1307.91	2892.26	971.918	2051.82	923.807	2673.44	-1584.35	0.452211	-0.344659		0.698868	-1.14493	1.14493
P62258|1433E	14-3-3 protein epsilon OS=Homo sapiens OX=9606 GN=YWHAE PE=1 SV=1	1.36901	0.200957	-0.696897	5309.1	3073.5	3939.08	2859.02	3907.66	854.555	2235.6	1.72738	0.237388		0.696897	0.788585	-0.788585
P50148|GNAQ	Guanine nucleotide-binding protein G(q) subunit alpha OS=Homo sapiens OX=9606 GN=GNAQ PE=1 SV=4	-1.36836	0.201155	-0.696469	5752.66	11714.9	4085.72	11073.7	6019.24	8813.77	-5962.28	0.491053	-0.308872		0.696469	-1.02605	1.02605
P08514|ITA2B	Integrin alpha-IIb OS=Homo sapiens OX=9606 GN=ITGA2B PE=1 SV=3	1.36555	0.202008	-0.694632	34600.8	24655.8	36865	23850.5	16537.4	6689.4	9944.98	1.40335	0.147167		0.694632	0.488878	-0.488878
P01859|IGHG2	Immunoglobulin heavy constant gamma 2 OS=Homo sapiens OX=9606 GN=IGHG2 PE=1 SV=2	-1.36397	0.202488	-0.6936	2205.46	3776.47	2457.86	3340.49	1125.79	2586.96	-1571.01	0.584	-0.233587		0.6936	-0.775959	0.775959
Q96JY6|PDLI2	PDZ and LIM domain protein 2 OS=Homo sapiens OX=9606 GN=PDLIM2 PE=1 SV=1	1.36196	0.203101	-0.692288	9033.18	4457.46	6884.82	3869.57	7363.11	3675.42	4575.72	2.02653	0.306753		0.692288	1.01901	-1.01901
Q99988|GDF15	Growth/differentiation factor 15 OS=Homo sapiens OX=9606 GN=GDF15 PE=1 SV=3	-1.35896	0.204018	-0.690332	2922.05	7084.05	2814.88	3613.77	1936.23	7247.71	-4162	0.412482	-0.384595		0.690332	-1.2776	1.2776
Q07507|DERM	Dermatopontin OS=Homo sapiens OX=9606 GN=DPT PE=1 SV=2	-1.3575	0.204467	-0.689377	11013.6	24862.1	11179.8	16979.1	4737.42	24535.3	-13848.5	0.442988	-0.353608		0.689377	-1.17466	1.17466
Q15084|PDIA6	Protein disulfide-isomerase A6 OS=Homo sapiens OX=9606 GN=PDIA6 PE=1 SV=1	-1.3571	0.204589	-0.689117	15632.9	20302.7	14474.5	21244.8	6752.57	5044.37	-4669.78	0.769992	-0.113514		0.689117	-0.377084	0.377084
P16152|CBR1	Carbonyl reductase [NADPH] 1 OS=Homo sapiens OX=9606 GN=CBR1 PE=1 SV=3	-1.35317	0.205798	-0.686559	9408.65	14267.1	10329.1	13101.8	4044.97	7809.16	-4858.4	0.659467	-0.180807		0.686559	-0.600627	0.600627
P78371|TCPB	T-complex protein 1 subunit beta OS=Homo sapiens OX=9606 GN=CCT2 PE=1 SV=4	-1.35284	0.205902	-0.686339	3620.54	5879.42	3020.69	5577.65	2992.38	2788.17	-2258.88	0.615798	-0.210562		0.686339	-0.699471	0.699471
O95336|6PGL	6-phosphogluconolactonase OS=Homo sapiens OX=9606 GN=PGLS PE=1 SV=2	-1.34995	0.206796	-0.684458	6426.61	10726.8	6248.77	9038.58	2665.72	7333.3	-4300.21	0.599116	-0.222489		0.684458	-0.739093	0.739093
P63279|UBC9	SUMO-conjugating enzyme UBC9 OS=Homo sapiens OX=9606 GN=UBE2I PE=1 SV=1	-1.34982	0.206835	-0.684376	7688.07	12417.2	8744.88	10151.4	4324.39	7412.67	-4729.12	0.619147	-0.208206		0.684376	-0.691645	0.691645
P13667|PDIA4	Protein disulfide-isomerase A4 OS=Homo sapiens OX=9606 GN=PDIA4 PE=1 SV=2	1.34909	0.207063	-0.683898	26285.7	17929.9	24208.5	18025.6	13765.2	6378.44	8355.71	1.46602	0.16614		0.683898	0.551905	-0.551905
P14780|MMP9	Matrix metalloproteinase-9 OS=Homo sapiens OX=9606 GN=MMP9 PE=1 SV=3	1.34838	0.207281	-0.68344	23642.7	15066.8	20311.5	14542.9	14433.7	5863.13	8575.9	1.56919	0.195676		0.68344	0.650023	-0.650023
Q9P2B2|FPRP	Prostaglandin F2 receptor negative regulator OS=Homo sapiens OX=9606 GN=PTGFRN PE=1 SV=2	-1.34833	0.207296	-0.68341	2021.02	3785.1	1420.7	3325.98	1917.91	2567.5	-1764.07	0.533942	-0.272506		0.68341	-0.905244	0.905244
P48509|CD151	CD151 antigen OS=Homo sapiens OX=9606 GN=CD151 PE=1 SV=3	1.34787	0.207441	-0.683104	8890.4	5921.48	8166.59	5876.24	4058.83	3554.83	2968.92	1.50138	0.176491		0.683104	0.586291	-0.586291
Q9HBI1|PARVB	Beta-parvin OS=Homo sapiens OX=9606 GN=PARVB PE=1 SV=1	1.34448	0.208495	-0.680904	14890.4	12543.6	14446.2	12925.4	3009.88	3036.85	2346.87	1.1871	0.0744863		0.680904	0.247438	-0.247438
P04083|ANXA1	Annexin A1 OS=Homo sapiens OX=9606 GN=ANXA1 PE=1 SV=2	-1.34428	0.208559	-0.680772	20224.7	26190.8	20566.8	26423.8	6071.21	9018.01	-5966.13	0.772205	-0.112267		0.680772	-0.372944	0.372944
P10619|PPGB	Lysosomal protective protein OS=Homo sapiens OX=9606 GN=CTSA PE=1 SV=2	1.34314	0.208913	-0.680035	3011.49	2059.05	3077.86	2093.78	1295.21	1157.35	952.437	1.46256	0.165114		0.680035	0.548498	-0.548498
O60234|GMFG	Glia maturation factor gamma OS=Homo sapiens OX=9606 GN=GMFG PE=1 SV=1	-1.34275	0.209036	-0.679779	2846.09	14533	2371.72	2884.5	1566.22	21262	-11686.9	0.195836	-0.708106		0.679779	-2.35228	2.35228
P61088|UBE2N	Ubiquitin-conjugating enzyme E2 N OS=Homo sapiens OX=9606 GN=UBE2N PE=1 SV=1	-1.34259	0.209087	-0.679672	2161.73	4372.65	2050.68	3403.61	1123.67	3874.06	-2210.92	0.494375	-0.305944		0.679672	-1.01632	1.01632
Q96KN2|CNDP1	Beta-Ala-His dipeptidase OS=Homo sapiens OX=9606 GN=CNDP1 PE=1 SV=4	1.33848	0.210375	-0.677006	41746.9	27405.1	36776.1	24169.2	21447.4	15128.7	14341.8	1.52333	0.182793		0.677006	0.607226	-0.607226
P26640|SYVC	Valine--tRNA ligase OS=Homo sapiens OX=9606 GN=VARS PE=1 SV=4	1.33804	0.210512	-0.676723	8999.4	5886.91	7459.99	5926.77	5381.07	1873.53	3112.5	1.52872	0.184327		0.676723	0.61232	-0.61232
P62873|GBB1	Guanine nucleotide-binding protein G(I)/G(S)/G(T) subunit beta-1 OS=Homo sapiens OX=9606 GN=GNB1 PE=1 SV=3	-1.3366	0.210968	-0.675784	1015.95	2211.04	845.558	1308.67	481.552	2136.56	-1195.09	0.45949	-0.337724		0.675784	-1.12189	1.12189
P16157|ANK1	Ankyrin-1 OS=Homo sapiens OX=9606 GN=ANK1 PE=1 SV=3	1.33643	0.21102	-0.675676	22989.1	18064.5	24120.7	16683.3	6914.27	5802.22	4924.67	1.27262	0.104698		0.675676	0.347798	-0.347798
O95968|SG1D1	Secretoglobin family 1D member 1 OS=Homo sapiens OX=9606 GN=SCGB1D1 PE=1 SV=1	-1.33501	0.211467	-0.674757	5415.86	9292.24	4837.74	8064.86	2150.64	6779.46	-3876.38	0.582837	-0.234453		0.674757	-0.778836	0.778836
P32969|RL9	60S ribosomal protein L9 OS=Homo sapiens OX=9606 GN=RPL9 PE=1 SV=1	1.33402	0.21178	-0.674115	5044.82	3019.65	4777.37	1887.86	2433.4	2811.81	2025.17	1.67066	0.222889		0.674115	0.740422	-0.740422
P11142|HSP7C	Heat shock cognate 71 kDa protein OS=Homo sapiens OX=9606 GN=HSPA8 PE=1 SV=1	1.33377	0.21186	-0.673951	12940.1	9860.87	12356.3	10199.4	5206.55	2207.21	3079.24	1.31227	0.118023		0.673951	0.392064	-0.392064
Q6UXI9|NPNT	Nephronectin OS=Homo sapiens OX=9606 GN=NPNT PE=2 SV=3	-1.33296	0.212115	-0.673429	3942.86	6001.84	3388.91	6050.08	2269.58	3027.35	-2058.98	0.656942	-0.182473		0.673429	-0.606161	0.606161
P62753|RS6	40S ribosomal protein S6 OS=Homo sapiens OX=9606 GN=RPS6 PE=1 SV=1	-1.33081	0.212796	-0.672036	1991.28	3386.48	1255.41	2811.32	1761.33	1868.77	-1395.2	0.588009	-0.230616		0.672036	-0.766091	0.766091
O95782|AP2A1	AP-2 complex subunit alpha-1 OS=Homo sapiens OX=9606 GN=AP2A1 PE=1 SV=3	-1.32933	0.213267	-0.671077	685.241	1505.12	570.76	1172.33	304.629	1479.72	-819.882	0.455273	-0.341728		0.671077	-1.1352	1.1352
P01833|PIGR	Polymeric immunoglobulin receptor OS=Homo sapiens OX=9606 GN=PIGR PE=1 SV=4	1.32927	0.213286	-0.671037	54708.7	36555.1	59295.4	32458.7	25199.8	22000.4	18153.6	1.49661	0.175108		0.671037	0.581697	-0.581697
P62280|RS11	40S ribosomal protein S11 OS=Homo sapiens OX=9606 GN=RPS11 PE=1 SV=3	1.32899	0.213376	-0.670855	8353.91	3530.24	3986.36	3556.07	8701.97	1821.62	4823.66	2.36638	0.374085		0.670855	1.24268	-1.24268
Q8TC12|RDH11	Retinol dehydrogenase 11 OS=Homo sapiens OX=9606 GN=RDH11 PE=1 SV=2	-1.32603	0.214319	-0.66894	1463.81	2592.26	1002.55	2536.05	1260.28	1660.39	-1128.45	0.564684	-0.248194		0.66894	-0.824483	0.824483
P36957|ODO2	Dihydrolipoyllysine-residue succinyltransferase component of 2-oxoglutarate dehydrogenase complex, mitochondrial OS=Homo sapiens OX=9606 GN=DLST PE=1 SV=4	1.3213	0.215834	-0.665881	5114.27	3179.78	4385.96	2273.05	2734.03	2320.8	1934.48	1.60837	0.206386		0.665881	0.685598	-0.685598
P17661|DESM	Desmin OS=Homo sapiens OX=9606 GN=DES PE=1 SV=3	-1.318	0.216897	-0.663747	2952.08	4431.34	3399.12	4517.3	1533.42	2281.81	-1479.26	0.666183	-0.176407		0.663747	-0.58601	0.58601
Q9UHL4|DPP2	Dipeptidyl peptidase 2 OS=Homo sapiens OX=9606 GN=DPP7 PE=1 SV=3	-1.31729	0.217127	-0.663287	2650.08	3965.61	2828.24	4906.72	722.969	2336.96	-1315.54	0.668264	-0.175052		0.663287	-0.581509	0.581509
P05362|ICAM1	Intercellular adhesion molecule 1 OS=Homo sapiens OX=9606 GN=ICAM1 PE=1 SV=2	1.31607	0.217521	-0.662499	3493.21	2239.89	3580.06	1962.6	1484.13	1799.68	1253.31	1.55954	0.192997		0.662499	0.641122	-0.641122
Q96IJ6|GMPPA	Mannose-1-phosphate guanyltransferase alpha OS=Homo sapiens OX=9606 GN=GMPPA PE=1 SV=1	-1.31604	0.217528	-0.662484	1476.12	2620.33	1260.02	2250.78	994.514	1883.2	-1144.21	0.563333	-0.249235		0.662484	-0.827941	0.827941
P04406|G3P	Glyceraldehyde-3-phosphate dehydrogenase OS=Homo sapiens OX=9606 GN=GAPDH PE=1 SV=3	1.31267	0.21862	-0.660311	79318.4	46381.6	60065.5	49474.7	58859.5	17693.1	32936.9	1.71013	0.233029		0.660311	0.774105	-0.774105
Q96PD5|PGRP2	N-acetylmuramoyl-L-alanine amidase OS=Homo sapiens OX=9606 GN=PGLYRP2 PE=1 SV=1	-1.31228	0.218746	-0.660059	49444.7	77757.1	33077.5	83908.6	44677.9	28226.5	-28312.3	0.635887	-0.19662		0.660059	-0.653157	0.653157
P80748|LV321	Immunoglobulin lambda variable 3-21 OS=Homo sapiens OX=9606 GN=IGLV3-21 PE=1 SV=2	1.30971	0.219582	-0.658404	65345.9	48162.9	63337.6	43381.8	26050.8	18817.7	17183	1.35677	0.132506		0.658404	0.440175	-0.440175
P43487|RANG	Ran-specific GTPase-activating protein OS=Homo sapiens OX=9606 GN=RANBP1 PE=1 SV=1	1.30892	0.219841	-0.657891	1735.44	948.939	2147.19	594.428	915.205	1152.7	786.501	1.82882	0.262171		0.657891	0.870914	-0.870914
P26927|HGFL	Hepatocyte growth factor-like protein OS=Homo sapiens OX=9606 GN=MST1 PE=1 SV=2	1.30652	0.220625	-0.656345	8020.27	5535.84	8422.03	5060.97	4452.4	1368.14	2484.43	1.44879	0.161005		0.656345	0.534848	-0.534848
O00264|PGRC1	Membrane-associated progesterone receptor component 1 OS=Homo sapiens OX=9606 GN=PGRMC1 PE=1 SV=3	-1.30216	0.222055	-0.65354	1534.54	2234.42	1408.98	2454.64	514.016	1212.05	-699.879	0.686774	-0.163186		0.65354	-0.542094	0.542094
P49327|FAS	Fatty acid synthase OS=Homo sapiens OX=9606 GN=FASN PE=1 SV=3	-1.29952	0.222926	-0.65184	3447.08	5233.11	3112.12	5180.76	1245.71	3127.58	-1786.03	0.658706	-0.181309		0.65184	-0.602294	0.602294
Q92900|RENT1	Regulator of nonsense transcripts 1 OS=Homo sapiens OX=9606 GN=UPF1 PE=1 SV=2	-1.29898	0.223103	-0.651495	0	334.161	0	0	0	630.128	-334.161	0	#NAME?		0.651495	#NUM!	#NUM!
P01718|LV327	Immunoglobulin lambda variable 3-27 OS=Homo sapiens OX=9606 GN=IGLV3-27 PE=1 SV=2	1.29144	0.225603	-0.646655	55592	35726.3	54518.6	29650.6	34794.1	14461	19865.7	1.55605	0.192024		0.646655	0.637891	-0.637891
P31948|STIP1	Stress-induced-phosphoprotein 1 OS=Homo sapiens OX=9606 GN=STIP1 PE=1 SV=1	1.2911	0.225716	-0.646438	113664	58795.1	131344	55731.2	94340.7	44001.9	54868.9	1.93322	0.286282		0.646438	0.951007	-0.951007
P27824|CALX	Calnexin OS=Homo sapiens OX=9606 GN=CANX PE=1 SV=2	1.2892	0.226351	-0.645218	9184.08	7095.45	8925.41	6610.06	1680.63	3594.97	2088.63	1.29436	0.112056		0.645218	0.372241	-0.372241
P40227|TCPZ	T-complex protein 1 subunit zeta OS=Homo sapiens OX=9606 GN=CCT6A PE=1 SV=3	-1.28548	0.227595	-0.642837	7394.57	10673.7	6694.38	8637.15	3105.26	5422.16	-3279.13	0.692784	-0.159402		0.642837	-0.529522	0.529522
O14828|SCAM3	Secretory carrier-associated membrane protein 3 OS=Homo sapiens OX=9606 GN=SCAMP3 PE=1 SV=3	1.28297	0.228439	-0.641229	10901.4	5552.18	7390.27	4160.75	9514.49	3711.86	5349.22	1.96344	0.293019		0.641229	0.973386	-0.973386
Q14192|FHL2	Four and a half LIM domains protein 2 OS=Homo sapiens OX=9606 GN=FHL2 PE=1 SV=3	1.28189	0.228803	-0.640538	2620.45	1415.67	2494.86	932.146	2042.92	1061.28	1204.77	1.85102	0.267412		0.640538	0.888324	-0.888324
P13804|ETFA	Electron transfer flavoprotein subunit alpha, mitochondrial OS=Homo sapiens OX=9606 GN=ETFA PE=1 SV=1	-1.2745	0.231306	-0.635813	5573.44	7683.25	5272.44	7492.19	2522.41	3174.86	-2109.82	0.725401	-0.139422		0.635813	-0.46315	0.46315
P01130|LDLR	Low-density lipoprotein receptor OS=Homo sapiens OX=9606 GN=LDLR PE=1 SV=1	1.27325	0.231732	-0.635014	8128.62	3721.55	4788.52	3695.81	8085.7	2550.45	4407.08	2.1842	0.339293		0.635014	1.12711	-1.12711
P11166|GTR1	Solute carrier family 2, facilitated glucose transporter member 1 OS=Homo sapiens OX=9606 GN=SLC2A1 PE=1 SV=2	-1.27052	0.232663	-0.633274	30288	45181.6	20236.5	52322.9	22145.3	18277.9	-14893.6	0.670362	-0.173691		0.633274	-0.576989	0.576989
P01714|LV319	Immunoglobulin lambda variable 3-19 OS=Homo sapiens OX=9606 GN=IGLV3-19 PE=1 SV=2	-1.26983	0.232897	-0.632836	24622.1	34384.1	21557.9	30553.9	12044.8	14474.6	-9761.92	0.716092	-0.145031		0.632836	-0.481784	0.481784
P10412|H14	Histone H1.4 OS=Homo sapiens OX=9606 GN=HIST1H1E PE=1 SV=2	-1.26916	0.233128	-0.632405	2503.41	4067.47	2500.03	3464.95	1223.99	2759.38	-1564.06	0.615471	-0.210793		0.632405	-0.700238	0.700238
Q16775|GLO2	Hydroxyacylglutathione hydrolase, mitochondrial OS=Homo sapiens OX=9606 GN=HAGH PE=1 SV=2	-1.26686	0.233914	-0.630945	1829.12	2701.13	1347.47	2563.13	1250.25	1131.2	-872.014	0.677168	-0.169304		0.630945	-0.562415	0.562415
Q86UN3|R4RL2	Reticulon-4 receptor-like 2 OS=Homo sapiens OX=9606 GN=RTN4RL2 PE=1 SV=1	1.26296	0.235257	-0.628457	8310.96	5369.19	6128.62	4591.95	5064.41	2627.69	2941.77	1.5479	0.189742		0.628457	0.630311	-0.630311
P05160|F13B	Coagulation factor XIII B chain OS=Homo sapiens OX=9606 GN=F13B PE=1 SV=3	1.25969	0.236387	-0.626377	65499.3	43489.3	49384.7	41900.3	38998.1	17632.2	22010	1.5061	0.177855		0.626377	0.59082	-0.59082
P01709|LV208	Immunoglobulin lambda variable 2-8 OS=Homo sapiens OX=9606 GN=IGLV2-8 PE=1 SV=2	1.25766	0.23709	-0.625086	7770.4	5718.31	6041.16	6392.49	3048.15	2585.14	2052.09	1.35886	0.133176		0.625086	0.4424	-0.4424
P62269|RS18	40S ribosomal protein S18 OS=Homo sapiens OX=9606 GN=RPS18 PE=1 SV=3	-1.25512	0.237974	-0.623471	2787.55	5001.05	3592.47	3851.25	1679.27	3980.11	-2213.5	0.557393	-0.253838		0.623471	-0.843233	0.843233
P04080|CYTB	Cystatin-B OS=Homo sapiens OX=9606 GN=CSTB PE=1 SV=2	-1.25492	0.238041	-0.623348	10771.4	13758	9927.58	11383.3	3864.17	4365.01	-2986.67	0.782915	-0.106286		0.623348	-0.353073	0.353073
P00390|GSHR	Glutathione reductase, mitochondrial OS=Homo sapiens OX=9606 GN=GSR PE=1 SV=2	1.25378	0.23844	-0.622622	3653.28	2056.36	2387.18	2069.99	3100.63	346.125	1596.93	1.77658	0.249585		0.622622	0.829102	-0.829102
A0A075B6Q5|HV364	Immunoglobulin heavy variable 3-64 OS=Homo sapiens OX=9606 GN=IGHV3-64 PE=3 SV=1	-1.24714	0.240764	-0.618409	52808.1	87179.1	43349.6	72495.9	24433.9	62930.4	-34371	0.605743	-0.217711		0.618409	-0.723222	0.723222
Q07960|RHG01	Rho GTPase-activating protein 1 OS=Homo sapiens OX=9606 GN=ARHGAP1 PE=1 SV=1	-1.23828	0.243895	-0.612797	1562.91	2366.91	1524.82	2083.27	983.869	1249.59	-804.004	0.660315	-0.180249		0.612797	-0.598774	0.598774
Q9UKV8|AGO2	Protein argonaute-2 OS=Homo sapiens OX=9606 GN=AGO2 PE=1 SV=3	1.23511	0.24502	-0.610798	2228.19	1238.08	1921.62	1247.36	1839.02	688.271	990.111	1.79972	0.255204		0.610798	0.847769	-0.847769
O43852|CALU	Calumenin OS=Homo sapiens OX=9606 GN=CALU PE=1 SV=2	1.23058	0.246639	-0.607938	2793.83	2058.85	3234.84	2133.31	1003.89	1064.22	734.986	1.35699	0.132576		0.607938	0.440409	-0.440409
O60884|DNJA2	DnaJ homolog subfamily A member 2 OS=Homo sapiens OX=9606 GN=DNAJA2 PE=1 SV=1	-1.22285	0.249422	-0.603066	7841.11	13305.2	7208.12	9849.52	4643.47	9911.26	-5464.09	0.589327	-0.229644		0.603066	-0.762861	0.762861
P35611|ADDA	Alpha-adducin OS=Homo sapiens OX=9606 GN=ADD1 PE=1 SV=2	-1.21916	0.25076	-0.600742	9366.79	13180.1	8686.34	9916.7	3419.09	6856.42	-3813.35	0.710674	-0.148329		0.600742	-0.49274	0.49274
Q8NCH0|CHSTE	Carbohydrate sulfotransferase 14 OS=Homo sapiens OX=9606 GN=CHST14 PE=1 SV=2	-1.21879	0.250894	-0.600509	3104.59	4320.72	2962.47	3785.99	1324.98	2053.84	-1216.13	0.718535	-0.143552		0.600509	-0.476869	0.476869
P61224|RAP1B	Ras-related protein Rap-1b OS=Homo sapiens OX=9606 GN=RAP1B PE=1 SV=1	-1.21815	0.251127	-0.600107	2284.48	11383.8	2241.81	2564.3	911.104	18274.6	-9099.37	0.200677	-0.697502		0.600107	-2.31705	2.31705
P17213|BPI	Bactericidal permeability-increasing protein OS=Homo sapiens OX=9606 GN=BPI PE=1 SV=4	1.20913	0.254424	-0.594442	3472.87	2065	2719.91	2000.91	2639.56	1080.37	1407.87	1.68178	0.225768		0.594442	0.749986	-0.749986
Q9Y617|SERC	Phosphoserine aminotransferase OS=Homo sapiens OX=9606 GN=PSAT1 PE=1 SV=2	-1.20673	0.255307	-0.592937	5945.1	8514.7	5110.95	7943.5	3486.35	3879.58	-2569.6	0.698216	-0.15601		0.592937	-0.518254	0.518254
P07585|PGS2	Decorin OS=Homo sapiens OX=9606 GN=DCN PE=1 SV=1	-1.20475	0.256036	-0.591699	1761.11	2990.91	1526.82	2162.55	978.31	2301.1	-1229.81	0.588819	-0.230018		0.591699	-0.764105	0.764105
O14745|NHRF1	Na(+)/H(+) exchange regulatory cofactor NHE-RF1 OS=Homo sapiens OX=9606 GN=SLC9A3R1 PE=1 SV=4	-1.19572	0.259391	-0.586046	22130.9	25990.2	23140.7	23644.2	2947.21	7335.96	-3859.23	0.851512	-0.0698093		0.586046	-0.231901	0.231901
P07686|HEXB	Beta-hexosaminidase subunit beta OS=Homo sapiens OX=9606 GN=HEXB PE=1 SV=3	1.19394	0.260056	-0.584933	7824.1	4909.07	7444.08	3720.38	5279.65	2809.24	2915.03	1.59381	0.202435		0.584933	0.672475	-0.672475
P49207|RL34	60S ribosomal protein L34 OS=Homo sapiens OX=9606 GN=RPL34 PE=1 SV=3	-1.18756	0.262449	-0.580955	1125.77	1481.83	1157.08	1581.78	439.788	588.18	-356.06	0.759716	-0.119349		0.580955	-0.396468	0.396468
P00450|CERU	Ceruloplasmin OS=Homo sapiens OX=9606 GN=CP PE=1 SV=1	-1.18509	0.26338	-0.579418	17112.9	23005.9	16974.6	23052.3	6799.61	10105.9	-5893.06	0.743846	-0.128517		0.579418	-0.426924	0.426924
P15531|NDKA	Nucleoside diphosphate kinase A OS=Homo sapiens OX=9606 GN=NME1 PE=1 SV=1	1.18468	0.263537	-0.579159	7865.24	3954.65	6237.72	3219.88	7418.11	3217.2	3910.59	1.98886	0.298604		0.579159	0.991941	-0.991941
P08567|PLEK	Pleckstrin OS=Homo sapiens OX=9606 GN=PLEK PE=1 SV=3	1.18046	0.265134	-0.576534	1344.94	723.982	881.894	670.956	1224.21	401.957	620.962	1.8577	0.268976		0.576534	0.89352	-0.89352
Q15019|SEPT2	Septin-2 OS=Homo sapiens OX=9606 GN=SEPT2 PE=1 SV=1	1.18009	0.265276	-0.576302	8838.98	5910.54	7737.93	6486.22	5697.05	2119.47	2928.44	1.49546	0.174775		0.576302	0.58059	-0.58059
P30740|ILEU	Leukocyte elastase inhibitor OS=Homo sapiens OX=9606 GN=SERPINB1 PE=1 SV=1	1.17877	0.265776	-0.575484	10342	6965.48	7570.04	6086.33	6739.42	1951.94	3376.51	1.48475	0.171653		0.575484	0.570219	-0.570219
P02458|CO2A1	Collagen alpha-1(II) chain OS=Homo sapiens OX=9606 GN=COL2A1 PE=1 SV=3	1.17797	0.266081	-0.574987	29734.9	7907.37	12254.4	7098.01	45238	3693.53	21827.6	3.76041	0.575235		0.574987	1.91089	-1.91089
P15924|DESP	Desmoplakin OS=Homo sapiens OX=9606 GN=DSP PE=1 SV=3	1.17618	0.266763	-0.573874	17357.3	14303.5	16644.7	14253.7	5946.92	2254.34	3053.84	1.2135	0.0840409		0.573874	0.279178	-0.279178
Q9ULK4|MED23	Mediator of RNA polymerase II transcription subunit 23 OS=Homo sapiens OX=9606 GN=MED23 PE=1 SV=2	1.17592	0.266863	-0.573711	1964.61	1132.7	2004.76	1289.38	1564.95	744.261	831.913	1.73445	0.239163		0.573711	0.794482	-0.794482
O75390|CISY	Citrate synthase, mitochondrial OS=Homo sapiens OX=9606 GN=CS PE=1 SV=2	1.1751	0.267177	-0.573201	19687.4	11540.9	16022.9	10232.9	16451.1	4210.63	8146.54	1.70588	0.231949		0.573201	0.770519	-0.770519
P83731|RL24	60S ribosomal protein L24 OS=Homo sapiens OX=9606 GN=RPL24 PE=1 SV=1	1.17504	0.267197	-0.573168	5285.43	2670.69	4872.09	2106.69	4503.74	3070.23	2614.75	1.97905	0.296457		0.573168	0.98481	-0.98481
Q15848|ADIPO	Adiponectin OS=Homo sapiens OX=9606 GN=ADIPOQ PE=1 SV=1	-1.17354	0.267771	-0.572237	6854.55	9143.56	6764.45	8019.14	2801.2	3870.43	-2289.01	0.749659	-0.125136		0.572237	-0.415694	0.415694
P53621|COPA	Coatomer subunit alpha OS=Homo sapiens OX=9606 GN=COPA PE=1 SV=2	1.17185	0.26842	-0.571185	8543.79	5585.18	7011.53	5559.93	5932.02	1748.36	2958.61	1.52972	0.184613		0.571185	0.613272	-0.613272
Q08431|MFGM	Lactadherin OS=Homo sapiens OX=9606 GN=MFGE8 PE=1 SV=2	-1.1716	0.268517	-0.571028	2771.96	4844.47	2182.15	3592.47	1337.81	4121.36	-2072.51	0.572191	-0.242459		0.571028	-0.805431	0.805431
P01619|KV320	Immunoglobulin kappa variable 3-20 OS=Homo sapiens OX=9606 GN=IGKV3-20 PE=1 SV=2	-1.16368	0.271567	-0.566123	439102	515616	410456	499572	113515	114257	-76514.8	0.851605	-0.0697617		0.566123	-0.231743	0.231743
Q16762|THTR	Thiosulfate sulfurtransferase OS=Homo sapiens OX=9606 GN=TST PE=1 SV=4	1.16344	0.271662	-0.565971	5263.9	2384.93	3387.85	2386.55	5862.19	1541.09	2878.97	2.20715	0.343832		0.565971	1.14219	-1.14219
P02753|RET4	Retinol-binding protein 4 OS=Homo sapiens OX=9606 GN=RBP4 PE=1 SV=3	-1.16322	0.271744	-0.56584	27580.1	35970.2	28576.1	36126.3	11081.6	13760.2	-8390.1	0.766748	-0.115347		0.56584	-0.383175	0.383175
A0A075B6S5|KV127	Immunoglobulin kappa variable 1-27 OS=Homo sapiens OX=9606 GN=IGKV1-27 PE=3 SV=1	-1.16131	0.272484	-0.564658	6006.3	7867.03	6293.53	8182.39	2545.79	2987.05	-1860.73	0.763477	-0.117204		0.564658	-0.389343	0.389343
P00558|PGK1	Phosphoglycerate kinase 1 OS=Homo sapiens OX=9606 GN=PGK1 PE=1 SV=3	1.1597	0.273113	-0.563658	6543.94	3220.79	4509.95	1883.55	6310.5	3073.37	3323.16	2.03178	0.307878		0.563658	1.02275	-1.02275
P01615|KVD28	Immunoglobulin kappa variable 2D-28 OS=Homo sapiens OX=9606 GN=IGKV2D-28 PE=1 SV=2	-1.15767	0.273902	-0.562405	12292.2	16708.7	11636.7	17289.7	6951.78	6244.99	-4416.55	0.735674	-0.133314		0.562405	-0.442861	0.442861
Q03135|CAV1	Caveolin-1 OS=Homo sapiens OX=9606 GN=CAV1 PE=1 SV=4	-1.15742	0.273998	-0.562252	1003.5	1544.61	647.47	1344.4	827.053	792.097	-541.115	0.649676	-0.187303		0.562252	-0.622208	0.622208
P08519|APOA	Apolipoprotein(a) OS=Homo sapiens OX=9606 GN=LPA PE=1 SV=1	1.15618	0.274484	-0.561484	58631.6	41459.7	65357.8	41617.5	31764.7	17735.8	17171.9	1.41418	0.150506		0.561484	0.49997	-0.49997
P13533|MYH6	Myosin-6 OS=Homo sapiens OX=9606 GN=MYH6 PE=1 SV=5	-1.15494	0.274968	-0.560718	2135.71	3248.61	2082.1	3254.84	770.75	2230.95	-1112.9	0.657422	-0.182156		0.560718	-0.605108	0.605108
P08729|K2C7	Keratin, type II cytoskeletal 7 OS=Homo sapiens OX=9606 GN=KRT7 PE=1 SV=5	-1.15296	0.275742	-0.559498	1472.9	2541.76	1532.15	2247.59	371.209	2240.27	-1068.86	0.57948	-0.236961		0.559498	-0.787169	0.787169
P40939|ECHA	Trifunctional enzyme subunit alpha, mitochondrial OS=Homo sapiens OX=9606 GN=HADHA PE=1 SV=2	-1.14485	0.278934	-0.554498	7498.69	12050.3	7947.08	8495.21	2826.26	9319.32	-4551.57	0.622284	-0.206011		0.554498	-0.684354	0.684354
P39023|RL3	60S ribosomal protein L3 OS=Homo sapiens OX=9606 GN=RPL3 PE=1 SV=2	-1.13261	0.283806	-0.546979	2592.82	3210	2648.2	3052.85	354.347	1286.88	-617.178	0.807733	-0.0927324		0.546979	-0.30805	0.30805
P52758|RIDA	2-iminobutanoate/2-iminopropanoate deaminase OS=Homo sapiens OX=9606 GN=RIDA PE=1 SV=1	-1.13246	0.283866	-0.546887	1825.45	2579.36	1660.25	2392.32	1125.84	1179.67	-753.902	0.707717	-0.150141		0.546887	-0.498756	0.498756
P33151|CADH5	Cadherin-5 OS=Homo sapiens OX=9606 GN=CDH5 PE=1 SV=5	1.13238	0.283896	-0.546841	2503.22	1849.59	2163.24	1723.45	1122.24	860.007	653.621	1.35339	0.131422		0.546841	0.436574	-0.436574
P49908|SEPP1	Selenoprotein P OS=Homo sapiens OX=9606 GN=SELENOP PE=1 SV=3	-1.12976	0.284947	-0.545237	12441.6	25041.7	12658.6	14875.8	3215.57	27128.9	-12600.1	0.496836	-0.303787		0.545237	-1.00916	1.00916
P22352|GPX3	Glutathione peroxidase 3 OS=Homo sapiens OX=9606 GN=GPX3 PE=1 SV=2	-1.12938	0.285102	-0.545	6575.28	9764.75	6876.56	7423.06	1836.65	6669.32	-3189.47	0.673369	-0.171747		0.545	-0.57053	0.57053
P11717|MPRI	Cation-independent mannose-6-phosphate receptor OS=Homo sapiens OX=9606 GN=IGF2R PE=1 SV=3	1.12853	0.285441	-0.544483	32415.1	22708.2	34083.1	21684.3	17116.2	12285.5	9706.89	1.42746	0.154565		0.544483	0.513453	-0.513453
P03973|SLPI	Antileukoproteinase OS=Homo sapiens OX=9606 GN=SLPI PE=1 SV=2	1.12371	0.287387	-0.541534	12811.9	10401.1	11596.3	10751.2	4287.79	3038.37	2410.83	1.23179	0.0905355		0.541534	0.300752	-0.300752
P02671|FIBA	Fibrinogen alpha chain OS=Homo sapiens OX=9606 GN=FGA PE=1 SV=2	1.11897	0.289311	-0.538636	479297	54676.9	48519.8	23321.9	925965	81196.7	424621	8.76599	0.942801		0.538636	3.13192	-3.13192
Q8N163|CCAR2	Cell cycle and apoptosis regulator protein 2 OS=Homo sapiens OX=9606 GN=CCAR2 PE=1 SV=2	1.1166	0.290276	-0.537188	5300.31	3186.44	3935.81	3128	4388.62	1497.89	2113.87	1.66339	0.220995		0.537188	0.734131	-0.734131
P00740|FA9	Coagulation factor IX OS=Homo sapiens OX=9606 GN=F9 PE=1 SV=2	-1.11641	0.290353	-0.537073	29120.4	34344.6	28753.2	32513.4	5461.8	10077.3	-5224.18	0.847889	-0.0716609		0.537073	-0.238052	0.238052
P08571|CD14	Monocyte differentiation antigen CD14 OS=Homo sapiens OX=9606 GN=CD14 PE=1 SV=2	-1.11631	0.290393	-0.537013	16083.7	20326.8	16616.6	20461.8	5914.12	7190.91	-4243.11	0.791256	-0.101683		0.537013	-0.337784	0.337784
Q15008|PSMD6	26S proteasome non-ATPase regulatory subunit 6 OS=Homo sapiens OX=9606 GN=PSMD6 PE=1 SV=1	-1.11404	0.291322	-0.535627	2715.71	4537.74	2139.71	3694.91	1984.27	3480.25	-1822.03	0.598472	-0.222956		0.535627	-0.740645	0.740645
Q00610|CLH1	Clathrin heavy chain 1 OS=Homo sapiens OX=9606 GN=CLTC PE=1 SV=5	1.11327	0.291638	-0.535156	21482.5	13651.3	17601.8	9721.31	11058.6	13213.8	7831.15	1.57365	0.196909		0.535156	0.654119	-0.654119
P07355|ANXA2	Annexin A2 OS=Homo sapiens OX=9606 GN=ANXA2 PE=1 SV=2	-1.1122	0.292076	-0.534505	5885.21	8363.87	5765.95	7962.23	2534.77	4834.79	-2478.66	0.703647	-0.152645		0.534505	-0.507077	0.507077
O95777|LSM8	U6 snRNA-associated Sm-like protein LSm8 OS=Homo sapiens OX=9606 GN=LSM8 PE=1 SV=3	-1.10494	0.295063	-0.530086	7846.69	19594.3	5036.92	6197.25	8926.02	24465.3	-11747.6	0.400458	-0.397443		0.530086	-1.32028	1.32028
Q96FJ2|DYL2	Dynein light chain 2, cytoplasmic OS=Homo sapiens OX=9606 GN=DYNLL2 PE=1 SV=1	-1.10396	0.295466	-0.529493	977.745	1861.34	961.813	1052.17	356.012	1927.95	-883.598	0.52529	-0.279601		0.529493	-0.928814	0.928814
P16284|PECA1	Platelet endothelial cell adhesion molecule OS=Homo sapiens OX=9606 GN=PECAM1 PE=1 SV=2	-1.10345	0.295677	-0.529183	1303.05	1830.09	1316.37	1549.06	514.97	1050.53	-527.047	0.712011	-0.147513		0.529183	-0.490029	0.490029
P62879|GBB2	Guanine nucleotide-binding protein G(I)/G(S)/G(T) subunit beta-2 OS=Homo sapiens OX=9606 GN=GNB2 PE=1 SV=3	1.1031	0.295822	-0.528969	10939.5	7674.01	11423.8	6599.63	5297.02	4951.91	3265.49	1.42553	0.153975		0.528969	0.511494	-0.511494
Q92841|DDX17	Probable ATP-dependent RNA helicase DDX17 OS=Homo sapiens OX=9606 GN=DDX17 PE=1 SV=2	-1.09927	0.297412	-0.526642	628.879	2514.18	359.048	982.143	763.056	4131.12	-1885.3	0.250133	-0.601828		0.526642	-1.99923	1.99923
P04278|SHBG	Sex hormone-binding globulin OS=Homo sapiens OX=9606 GN=SHBG PE=1 SV=2	-1.09725	0.298248	-0.525422	4705.75	6393.44	3713.8	6459.12	3602.69	1102.37	-1687.69	0.736027	-0.133106		0.525422	-0.442169	0.442169
P01834|IGKC	Immunoglobulin kappa constant OS=Homo sapiens OX=9606 GN=IGKC PE=1 SV=2	-1.09576	0.298872	-0.524515	112590	149990	112868	132692	28276.9	78678.4	-37400.2	0.750649	-0.124563		0.524515	-0.413789	0.413789
A0M8Q6|IGLC7	Immunoglobulin lambda constant 7 OS=Homo sapiens OX=9606 GN=IGLC7 PE=1 SV=3	1.09538	0.299031	-0.524284	2032.19	1462.21	2040.45	1065.89	437.807	1197.03	569.975	1.3898	0.142953		0.524284	0.474881	-0.474881
P08697|A2AP	Alpha-2-antiplasmin OS=Homo sapiens OX=9606 GN=SERPINF2 PE=1 SV=3	-1.09415	0.299545	-0.523538	35069.8	46616.1	30421.6	41983.2	12248.7	22762.6	-11546.3	0.752311	-0.123603		0.523538	-0.410599	0.410599
P62899|RL31	60S ribosomal protein L31 OS=Homo sapiens OX=9606 GN=RPL31 PE=1 SV=1	-1.09121	0.300772	-0.521762	4053.75	6657.21	3956.91	4252.75	2372	5341.06	-2603.46	0.608926	-0.215435		0.521762	-0.715661	0.715661
A0A075B6H9|LV469	Immunoglobulin lambda variable 4-69 OS=Homo sapiens OX=9606 GN=IGLV4-69 PE=1 SV=1	-1.08892	0.301733	-0.520377	4375.4	8343.2	4227	5641.5	1489.19	8800.29	-3967.8	0.524427	-0.280315		0.520377	-0.931185	0.931185
P47897|SYQ	Glutamine--tRNA ligase OS=Homo sapiens OX=9606 GN=QARS PE=1 SV=1	-1.08867	0.301842	-0.52022	5375.09	8386.31	4428.36	6114.94	3442.79	5835.32	-3011.22	0.640936	-0.193185		0.52022	-0.641748	0.641748
P16671|CD36	Platelet glycoprotein 4 OS=Homo sapiens OX=9606 GN=CD36 PE=1 SV=2	-1.0879	0.302164	-0.519758	21051.2	29683.2	18273.3	22314.3	11874	15386.5	-8631.91	0.709198	-0.149232		0.519758	-0.495739	0.495739
P07359|GP1BA	Platelet glycoprotein Ib alpha chain OS=Homo sapiens OX=9606 GN=GP1BA PE=1 SV=2	1.0829	0.304273	-0.516737	2093.87	1327.91	1816.01	1514.69	1500.85	865.612	765.96	1.57682	0.197781		0.516737	0.657014	-0.657014
P49189|AL9A1	4-trimethylaminobutyraldehyde dehydrogenase OS=Homo sapiens OX=9606 GN=ALDH9A1 PE=1 SV=3	-1.0828	0.304314	-0.516678	1986.51	2718.59	1323.43	2793.8	1285.4	1044.23	-732.083	0.730712	-0.136254		0.516678	-0.452625	0.452625
P35221|CTNA1	Catenin alpha-1 OS=Homo sapiens OX=9606 GN=CTNNA1 PE=1 SV=1	1.08132	0.304942	-0.515783	11438.5	8701.36	11196	8171.65	4576.53	4183.3	2737.13	1.31456	0.118782		0.515783	0.394584	-0.394584
P11226|MBL2	Mannose-binding protein C OS=Homo sapiens OX=9606 GN=MBL2 PE=1 SV=2	1.07897	0.305938	-0.514366	9856.44	6264.41	9494.97	6374.51	7770.77	2472.63	3592.03	1.5734	0.19684		0.514366	0.653889	-0.653889
P55157|MTP	Microsomal triglyceride transfer protein large subunit OS=Homo sapiens OX=9606 GN=MTTP PE=1 SV=1	-1.07768	0.306487	-0.513588	3783.58	4994.09	3430.28	4751.79	1309.91	2419.58	-1210.51	0.757612	-0.120553		0.513588	-0.40047	0.40047
A0A0C4DH34|HV428	Immunoglobulin heavy variable 4-28 OS=Homo sapiens OX=9606 GN=IGHV4-28 PE=3 SV=1	1.07397	0.308065	-0.511357	33092.7	13690.6	15511.9	12742.5	43840.8	6017.33	19402.1	2.41719	0.38331		0.511357	1.27333	-1.27333
P30086|PEBP1	Phosphatidylethanolamine-binding protein 1 OS=Homo sapiens OX=9606 GN=PEBP1 PE=1 SV=3	1.07232	0.308771	-0.510364	80979	31585.2	17982.4	12374.7	100300	51675.8	49393.8	2.56383	0.408889		0.510364	1.3583	-1.3583
P49368|TCPG	T-complex protein 1 subunit gamma OS=Homo sapiens OX=9606 GN=CCT3 PE=1 SV=4	1.06938	0.310032	-0.508593	23709.6	17232.6	24885.9	14988.3	9635.69	11281	6476.99	1.37586	0.138573		0.508593	0.46033	-0.46033
P09543|CN37	2',3'-cyclic-nucleotide 3'-phosphodiesterase OS=Homo sapiens OX=9606 GN=CNP PE=1 SV=2	1.06767	0.310765	-0.507567	33471.4	19084.9	26494.8	16646.7	31944.9	8302.78	14386.6	1.75382	0.243986		0.507567	0.810503	-0.810503
P35606|COPB2	Coatomer subunit beta' OS=Homo sapiens OX=9606 GN=COPB2 PE=1 SV=2	1.06646	0.311286	-0.506841	18153	10135.4	9747	9684.15	18257.3	2405.48	8017.58	1.79105	0.253107		0.506841	0.840802	-0.840802
Q9HAT2|SIAE	Sialate O-acetylesterase OS=Homo sapiens OX=9606 GN=SIAE PE=1 SV=1	-1.0657	0.311615	-0.506381	1756.65	2314.36	1673.67	1780.27	715.78	1063.43	-557.708	0.759023	-0.119745		0.506381	-0.397785	0.397785
O75556|SG2A1	Mammaglobin-B OS=Homo sapiens OX=9606 GN=SCGB2A1 PE=1 SV=1	-1.06529	0.311789	-0.506139	596.941	1750.64	0	1195.44	1462.2	2213.4	-1153.7	0.340985	-0.467265		0.506139	-1.55222	1.55222
P14868|SYDC	Aspartate--tRNA ligase, cytoplasmic OS=Homo sapiens OX=9606 GN=DARS PE=1 SV=2	-1.06429	0.312221	-0.505537	7801.57	18230.8	3303.61	9998.66	11317.8	21167.3	-10429.2	0.427934	-0.368623		0.505537	-1.22454	1.22454
P45974|UBP5	Ubiquitin carboxyl-terminal hydrolase 5 OS=Homo sapiens OX=9606 GN=USP5 PE=1 SV=2	1.06332	0.312642	-0.504953	4087.82	3123.47	4008.62	2890.46	1783.83	1324.04	964.353	1.30874	0.116855		0.504953	0.388183	-0.388183
P20160|CAP7	Azurocidin OS=Homo sapiens OX=9606 GN=AZU1 PE=1 SV=3	-1.062	0.313208	-0.504166	5674.73	6781.67	5485.12	6790.27	955.712	2367.51	-1106.94	0.836775	-0.0773913		0.504166	-0.257088	0.257088
P02760|AMBP	Protein AMBP OS=Homo sapiens OX=9606 GN=AMBP PE=1 SV=1	-1.05906	0.314481	-0.502405	108072	169435	51291	204597	112385	86675.2	-61363.2	0.637837	-0.19529		0.502405	-0.648741	0.648741
P60174|TPIS	Triosephosphate isomerase OS=Homo sapiens OX=9606 GN=TPI1 PE=1 SV=3	1.05868	0.314646	-0.502178	17756.5	12441.4	14707	13113.1	12086.8	2266.97	5315.07	1.42721	0.154488		0.502178	0.513197	-0.513197
Q6P988|NOTUM	Palmitoleoyl-protein carboxylesterase NOTUM OS=Homo sapiens OX=9606 GN=NOTUM PE=1 SV=2	-1.05822	0.314846	-0.501902	10105	17323.5	5563.55	13261.2	8967.44	14098.7	-7218.54	0.58331	-0.2341		0.501902	-0.777665	0.777665
P04921|GLPC	Glycophorin-C OS=Homo sapiens OX=9606 GN=GYPC PE=1 SV=1	-1.05772	0.315063	-0.501602	2073.79	4379.53	1934.5	2278.92	1417.22	5148.15	-2305.74	0.47352	-0.324662		0.501602	-1.0785	1.0785
P10809|CH60	60 kDa heat shock protein, mitochondrial OS=Homo sapiens OX=9606 GN=HSPD1 PE=1 SV=2	-1.05365	0.316838	-0.499163	3936.36	5875.23	3798.44	4509.73	1686.9	4179.88	-1938.87	0.669992	-0.17393		0.499163	-0.577784	0.577784
P43686|PRS6B	26S proteasome regulatory subunit 6B OS=Homo sapiens OX=9606 GN=PSMC4 PE=1 SV=2	-1.05219	0.317472	-0.498294	2603.41	5532.64	2265.91	1969.91	1685.35	6607.66	-2929.23	0.470555	-0.327389		0.498294	-1.08756	1.08756
P43304|GPDM	Glycerol-3-phosphate dehydrogenase, mitochondrial OS=Homo sapiens OX=9606 GN=GPD2 PE=1 SV=3	-1.04889	0.318918	-0.496321	2043.38	4278.65	948.953	1922.94	2545.96	4557.1	-2235.27	0.477576	-0.320957		0.496321	-1.0662	1.0662
P26038|MOES	Moesin OS=Homo sapiens OX=9606 GN=MSN PE=1 SV=3	-1.04728	0.319624	-0.49536	7968.38	10871.4	7659.73	8704.99	3183.76	5997.16	-2903	0.732968	-0.134915		0.49536	-0.448177	0.448177
Q8WZ42|TITIN	Titin OS=Homo sapiens OX=9606 GN=TTN PE=1 SV=4	1.04638	0.320021	-0.494822	9992.9	6148.57	11113.7	6387.08	7913.78	4284.78	3844.33	1.62524	0.210917		0.494822	0.700652	-0.700652
Q9Y696|CLIC4	Chloride intracellular channel protein 4 OS=Homo sapiens OX=9606 GN=CLIC4 PE=1 SV=4	-1.04473	0.320745	-0.49384	11534.9	14357.3	11803.4	15035.7	3573.73	5569.44	-2822.39	0.803418	-0.0950584		0.49384	-0.315777	0.315777
Q96KP4|CNDP2	Cytosolic non-specific dipeptidase OS=Homo sapiens OX=9606 GN=CNDP2 PE=1 SV=2	1.04412	0.321014	-0.493475	15991.2	9708.51	12188.3	9630.13	13267	6420.92	6282.7	1.64713	0.216729		0.493475	0.719957	-0.719957
Q12805|FBLN3	EGF-containing fibulin-like extracellular matrix protein 1 OS=Homo sapiens OX=9606 GN=EFEMP1 PE=1 SV=2	-1.0397	0.322965	-0.490844	2797.87	13746.3	2146.17	3627.96	1798.49	25731.4	-10948.5	0.203536	-0.691359		0.490844	-2.29664	2.29664
P17655|CAN2	Calpain-2 catalytic subunit OS=Homo sapiens OX=9606 GN=CAPN2 PE=1 SV=6	1.03727	0.324042	-0.489399	24052.9	14644.8	16229.3	12004.7	20811.6	7776.72	9408.13	1.64242	0.215484		0.489399	0.715824	-0.715824
P08758|ANXA5	Annexin A5 OS=Homo sapiens OX=9606 GN=ANXA5 PE=1 SV=2	1.03406	0.325468	-0.487492	12369.1	6387.93	8686.21	6229.76	13475	4377.3	5981.13	1.93632	0.286977		0.487492	0.953315	-0.953315
Q9H939|PPIP2	Proline-serine-threonine phosphatase-interacting protein 2 OS=Homo sapiens OX=9606 GN=PSTPIP2 PE=1 SV=4	-1.03131	0.326693	-0.48586	1655.04	2383.3	1473.51	2755.74	1127.49	1311.74	-728.259	0.694433	-0.15837		0.48586	-0.526093	0.526093
P08185|CBG	Corticosteroid-binding globulin OS=Homo sapiens OX=9606 GN=SERPINA6 PE=1 SV=1	-1.02992	0.327315	-0.485035	8053.27	10862.9	6982.91	9267.65	3819.89	5482.79	-2809.64	0.741355	-0.129974		0.485035	-0.431764	0.431764
P50895|BCAM	Basal cell adhesion molecule OS=Homo sapiens OX=9606 GN=BCAM PE=1 SV=2	-1.02627	0.32895	-0.48287	10185.7	14831.9	9395.26	10559.7	4468.04	10149.6	-4646.21	0.686743	-0.163206		0.48287	-0.542158	0.542158
A0A0C4DH67|KV108	Immunoglobulin kappa variable 1-8 OS=Homo sapiens OX=9606 GN=IGKV1-8 PE=3 SV=1	1.02507	0.329489	-0.482159	2123.1	1599.78	1530.55	1522.69	1124.87	546.318	523.318	1.32712	0.12291		0.482159	0.408297	-0.408297
P14174|MIF	Macrophage migration inhibitory factor OS=Homo sapiens OX=9606 GN=MIF PE=1 SV=4	-1.02427	0.329848	-0.481686	3622.11	5201.48	3785.46	4314.25	1615.82	3413.92	-1579.37	0.696361	-0.157166		0.481686	-0.522093	0.522093
P11413|G6PD	Glucose-6-phosphate 1-dehydrogenase OS=Homo sapiens OX=9606 GN=G6PD PE=1 SV=4	1.02387	0.330027	-0.48145	2418.67	1906.8	2315.91	1413.15	518.322	1109.48	511.867	1.26844	0.103271		0.48145	0.343058	-0.343058
P42224|STAT1	Signal transducer and activator of transcription 1-alpha/beta OS=Homo sapiens OX=9606 GN=STAT1 PE=1 SV=2	1.02284	0.330488	-0.480844	26377	17903.1	30050.3	12555.2	14961.3	13710.3	8473.91	1.47332	0.168297		0.480844	0.559071	-0.559071
P02775|CXCL7	Platelet basic protein OS=Homo sapiens OX=9606 GN=PPBP PE=1 SV=3	1.02196	0.330886	-0.480322	53398.6	23428.7	29668.7	20189.7	70771.1	12308.2	29969.9	2.2792	0.357782		0.480322	1.18853	-1.18853
P02751|FINC	Fibronectin OS=Homo sapiens OX=9606 GN=FN1 PE=1 SV=4	-1.01994	0.331796	-0.479129	41445.3	63463	43028.5	40917.8	9386.2	52037.7	-22017.7	0.653063	-0.185045		0.479129	-0.614707	0.614707
O15511|ARPC5	Actin-related protein 2/3 complex subunit 5 OS=Homo sapiens OX=9606 GN=ARPC5 PE=1 SV=3	1.01971	0.331901	-0.478991	3226.55	2117.33	2795.61	1765.8	2198.14	1505.91	1109.22	1.52388	0.18295		0.478991	0.607747	-0.607747
P34741|SDC2	Syndecan-2 OS=Homo sapiens OX=9606 GN=SDC2 PE=1 SV=2	1.01783	0.332751	-0.477881	23266.7	14895	31912.2	15752.3	17366.1	10214.3	8371.76	1.56205	0.193696		0.477881	0.643444	-0.643444
P08603|CFAH	Complement factor H OS=Homo sapiens OX=9606 GN=CFH PE=1 SV=4	-1.01438	0.334315	-0.475844	62755.3	86022.1	54890.9	87620.4	20682.7	52238.3	-23266.8	0.729525	-0.13696		0.475844	-0.45497	0.45497
P13716|HEM2	Delta-aminolevulinic acid dehydratase OS=Homo sapiens OX=9606 GN=ALAD PE=1 SV=1	1.0106	0.336037	-0.473612	2385.69	1580.21	2272.26	1305.68	1380.22	1380.78	805.477	1.50973	0.178899		0.473612	0.594289	-0.594289
P31146|COR1A	Coronin-1A OS=Homo sapiens OX=9606 GN=CORO1A PE=1 SV=4	1.00958	0.336499	-0.473016	34669.9	27894	34775.8	21586.9	4773.73	15731.6	6775.91	1.24292	0.094442		0.473016	0.31373	-0.31373
P02545|LMNA	Prelamin-A/C OS=Homo sapiens OX=9606 GN=LMNA PE=1 SV=1	1.0067	0.337816	-0.47132	7193.48	5096.49	7113.66	5230.03	4778.11	1789.9	2096.99	1.41146	0.149668		0.47132	0.497186	-0.497186
Q9NVA2|SEP11	Septin-11 OS=Homo sapiens OX=9606 GN=SEPT11 PE=1 SV=3	1.00571	0.338269	-0.470738	10230	5032.43	6150.6	3990.54	12012.3	3994.51	5197.55	2.03281	0.308097		0.470738	1.02348	-1.02348
Q9HD89|RETN	Resistin OS=Homo sapiens OX=9606 GN=RETN PE=1 SV=1	-1.00389	0.339104	-0.469667	2520.98	4994.57	2370.45	3378.8	869.952	5972.52	-2473.59	0.504745	-0.296928		0.469667	-0.986374	0.986374
P50454|SERPH	Serpin H1 OS=Homo sapiens OX=9606 GN=SERPINH1 PE=1 SV=2	-1.00189	0.340023	-0.468492	1863.61	3710.13	943.784	2164.06	2102.05	3995.26	-1846.52	0.502302	-0.299035		0.468492	-0.993372	0.993372
P24592|IBP6	Insulin-like growth factor-binding protein 6 OS=Homo sapiens OX=9606 GN=IGFBP6 PE=1 SV=1	0.999232	0.341247	-0.466931	11305.9	4534.56	3082.26	2587.98	15565.8	5765.21	6771.38	2.49328	0.396772		0.466931	1.31805	-1.31805
P00747|PLMN	Plasminogen OS=Homo sapiens OX=9606 GN=PLG PE=1 SV=2	0.995923	0.342775	-0.464991	237042	191646	220091	193061	47996.7	100810	45396.2	1.23688	0.0923259		0.464991	0.3067	-0.3067
P12429|ANXA3	Annexin A3 OS=Homo sapiens OX=9606 GN=ANXA3 PE=1 SV=3	-0.993282	0.343998	-0.463443	20933.6	26289.8	21082.7	28145.8	4974.63	12236	-5356.16	0.796265	-0.0989426		0.463443	-0.32868	0.32868
O94979|SC31A	Protein transport protein Sec31A OS=Homo sapiens OX=9606 GN=SEC31A PE=1 SV=3	-0.993249	0.344014	-0.463424	17004.3	22022.3	16860.9	21599.5	2289.75	12161.4	-5017.99	0.77214	-0.112304		0.463424	-0.373065	0.373065
Q9NZM1|MYOF	Myoferlin OS=Homo sapiens OX=9606 GN=MYOF PE=1 SV=1	-0.991388	0.344878	-0.462335	15757	18619.7	16834.3	18418.2	4632.9	5344.45	-2862.66	0.846256	-0.0724981		0.462335	-0.240834	0.240834
P30040|ERP29	Endoplasmic reticulum resident protein 29 OS=Homo sapiens OX=9606 GN=ERP29 PE=1 SV=4	-0.990059	0.345496	-0.461557	2251.09	2812.43	1985.95	3129	828.279	1114.77	-561.337	0.800408	-0.0966884		0.461557	-0.321192	0.321192
P02652|APOA2	Apolipoprotein A-II OS=Homo sapiens OX=9606 GN=APOA2 PE=1 SV=1	0.989613	0.345704	-0.461296	19016.7	14709.6	20313.4	12599.9	8019.43	7024.49	4307.08	1.29281	0.111534		0.461296	0.370507	-0.370507
P05023|AT1A1	Sodium/potassium-transporting ATPase subunit alpha-1 OS=Homo sapiens OX=9606 GN=ATP1A1 PE=1 SV=1	0.985367	0.347684	-0.458815	8271.21	5167.81	4844.97	5506.59	7296.45	2505.55	3103.41	1.60053	0.204263		0.458815	0.678547	-0.678547
P12814|ACTN1	Alpha-actinin-1 OS=Homo sapiens OX=9606 GN=ACTN1 PE=1 SV=2	0.979556	0.350409	-0.455425	24213.8	20456.3	24210.2	20059.9	7584.48	5546.54	3757.56	1.18369	0.073237		0.455425	0.243288	-0.243288
P04899|GNAI2	Guanine nucleotide-binding protein G(i) subunit alpha-2 OS=Homo sapiens OX=9606 GN=GNAI2 PE=1 SV=3	-0.978655	0.350833	-0.4549	2467	2932.55	2485.78	2964.41	402.986	1093.33	-465.552	0.841247	-0.0750767		0.4549	-0.249399	0.249399
Q15166|PON3	Serum paraoxonase/lactonase 3 OS=Homo sapiens OX=9606 GN=PON3 PE=1 SV=3	-0.968425	0.355671	-0.448952	2774.17	4174.46	1763.31	3695.88	2550.29	2457.78	-1400.3	0.664557	-0.177468		0.448952	-0.589536	0.589536
P53801|PTTG	Pituitary tumor-transforming gene 1 protein-interacting protein OS=Homo sapiens OX=9606 GN=PTTG1IP PE=1 SV=1	0.967084	0.356308	-0.448174	1187.03	812.512	1149.94	792.902	932.744	172.711	374.517	1.46094	0.164632		0.448174	0.546894	-0.546894
P04003|C4BPA	C4b-binding protein alpha chain OS=Homo sapiens OX=9606 GN=C4BPA PE=1 SV=2	0.964674	0.357457	-0.446776	32509	22788.6	31285.7	25298.1	22947	9089.83	9720.35	1.42654	0.154285		0.446776	0.512524	-0.512524
P61978|HNRPK	Heterogeneous nuclear ribonucleoprotein K OS=Homo sapiens OX=9606 GN=HNRNPK PE=1 SV=1	0.963228	0.358147	-0.445938	8615.08	7293.81	7824.55	7863.32	2749.04	1931.92	1321.27	1.18115	0.0723048		0.445938	0.240191	-0.240191
Q16555|DPYL2	Dihydropyrimidinase-related protein 2 OS=Homo sapiens OX=9606 GN=DPYSL2 PE=1 SV=1	0.961614	0.358919	-0.445004	23471.9	17262.3	23036	14642.1	13368.5	8454.62	6209.63	1.35972	0.13345		0.445004	0.443312	-0.443312
P60228|EIF3E	Eukaryotic translation initiation factor 3 subunit E OS=Homo sapiens OX=9606 GN=EIF3E PE=1 SV=1	-0.960935	0.359243	-0.444611	1445.01	2216.87	1447.62	1687.44	797.058	1798.85	-771.862	0.651824	-0.185869		0.444611	-0.617445	0.617445
Q9H479|FN3K	Fructosamine-3-kinase OS=Homo sapiens OX=9606 GN=FN3K PE=1 SV=1	-0.953755	0.362693	-0.44046	4654.98	7086.51	4898.85	7519.68	3870.87	4900.4	-2431.53	0.656879	-0.182515		0.44046	-0.6063	0.6063
P41091|IF2G	Eukaryotic translation initiation factor 2 subunit 3 OS=Homo sapiens OX=9606 GN=EIF2S3 PE=1 SV=3	0.953336	0.362895	-0.440219	2105.63	1521.8	1696.45	1258.94	1340.41	673.455	583.826	1.38364	0.141024		0.440219	0.46847	-0.46847
P05388|RLA0	60S acidic ribosomal protein P0 OS=Homo sapiens OX=9606 GN=RPLP0 PE=1 SV=1	0.953151	0.362984	-0.440112	1461.48	1013.15	1133.12	1117.35	995.758	579.638	448.338	1.44252	0.159122		0.440112	0.528592	-0.528592
P56537|IF6	Eukaryotic translation initiation factor 6 OS=Homo sapiens OX=9606 GN=EIF6 PE=1 SV=1	0.952186	0.36345	-0.439555	2032.06	1421.18	1718.98	1106.99	1288.37	899.815	610.881	1.42984	0.155288		0.439555	0.515856	-0.515856
P25311|ZA2G	Zinc-alpha-2-glycoprotein OS=Homo sapiens OX=9606 GN=AZGP1 PE=1 SV=2	-0.951828	0.363623	-0.439349	40239.5	59107.4	32174.9	64036.1	31312.6	37110.5	-18867.9	0.680786	-0.16699		0.439349	-0.554727	0.554727
P08397|HEM3	Porphobilinogen deaminase OS=Homo sapiens OX=9606 GN=HMBS PE=1 SV=2	-0.951731	0.36367	-0.439293	1971.63	2548.35	1575.39	2746.78	1413.07	454.37	-576.722	0.773688	-0.111434		0.439293	-0.370176	0.370176
P18206|VINC	Vinculin OS=Homo sapiens OX=9606 GN=VCL PE=1 SV=4	0.951601	0.363733	-0.439218	31172.6	26876.8	31573.4	27905.2	5777.64	9428.21	4295.79	1.15983	0.0643953		0.439218	0.213917	-0.213917
P10768|ESTD	S-formylglutathione hydrolase OS=Homo sapiens OX=9606 GN=ESD PE=1 SV=2	0.950649	0.364193	-0.438669	9371.24	7709.96	9668.18	6910.87	3427.36	2564.4	1661.28	1.21547	0.0847448		0.438669	0.281516	-0.281516
Q15631|TSN	Translin OS=Homo sapiens OX=9606 GN=TSN PE=1 SV=1	-0.949986	0.364513	-0.438286	1860.58	2295.81	1828.9	2017.98	559.667	972.681	-435.224	0.810427	-0.0912862		0.438286	-0.303246	0.303246
Q13085|ACACA	Acetyl-CoA carboxylase 1 OS=Homo sapiens OX=9606 GN=ACACA PE=1 SV=2	-0.948563	0.365203	-0.437466	2472.8	3979.29	3086.18	2878.52	2077.51	3289.06	-1506.49	0.621417	-0.206617		0.437466	-0.686367	0.686367
P0DOY3|IGLC3	Immunoglobulin lambda constant 3 OS=Homo sapiens OX=9606 GN=IGLC3 PE=1 SV=1	0.939572	0.369578	-0.432294	39483.6	30597.9	32026	27950.7	16912.1	15830.9	8885.76	1.2904	0.110726		0.432294	0.367823	-0.367823
P35908|K22E	Keratin, type II cytoskeletal 2 epidermal OS=Homo sapiens OX=9606 GN=KRT2 PE=1 SV=2	-0.938602	0.370052	-0.431738	45425.2	49930.6	45351.9	47190.8	7881.17	8725.51	-4505.41	0.909767	-0.04107		0.431738	-0.136432	0.136432
Q08495|DEMA	Dematin OS=Homo sapiens OX=9606 GN=DMTN PE=1 SV=3	-0.935646	0.3715	-0.430042	18695.7	23097.1	18403.7	23466.7	4596.45	10566.2	-4401.39	0.80944	-0.0918155		0.430042	-0.305004	0.305004
P00918|CAH2	Carbonic anhydrase 2 OS=Homo sapiens OX=9606 GN=CA2 PE=1 SV=2	0.934666	0.37198	-0.42948	47439	37161.6	42194.5	36487.3	17963.8	20068.6	10277.4	1.27656	0.106041		0.42948	0.352261	-0.352261
O94925|GLSK	Glutaminase kidney isoform, mitochondrial OS=Homo sapiens OX=9606 GN=GLS PE=1 SV=1	-0.93415	0.372234	-0.429184	5114.26	7677.75	4580.83	5721.96	3301.25	5855.36	-2563.49	0.666115	-0.176451		0.429184	-0.586157	0.586157
P07195|LDHB	L-lactate dehydrogenase B chain OS=Homo sapiens OX=9606 GN=LDHB PE=1 SV=2	0.933144	0.372728	-0.428608	8430.56	6470.97	7938.5	5714.07	4001.28	3232.56	1959.59	1.30283	0.114887		0.428608	0.381647	-0.381647
P02452|CO1A1	Collagen alpha-1(I) chain OS=Homo sapiens OX=9606 GN=COL1A1 PE=1 SV=5	0.932932	0.372833	-0.428486	82775	47716.5	53414.2	45585.7	90715.5	15610.4	35058.4	1.73472	0.23923		0.428486	0.794706	-0.794706
P01857|IGHG1	Immunoglobulin heavy constant gamma 1 OS=Homo sapiens OX=9606 GN=IGHG1 PE=1 SV=1	-0.930539	0.374011	-0.427116	62679.6	96910.1	79285.9	83698.9	36487.7	82387.8	-34230.5	0.646781	-0.189243		0.427116	-0.62865	0.62865
Q9Y624|JAM1	Junctional adhesion molecule A OS=Homo sapiens OX=9606 GN=F11R PE=1 SV=1	0.927665	0.375429	-0.425472	8804.33	6741.11	8813.01	7957.26	3773.64	3929.27	2063.21	1.30606	0.115964		0.425472	0.385226	-0.385226
P02655|APOC2	Apolipoprotein C-II OS=Homo sapiens OX=9606 GN=APOC2 PE=1 SV=1	-0.923135	0.377673	-0.422885	6183.98	9783.74	4362.89	5526.61	5708.94	7657.94	-3599.75	0.632068	-0.199236		0.422885	-0.661849	0.661849
P23526|SAHH	Adenosylhomocysteinase OS=Homo sapiens OX=9606 GN=AHCY PE=1 SV=4	0.922902	0.377788	-0.422751	31207.4	18150.8	16136	17098.5	33959.7	6900.87	13056.6	1.71934	0.235362		0.422751	0.781855	-0.781855
P13671|CO6	Complement component C6 OS=Homo sapiens OX=9606 GN=C6 PE=1 SV=3	0.922259	0.378108	-0.422385	3614.95	2365.31	3446.84	2210.85	2981.38	1458.51	1249.64	1.52832	0.184215		0.422385	0.611949	-0.611949
Q06203|PUR1	Amidophosphoribosyltransferase OS=Homo sapiens OX=9606 GN=PPAT PE=1 SV=1	-0.914296	0.382078	-0.417848	3562.72	4882.08	4104.71	4793.22	2055.93	2875.25	-1319.35	0.729756	-0.136822		0.417848	-0.454514	0.454514
P11215|ITAM	Integrin alpha-M OS=Homo sapiens OX=9606 GN=ITGAM PE=1 SV=2	0.910373	0.384045	-0.415618	20855.5	16587	17000.7	14529.1	10054	5551.62	4268.47	1.25734	0.0994522		0.415618	0.330373	-0.330373
P08572|CO4A2	Collagen alpha-2(IV) chain OS=Homo sapiens OX=9606 GN=COL4A2 PE=1 SV=4	-0.909527	0.38447	-0.415138	1982.2	2842.75	1626.98	2457.06	1425.23	1827.56	-860.554	0.697281	-0.156592		0.415138	-0.520187	0.520187
Q9NZI8|IF2B1	Insulin-like growth factor 2 mRNA-binding protein 1 OS=Homo sapiens OX=9606 GN=IGF2BP1 PE=1 SV=2	0.908225	0.385125	-0.414399	17163.9	12034	13604.2	12025.7	13529.5	2893.13	5129.91	1.42628	0.154206		0.414399	0.512262	-0.512262
P78509|RELN	Reelin OS=Homo sapiens OX=9606 GN=RELN PE=1 SV=3	0.905603	0.386445	-0.412912	4349.46	3031.78	4317.71	2295.32	2691.46	2336.41	1317.68	1.43462	0.156738		0.412912	0.520673	-0.520673
Q07065|CKAP4	Cytoskeleton-associated protein 4 OS=Homo sapiens OX=9606 GN=CKAP4 PE=1 SV=2	0.905036	0.386732	-0.41259	32322.9	20515.7	15960.4	19627.5	31075.2	7452.57	11807.2	1.57552	0.197424		0.41259	0.655829	-0.655829
Q13630|FCL	GDP-L-fucose synthase OS=Homo sapiens OX=9606 GN=TSTA3 PE=1 SV=1	0.904409	0.387048	-0.412235	1714.78	1385.42	1663.41	1238.79	717.188	530.458	329.364	1.23774	0.0926282		0.412235	0.307704	-0.307704
P06702|S10A9	Protein S100-A9 OS=Homo sapiens OX=9606 GN=S100A9 PE=1 SV=1	0.903896	0.387307	-0.411944	4903.82	3516.04	5905.32	2754.96	2899.88	2394.61	1387.78	1.3947	0.144481		0.411944	0.479955	-0.479955
Q07157|ZO1	Tight junction protein ZO-1 OS=Homo sapiens OX=9606 GN=TJP1 PE=1 SV=3	-0.902941	0.38779	-0.411403	2185.1	2723.92	2329.27	2479.23	804.054	1220.71	-538.826	0.802188	-0.095724		0.411403	-0.317988	0.317988
P02144|MYG	Myoglobin OS=Homo sapiens OX=9606 GN=MB PE=1 SV=2	-0.899966	0.389297	-0.409719	2290.82	3996.83	2315.33	2952.6	1383.26	4432.53	-1706.01	0.573159	-0.241725		0.409719	-0.802993	0.802993
P52209|6PGD	6-phosphogluconate dehydrogenase, decarboxylating OS=Homo sapiens OX=9606 GN=PGD PE=1 SV=3	-0.898199	0.390193	-0.40872	2388.2	3587.57	2314.09	2908.19	778.775	3176.74	-1199.37	0.665688	-0.176729		0.40872	-0.587081	0.587081
Q5TCS8|KAD9	Adenylate kinase 9 OS=Homo sapiens OX=9606 GN=AK9 PE=1 SV=2	0.896568	0.391022	-0.407798	46265.1	24764	29341.7	25318.5	54432.2	22087	21501.1	1.86824	0.271433		0.407798	0.90168	-0.90168
P38159|RBMX	RNA-binding motif protein, X chromosome OS=Homo sapiens OX=9606 GN=RBMX PE=1 SV=3	-0.895709	0.391459	-0.407314	4269.08	7098.14	3113.94	3760.71	4508.58	6287.11	-2829.06	0.601437	-0.22081		0.407314	-0.733515	0.733515
P36871|PGM1	Phosphoglucomutase-1 OS=Homo sapiens OX=9606 GN=PGM1 PE=1 SV=3	-0.89317	0.392754	-0.40588	3229.78	6246.84	3121.27	3281.92	847.025	8230.72	-3017.06	0.517026	-0.286488		0.40588	-0.951691	0.951691
O75369|FLNB	Filamin-B OS=Homo sapiens OX=9606 GN=FLNB PE=1 SV=2	0.886799	0.396013	-0.40229	22775.5	17472.4	18039.8	16649	12224.1	8070.39	5303.04	1.30351	0.115114		0.40229	0.3824	-0.3824
Q14019|COTL1	Coactosin-like protein OS=Homo sapiens OX=9606 GN=COTL1 PE=1 SV=3	0.885095	0.396889	-0.401331	10457.5	6951.47	6958.13	7266.83	9314.78	2716.46	3505.99	1.50435	0.17735		0.401331	0.589143	-0.589143
P01019|ANGT	Angiotensinogen OS=Homo sapiens OX=9606 GN=AGT PE=1 SV=1	0.883178	0.397875	-0.400254	35485.6	27946	35657	23495.1	17539.5	11385.7	7539.58	1.26979	0.103732		0.400254	0.344591	-0.344591
P46777|RL5	60S ribosomal protein L5 OS=Homo sapiens OX=9606 GN=RPL5 PE=1 SV=3	0.881892	0.398537	-0.399531	14194.5	10984	13649.7	10873.5	7307.05	5110.99	3210.44	1.29228	0.111358		0.399531	0.369922	-0.369922
P62701|RS4X	40S ribosomal protein S4, X isoform OS=Homo sapiens OX=9606 GN=RPS4X PE=1 SV=2	-0.879825	0.399604	-0.398371	2803.18	3993.28	2624.36	3840.37	1679.92	2855.87	-1190.1	0.701974	-0.153679		0.398371	-0.510511	0.510511
P01036|CYTS	Cystatin-S OS=Homo sapiens OX=9606 GN=CST4 PE=1 SV=3	-0.878234	0.400426	-0.397478	4433.1	6120.12	4437.72	5484.76	2675.48	3870.61	-1687.02	0.724348	-0.140053		0.397478	-0.465245	0.465245
P00338|LDHA	L-lactate dehydrogenase A chain OS=Homo sapiens OX=9606 GN=LDHA PE=1 SV=2	0.875322	0.401934	-0.395845	22104.5	15617.4	16296.5	16141.5	15608.6	9268.98	6487.06	1.41537	0.150871		0.395845	0.501183	-0.501183
P53004|BIEA	Biliverdin reductase A OS=Homo sapiens OX=9606 GN=BLVRA PE=1 SV=2	-0.874574	0.402322	-0.395426	1041.03	1410.02	1014.54	1148.3	278.766	995.15	-368.989	0.738309	-0.131762		0.395426	-0.437704	0.437704
A0A0B4J1U7|HV601	Immunoglobulin heavy variable 6-1 OS=Homo sapiens OX=9606 GN=IGHV6-1 PE=3 SV=1	0.874155	0.402539	-0.395192	6557.4	4474.66	5948.86	2821.36	3506.69	4665.11	2082.74	1.46545	0.165972		0.395192	0.551347	-0.551347
P33908|MA1A1	Mannosyl-oligosaccharide 1,2-alpha-mannosidase IA OS=Homo sapiens OX=9606 GN=MAN1A1 PE=1 SV=3	0.869106	0.405166	-0.392367	3633.96	2850.29	3156.67	2388.39	1751.43	1345.66	783.668	1.27494	0.105491		0.392367	0.350433	-0.350433
A0A075B6J1|LV537	Immunoglobulin lambda variable 5-37 OS=Homo sapiens OX=9606 GN=IGLV5-37 PE=3 SV=1	-0.866802	0.406369	-0.39108	96484.1	112553	94158.2	121884	29412.3	34597.5	-16069.2	0.85723	-0.0669026		0.39108	-0.222246	0.222246
P02768|ALBU	Serum albumin OS=Homo sapiens OX=9606 GN=ALB PE=1 SV=2	-0.85972	0.41008	-0.387131	783518	1.18201e+06	805047	1.07589e+06	362169	1.07607e+06	-398495	0.662868	-0.178573		0.387131	-0.593207	0.593207
P08133|ANXA6	Annexin A6 OS=Homo sapiens OX=9606 GN=ANXA6 PE=1 SV=3	-0.858659	0.410638	-0.38654	29587.8	45820.8	20428.1	31909.5	22697.3	40363.8	-16233	0.645729	-0.18995		0.38654	-0.630999	0.630999
P25205|MCM3	DNA replication licensing factor MCM3 OS=Homo sapiens OX=9606 GN=MCM3 PE=1 SV=3	0.858014	0.410978	-0.386182	1689.73	1415.5	1925.94	1299.6	669.985	405.027	274.235	1.19374	0.0769087		0.386182	0.255485	-0.255485
P62136|PP1A	Serine/threonine-protein phosphatase PP1-alpha catalytic subunit OS=Homo sapiens OX=9606 GN=PPP1CA PE=1 SV=1	0.855445	0.412332	-0.384753	746.825	577.655	647.978	517.467	316.713	366.524	169.17	1.29286	0.111551		0.384753	0.370563	-0.370563
P61106|RAB14	Ras-related protein Rab-14 OS=Homo sapiens OX=9606 GN=RAB14 PE=1 SV=4	-0.852733	0.413765	-0.383246	2580.25	3718.42	1857.25	3813.08	1695.88	2795.16	-1138.16	0.693912	-0.158696		0.383246	-0.527175	0.527175
P01023|A2MG	Alpha-2-macroglobulin OS=Homo sapiens OX=9606 GN=A2M PE=1 SV=3	-0.848133	0.416203	-0.380695	489582	605140	363554	559109	271022	194758	-115558	0.809039	-0.0920303		0.380695	-0.305718	0.305718
P37837|TALDO	Transaldolase OS=Homo sapiens OX=9606 GN=TALDO1 PE=1 SV=2	0.846388	0.41713	-0.379728	112072	46613	48690.2	12201	174141	74581.4	65458.5	2.4043	0.380988		0.379728	1.26561	-1.26561
O43399|TPD54	Tumor protein D54 OS=Homo sapiens OX=9606 GN=TPD52L2 PE=1 SV=2	-0.843428	0.418707	-0.37809	6497.57	7980.92	6704.72	7204.84	1995.29	3818.04	-1483.36	0.814137	-0.0893023		0.37809	-0.296656	0.296656
Q16378|PROL4	Proline-rich protein 4 OS=Homo sapiens OX=9606 GN=PRR4 PE=1 SV=3	-0.84131	0.419837	-0.376919	11845.2	14314.4	11961.7	13774.2	5139.36	5027.09	-2469.23	0.8275	-0.0822318		0.376919	-0.273168	0.273168
Q9H4A4|AMPB	Aminopeptidase B OS=Homo sapiens OX=9606 GN=RNPEP PE=1 SV=2	-0.836811	0.422245	-0.374435	1396.65	1818.48	1350.56	1571.74	860.499	885.548	-421.83	0.768032	-0.114621		0.374435	-0.380762	0.380762
Q86YZ3|HORN	Hornerin OS=Homo sapiens OX=9606 GN=HRNR PE=1 SV=2	0.835047	0.423193	-0.373462	22184.8	17521.5	25180.2	14634.4	8553.13	10675.2	4663.26	1.26614	0.102483		0.373462	0.340442	-0.340442
P02675|FIBB	Fibrinogen beta chain OS=Homo sapiens OX=9606 GN=FGB PE=1 SV=2	0.834716	0.42337	-0.37328	1.49427e+06	456931	97123.7	357570	3.00551e+06	483019	1.03734e+06	3.27023	0.514578		0.37328	1.70939	-1.70939
P48643|TCPE	T-complex protein 1 subunit epsilon OS=Homo sapiens OX=9606 GN=CCT5 PE=1 SV=1	-0.831182	0.425272	-0.371333	3012.74	5425.03	674.353	3042.34	4751.08	5288.23	-2412.29	0.55534	-0.255441		0.371333	-0.848556	0.848556
P00568|KAD1	Adenylate kinase isoenzyme 1 OS=Homo sapiens OX=9606 GN=AK1 PE=1 SV=3	0.827768	0.427115	-0.369455	13243.1	9535.95	10408.9	8398.67	9243.23	5907.99	3707.16	1.38876	0.142626		0.369455	0.473793	-0.473793
P35754|GLRX1	Glutaredoxin-1 OS=Homo sapiens OX=9606 GN=GLRX PE=1 SV=2	-0.826996	0.427532	-0.369032	459.441	717.102	433.453	662.307	346.994	679.723	-257.661	0.640691	-0.193351		0.369032	-0.642299	0.642299
Q13418|ILK	Integrin-linked protein kinase OS=Homo sapiens OX=9606 GN=ILK PE=1 SV=2	-0.826365	0.427874	-0.368685	6249.55	9296.71	6117.92	5744.57	1780.34	8855.14	-3047.17	0.672232	-0.172481		0.368685	-0.572969	0.572969
P35052|GPC1	Glypican-1 OS=Homo sapiens OX=9606 GN=GPC1 PE=1 SV=2	0.824147	0.429075	-0.367467	4114.16	3061.71	3210.41	2853.03	2411.47	1992.36	1052.45	1.34375	0.128317		0.367467	0.426261	-0.426261
P46821|MAP1B	Microtubule-associated protein 1B OS=Homo sapiens OX=9606 GN=MAP1B PE=1 SV=2	-0.823584	0.42938	-0.367158	9105.62	12169.2	9184.99	12417.8	6389.2	6496.06	-3063.55	0.748253	-0.125952		0.367158	-0.418402	0.418402
P01591|IGJ	Immunoglobulin J chain OS=Homo sapiens OX=9606 GN=JCHAIN PE=1 SV=4	0.822722	0.429848	-0.366685	9140.59	7350.73	7811.3	6604.05	4227.21	3244.76	1789.86	1.24349	0.0946438		0.366685	0.3144	-0.3144
O00469|PLOD2	Procollagen-lysine,2-oxoglutarate 5-dioxygenase 2 OS=Homo sapiens OX=9606 GN=PLOD2 PE=1 SV=2	-0.818469	0.432161	-0.364355	1088.46	1344.67	1242.21	1332.61	366.82	673.328	-256.206	0.809466	-0.0918016		0.364355	-0.304958	0.304958
P30049|ATPD	ATP synthase subunit delta, mitochondrial OS=Homo sapiens OX=9606 GN=ATP5F1D PE=1 SV=2	-0.817863	0.432491	-0.364023	1881.66	2296.94	1871.36	2350.38	775.887	972.043	-415.271	0.819207	-0.0866065		0.364023	-0.287701	0.287701
O60701|UGDH	UDP-glucose 6-dehydrogenase OS=Homo sapiens OX=9606 GN=UGDH PE=1 SV=1	-0.81629	0.433349	-0.363162	2086.85	2893.46	960.18	2702.13	2052.75	1282.46	-806.606	0.721231	-0.141926		0.363162	-0.471467	0.471467
P24752|THIL	Acetyl-CoA acetyltransferase, mitochondrial OS=Homo sapiens OX=9606 GN=ACAT1 PE=1 SV=1	0.813629	0.434803	-0.361708	1847.27	1363.86	1461.22	1140.04	1143.78	899.897	483.415	1.35445	0.131762		0.361708	0.437704	-0.437704
O15173|PGRC2	Membrane-associated progesterone receptor component 2 OS=Homo sapiens OX=9606 GN=PGRMC2 PE=1 SV=1	0.810585	0.43647	-0.360046	5940.23	3112.72	1504.76	2054.29	7985.65	3039.1	2827.51	1.90837	0.280663		0.360046	0.932344	-0.932344
P07996|TSP1	Thrombospondin-1 OS=Homo sapiens OX=9606 GN=THBS1 PE=1 SV=2	0.809556	0.437035	-0.359484	64845.6	54714	63754.9	52758	24605.7	18284	10131.5	1.18517	0.0737816		0.359484	0.245097	-0.245097
Q96IU4|ABHEB	Protein ABHD14B OS=Homo sapiens OX=9606 GN=ABHD14B PE=1 SV=1	-0.80884	0.437428	-0.359094	6533.23	8596.18	5388.11	9483.57	4166.33	4655.35	-2062.95	0.760015	-0.119178		0.359094	-0.3959	0.3959
P06727|APOA4	Apolipoprotein A-IV OS=Homo sapiens OX=9606 GN=APOA4 PE=1 SV=3	-0.806572	0.438674	-0.357858	96806.3	116858	97678.4	113873	46814.1	38945	-20051.8	0.828409	-0.0817552		0.357858	-0.271585	0.271585
O75695|XRP2	Protein XRP2 OS=Homo sapiens OX=9606 GN=RP2 PE=1 SV=4	-0.800524	0.44201	-0.354568	1310.73	1823.18	1369.13	1481.35	605.09	1446.55	-512.444	0.718928	-0.143315		0.354568	-0.476081	0.476081
P02679|FIBG	Fibrinogen gamma chain OS=Homo sapiens OX=9606 GN=FGG PE=1 SV=3	0.796536	0.444219	-0.352402	332744	114812	41419.8	88911.1	661112	109863	217932	2.89816	0.462122		0.352402	1.53514	-1.53514
P26641|EF1G	Elongation factor 1-gamma OS=Homo sapiens OX=9606 GN=EEF1G PE=1 SV=3	-0.794704	0.445237	-0.351409	8258.43	12602.2	6983.33	6586.44	5439.76	12233.7	-4343.75	0.655318	-0.183548		0.351409	-0.609734	0.609734
P10606|COX5B	Cytochrome c oxidase subunit 5B, mitochondrial OS=Homo sapiens OX=9606 GN=COX5B PE=1 SV=2	0.794092	0.445577	-0.351077	18387.3	14313.9	19732.7	13743.2	11326.3	5440.53	4073.48	1.28458	0.108762		0.351077	0.3613	-0.3613
Q9NZL9|MAT2B	Methionine adenosyltransferase 2 subunit beta OS=Homo sapiens OX=9606 GN=MAT2B PE=1 SV=1	0.793925	0.44567	-0.350987	2148.83	1237.21	1283.76	1136.41	2740.43	633.148	911.622	1.73684	0.239759		0.350987	0.796462	-0.796462
P37840|SYUA	Alpha-synuclein OS=Homo sapiens OX=9606 GN=SNCA PE=1 SV=1	0.785366	0.450446	-0.346358	9497.8	6916.64	6283.72	7212.6	7391.72	3189.29	2581.16	1.37318	0.137728		0.346358	0.457522	-0.457522
P12235|ADT1	ADP/ATP translocase 1 OS=Homo sapiens OX=9606 GN=SLC25A4 PE=1 SV=4	0.784134	0.451136	-0.345693	1448.2	1197.17	1346.28	1050.26	568.113	540.543	251.033	1.20969	0.0826737		0.345693	0.274636	-0.274636
P02042|HBD	Hemoglobin subunit delta OS=Homo sapiens OX=9606 GN=HBD PE=1 SV=2	-0.783999	0.451211	-0.34562	37170.6	46461.4	30563.6	46145.2	16934.7	23575.9	-9290.8	0.800032	-0.0968928		0.34562	-0.321871	0.321871
Q8N257|H2B3B	Histone H2B type 3-B OS=Homo sapiens OX=9606 GN=HIST3H2BB PE=1 SV=3	0.783767	0.451341	-0.345495	8396.39	4187.93	3490.31	3882.83	12937.8	2367.26	4208.46	2.0049	0.302094		0.345495	1.00353	-1.00353
Q9Y4F1|FARP1	FERM, ARHGEF and pleckstrin domain-containing protein 1 OS=Homo sapiens OX=9606 GN=FARP1 PE=1 SV=1	0.782758	0.451907	-0.344951	67489	39923.9	58165	28076.7	73414.1	45289.1	27565.1	1.69044	0.228		0.344951	0.7574	-0.7574
Q92530|PSMF1	Proteasome inhibitor PI31 subunit OS=Homo sapiens OX=9606 GN=PSMF1 PE=1 SV=2	0.782389	0.452114	-0.344752	12539.2	8827.42	13094.8	5365.95	4571.25	10684	3711.8	1.42049	0.152437		0.344752	0.506384	-0.506384
Q02543|RL18A	60S ribosomal protein L18a OS=Homo sapiens OX=9606 GN=RPL18A PE=1 SV=2	-0.782282	0.452174	-0.344694	6383.72	7547.45	6881.89	7763.89	2102.22	2976.34	-1163.73	0.845811	-0.0727265		0.344694	-0.241592	0.241592
P54727|RD23B	UV excision repair protein RAD23 homolog B OS=Homo sapiens OX=9606 GN=RAD23B PE=1 SV=1	-0.780783	0.453017	-0.343886	568.352	777.054	351.429	640.107	359.245	547.39	-208.702	0.731418	-0.135834		0.343886	-0.451231	0.451231
Q99798|ACON	Aconitate hydratase, mitochondrial OS=Homo sapiens OX=9606 GN=ACO2 PE=1 SV=2	0.779969	0.453474	-0.343447	26194.5	19452.8	20562.8	18775.5	19654.9	7870.68	6741.68	1.34657	0.129227		0.343447	0.429284	-0.429284
Q13361|MFAP5	Microfibrillar-associated protein 5 OS=Homo sapiens OX=9606 GN=MFAP5 PE=1 SV=1	-0.777903	0.454637	-0.342335	1291.72	1901.84	1146.93	1228.54	735.397	1774.84	-610.118	0.679196	-0.168005		0.342335	-0.558101	0.558101
P63027|VAMP2	Vesicle-associated membrane protein 2 OS=Homo sapiens OX=9606 GN=VAMP2 PE=1 SV=3	-0.777417	0.454911	-0.342074	1295.92	1572.37	1623.32	1370.01	574.541	654.677	-276.448	0.824184	-0.0839759		0.342074	-0.278962	0.278962
Q9UL25|RAB21	Ras-related protein Rab-21 OS=Homo sapiens OX=9606 GN=RAB21 PE=1 SV=3	-0.772611	0.457625	-0.33949	2908.16	3791.35	3279.91	4016.5	1919.98	2038.15	-883.19	0.767051	-0.115176		0.33949	-0.382605	0.382605
Q9UJ70|NAGK	N-acetyl-D-glucosamine kinase OS=Homo sapiens OX=9606 GN=NAGK PE=1 SV=4	0.770265	0.458953	-0.338232	4957.4	2219.87	1219.08	1812.79	8259.84	2749.71	2737.53	2.23319	0.348926		0.338232	1.15911	-1.15911
Q15785|TOM34	Mitochondrial import receptor subunit TOM34 OS=Homo sapiens OX=9606 GN=TOMM34 PE=1 SV=2	-0.766918	0.460852	-0.336438	4426.67	6367.89	6352.1	5983.02	3455.87	5147.71	-1941.23	0.695154	-0.157919		0.336438	-0.524595	0.524595
Q14974|IMB1	Importin subunit beta-1 OS=Homo sapiens OX=9606 GN=KPNB1 PE=1 SV=2	0.766606	0.46103	-0.336271	3738.7	2864.67	3524.7	2289	2351	1507.33	874.022	1.3051	0.115645		0.336271	0.384164	-0.384164
Q9Y678|COPG1	Coatomer subunit gamma-1 OS=Homo sapiens OX=9606 GN=COPG1 PE=1 SV=1	0.764751	0.462085	-0.335278	4427.49	3258.18	3339.48	2637.45	3287.05	1795.11	1169.31	1.35888	0.133182		0.335278	0.442421	-0.442421
Q12905|ILF2	Interleukin enhancer-binding factor 2 OS=Homo sapiens OX=9606 GN=ILF2 PE=1 SV=2	-0.76251	0.463362	-0.334079	1407.42	1867.09	801.08	1778.88	1281.05	734.432	-459.67	0.753805	-0.122741		0.334079	-0.407737	0.407737
P00505|AATM	Aspartate aminotransferase, mitochondrial OS=Homo sapiens OX=9606 GN=GOT2 PE=1 SV=3	-0.761675	0.463839	-0.333633	19426.4	24666	21978	25267	10021.2	13546.4	-5239.63	0.787577	-0.103707		0.333633	-0.344507	0.344507
Q9BS40|LXN	Latexin OS=Homo sapiens OX=9606 GN=LXN PE=1 SV=2	-0.760435	0.464546	-0.332971	4985.71	7362.75	3664.38	4688.5	3607.06	6754.02	-2377.05	0.677152	-0.169314		0.332971	-0.562448	0.562448
P07306|ASGR1	Asialoglycoprotein receptor 1 OS=Homo sapiens OX=9606 GN=ASGR1 PE=1 SV=2	0.756963	0.466533	-0.331118	2753.6	2121.89	2799.29	1836.14	1682.49	1161.01	631.712	1.29771	0.113178		0.331118	0.37597	-0.37597
P04180|LCAT	Phosphatidylcholine-sterol acyltransferase OS=Homo sapiens OX=9606 GN=LCAT PE=1 SV=1	-0.755118	0.46759	-0.330134	28444	33945.1	29847.3	29163.9	10608.1	14349.4	-5501.12	0.83794	-0.0767868		0.330134	-0.25508	0.25508
P08574|CY1	Cytochrome c1, heme protein, mitochondrial OS=Homo sapiens OX=9606 GN=CYC1 PE=1 SV=3	0.754075	0.468189	-0.329579	843.781	565.682	482.771	559.425	854.016	294.47	278.099	1.49162	0.173657		0.329579	0.576877	-0.576877
Q9Y6C2|EMIL1	EMILIN-1 OS=Homo sapiens OX=9606 GN=EMILIN1 PE=1 SV=3	0.752425	0.469137	-0.3287	9573.02	7928.19	8901.12	8571.81	4331.71	3147.81	1644.82	1.20747	0.0818746		0.3287	0.271981	-0.271981
O60568|PLOD3	Procollagen-lysine,2-oxoglutarate 5-dioxygenase 3 OS=Homo sapiens OX=9606 GN=PLOD3 PE=1 SV=1	0.750941	0.46999	-0.327911	7031.18	5558.91	7009.49	4157.28	3152.05	3623.19	1472.27	1.26485	0.102038		0.327911	0.338964	-0.338964
P62424|RL7A	60S ribosomal protein L7a OS=Homo sapiens OX=9606 GN=RPL7A PE=1 SV=2	-0.749782	0.470657	-0.327295	5279.45	6465.06	4082.8	5972.17	3301.06	2026.2	-1185.61	0.816613	-0.0879836		0.327295	-0.292275	0.292275
P27797|CALR	Calreticulin OS=Homo sapiens OX=9606 GN=CALR PE=1 SV=1	-0.748422	0.471442	-0.326572	596.126	719.381	572.009	643.168	291.646	278.699	-123.255	0.828665	-0.081621		0.326572	-0.271139	0.271139
Q9NZN3|EHD3	EH domain-containing protein 3 OS=Homo sapiens OX=9606 GN=EHD3 PE=1 SV=2	-0.747961	0.471708	-0.326327	1191.82	1557.95	1212.84	1478.22	871.623	823.347	-366.122	0.764997	-0.11634		0.326327	-0.386474	0.386474
Q6B0K9|HBM	Hemoglobin subunit mu OS=Homo sapiens OX=9606 GN=HBM PE=2 SV=1	-0.743424	0.474329	-0.32392	1349.91	1972.74	816.667	1279.26	1226.54	1645.28	-622.833	0.68428	-0.164766		0.32392	-0.547341	0.547341
Q15121|PEA15	Astrocytic phosphoprotein PEA-15 OS=Homo sapiens OX=9606 GN=PEA15 PE=1 SV=2	0.742947	0.474605	-0.323668	2605.79	2124.25	2697.37	2518.04	1242.54	988.243	481.537	1.22669	0.0887333		0.323668	0.294766	-0.294766
Q14697|GANAB	Neutral alpha-glucosidase AB OS=Homo sapiens OX=9606 GN=GANAB PE=1 SV=3	0.741872	0.475228	-0.323098	4697.96	2614.79	1237.82	1132.34	6198.74	2980.68	2083.17	1.79669	0.254472		0.323098	0.845339	-0.845339
P55060|XPO2	Exportin-2 OS=Homo sapiens OX=9606 GN=CSE1L PE=1 SV=3	-0.741483	0.475454	-0.322892	3040.34	3840.57	2910.63	2567.27	1112.91	2397.89	-800.231	0.791637	-0.101474		0.322892	-0.337088	0.337088
O14980|XPO1	Exportin-1 OS=Homo sapiens OX=9606 GN=XPO1 PE=1 SV=1	0.738583	0.477137	-0.321357	4605.01	2496.81	1879.91	2282.77	6933.65	899.881	2108.2	1.84436	0.265846		0.321357	0.883121	-0.883121
P35241|RADI	Radixin OS=Homo sapiens OX=9606 GN=RDX PE=1 SV=1	-0.737444	0.477799	-0.320755	4692.17	5863.25	5023.89	6747.18	1911.61	3387.74	-1171.08	0.800267	-0.0967648		0.320755	-0.321446	0.321446
P26440|IVD	Isovaleryl-CoA dehydrogenase, mitochondrial OS=Homo sapiens OX=9606 GN=IVD PE=1 SV=1	-0.736932	0.478097	-0.320484	5364.68	7521.64	2703.17	8414.8	6703.77	2542.02	-2156.97	0.713232	-0.146769		0.320484	-0.487557	0.487557
P12268|IMDH2	Inosine-5'-monophosphate dehydrogenase 2 OS=Homo sapiens OX=9606 GN=IMPDH2 PE=1 SV=2	-0.735666	0.478834	-0.319815	10949.1	15587.7	9285.75	10356.9	6353.04	14077.4	-4638.52	0.702424	-0.153401		0.319815	-0.509587	0.509587
P02786|TFR1	Transferrin receptor protein 1 OS=Homo sapiens OX=9606 GN=TFRC PE=1 SV=2	-0.733719	0.479969	-0.318787	5799.46	6782.97	5369.49	6065.42	2272.18	2370.23	-983.512	0.855003	-0.0680324		0.318787	-0.225999	0.225999
P35612|ADDB	Beta-adducin OS=Homo sapiens OX=9606 GN=ADD2 PE=1 SV=3	-0.731488	0.481271	-0.317611	17159.5	20407.5	16117.2	20199.8	7493.37	7883.44	-3248.05	0.840841	-0.0752864		0.317611	-0.250096	0.250096
P02549|SPTA1	Spectrin alpha chain, erythrocytic 1 OS=Homo sapiens OX=9606 GN=SPTA1 PE=1 SV=5	0.729483	0.482443	-0.316554	26731.7	24084.5	25085.3	25636.9	6733.21	5802.85	2647.15	1.10991	0.0452881		0.316554	0.150444	-0.150444
P68371|TBB4B	Tubulin beta-4B chain OS=Homo sapiens OX=9606 GN=TUBB4B PE=1 SV=1	0.728844	0.482817	-0.316217	8022.6	5358.14	8482.08	2804.86	6229.23	6432.97	2664.46	1.49727	0.175301		0.316217	0.582338	-0.582338
Q03591|FHR1	Complement factor H-related protein 1 OS=Homo sapiens OX=9606 GN=CFHR1 PE=1 SV=2	-0.72882	0.482831	-0.316205	22679.5	36694.9	10470.6	19470.5	26611.9	38866.6	-14015.4	0.618057	-0.208971		0.316205	-0.694188	0.694188
Q13404|UB2V1	Ubiquitin-conjugating enzyme E2 variant 1 OS=Homo sapiens OX=9606 GN=UBE2V1 PE=1 SV=2	-0.727617	0.483536	-0.315572	1081.79	1375.34	888.239	1170.52	704.305	693.246	-293.558	0.786557	-0.10427		0.315572	-0.346377	0.346377
P33176|KINH	Kinesin-1 heavy chain OS=Homo sapiens OX=9606 GN=KIF5B PE=1 SV=1	0.726176	0.484381	-0.314813	1864.06	1550.14	1716.22	1262.62	874.933	596.43	313.917	1.20251	0.0800881		0.314813	0.266047	-0.266047
Q08722|CD47	Leukocyte surface antigen CD47 OS=Homo sapiens OX=9606 GN=CD47 PE=1 SV=1	-0.725717	0.48465	-0.314572	2678.96	3385.91	2029.61	3015.63	1749.06	1623.11	-706.95	0.791208	-0.101709		0.314572	-0.337871	0.337871
P30101|PDIA3	Protein disulfide-isomerase A3 OS=Homo sapiens OX=9606 GN=PDIA3 PE=1 SV=4	-0.724268	0.4855	-0.31381	17869.1	23463.6	15574.6	18764.7	5050.06	18234.2	-5594.47	0.761568	-0.118291		0.31381	-0.392955	0.392955
P42704|LPPRC	Leucine-rich PPR motif-containing protein, mitochondrial OS=Homo sapiens OX=9606 GN=LRPPRC PE=1 SV=3	-0.72406	0.485623	-0.313701	777.403	1080.65	697.274	741.907	455.532	919.215	-303.251	0.719382	-0.143041		0.313701	-0.475171	0.475171
A0A0J9YXX1|HV5X1	Immunoglobulin heavy variable 5-10-1 OS=Homo sapiens OX=9606 GN=IGHV5-10-1 PE=3 SV=1	0.72341	0.486005	-0.313359	1420.53	1083.86	1155.07	1135.92	1024.3	500.335	336.667	1.31062	0.117476		0.313359	0.390247	-0.390247
P19367|HXK1	Hexokinase-1 OS=Homo sapiens OX=9606 GN=HK1 PE=1 SV=3	0.723409	0.486005	-0.313359	16745.3	12980.3	12143	14826.8	11756.6	4929.83	3764.99	1.29005	0.110608		0.313359	0.36743	-0.36743
P63104|1433Z	14-3-3 protein zeta/delta OS=Homo sapiens OX=9606 GN=YWHAZ PE=1 SV=1	0.723218	0.486118	-0.313259	9961.52	8128.78	9122.09	7054.25	4751.33	3994.53	1832.74	1.22546	0.0883003		0.313259	0.293327	-0.293327
P49915|GUAA	GMP synthase [glutamine-hydrolyzing] OS=Homo sapiens OX=9606 GN=GMPS PE=1 SV=1	-0.722298	0.486659	-0.312775	10106.8	14439.2	9845.35	9301.14	3687.43	14222.1	-4332.44	0.699953	-0.154931		0.312775	-0.514671	0.514671
P00325|ADH1B	Alcohol dehydrogenase 1B OS=Homo sapiens OX=9606 GN=ADH1B PE=1 SV=2	-0.720955	0.487449	-0.312071	6096.27	6988.55	6185.15	6464.3	2271.91	2007.2	-892.279	0.872323	-0.0593228		0.312071	-0.197066	0.197066
P78527|PRKDC	DNA-dependent protein kinase catalytic subunit OS=Homo sapiens OX=9606 GN=PRKDC PE=1 SV=3	0.720027	0.487996	-0.311584	21570.3	13578.8	12521.8	7966.21	21908.6	16097	7991.43	1.58852	0.200993		0.311584	0.667685	-0.667685
Q6IBS0|TWF2	Twinfilin-2 OS=Homo sapiens OX=9606 GN=TWF2 PE=1 SV=2	-0.719051	0.488572	-0.311072	17640.1	29264.3	7722.85	12907.9	25692.9	30131.6	-11624.2	0.602787	-0.219836		0.311072	-0.730281	0.730281
Q9H3N1|TMX1	Thioredoxin-related transmembrane protein 1 OS=Homo sapiens OX=9606 GN=TMX1 PE=1 SV=1	-0.717518	0.489476	-0.310269	1834.94	2942.17	890.478	1699.16	2506.98	2828.93	-1107.23	0.623668	-0.205047		0.310269	-0.68115	0.68115
P31943|HNRH1	Heterogeneous nuclear ribonucleoprotein H OS=Homo sapiens OX=9606 GN=HNRNPH1 PE=1 SV=4	0.716826	0.489885	-0.309906	2669.53	2183.77	2296.24	2049.48	1541.16	616.522	485.758	1.22244	0.0872275		0.309906	0.289764	-0.289764
P62263|RS14	40S ribosomal protein S14 OS=Homo sapiens OX=9606 GN=RPS14 PE=1 SV=3	-0.714291	0.491384	-0.308579	6193.16	8502.71	7103.81	4617.19	3279.72	7209.07	-2309.55	0.728375	-0.137645		0.308579	-0.457247	0.457247
Q16891|MIC60	MICOS complex subunit MIC60 OS=Homo sapiens OX=9606 GN=IMMT PE=1 SV=1	-0.713437	0.491889	-0.308133	3798.43	5576.74	2080.81	3647.49	3583.21	4943.54	-1778.31	0.681121	-0.166776		0.308133	-0.554018	0.554018
Q13045|FLII	Protein flightless-1 homolog OS=Homo sapiens OX=9606 GN=FLII PE=1 SV=2	-0.712943	0.492182	-0.307874	2165.05	2540.2	2093.86	2399.35	749.412	1048.69	-375.155	0.852313	-0.0694009		0.307874	-0.230545	0.230545
P05783|K1C18	Keratin, type I cytoskeletal 18 OS=Homo sapiens OX=9606 GN=KRT18 PE=1 SV=2	0.712545	0.492418	-0.307666	30879.8	27809.9	31463.9	27766.9	9887.04	3690.63	3069.93	1.11039	0.0454755		0.307666	0.151066	-0.151066
P05107|ITB2	Integrin beta-2 OS=Homo sapiens OX=9606 GN=ITGB2 PE=1 SV=2	0.712315	0.492554	-0.307546	51689.6	30083.4	24831.1	27651.8	73488.9	10940.6	21606.2	1.71821	0.235076		0.307546	0.780906	-0.780906
Q13148|TADBP	TAR DNA-binding protein 43 OS=Homo sapiens OX=9606 GN=TARDBP PE=1 SV=1	0.710294	0.493753	-0.30649	36026.9	21090.5	27080.2	12507	44909.9	25224.2	14936.3	1.7082	0.232539		0.30649	0.772479	-0.772479
Q9UHD8|SEPT9	Septin-9 OS=Homo sapiens OX=9606 GN=SEPT9 PE=1 SV=2	0.709813	0.494039	-0.306239	3506.11	2100.65	1760.26	1656.12	4595.74	1550.06	1405.46	1.66906	0.222472		0.306239	0.739038	-0.739038
P39060|COIA1	Collagen alpha-1(XVIII) chain OS=Homo sapiens OX=9606 GN=COL18A1 PE=1 SV=5	0.707144	0.495626	-0.304846	16084.1	14257.6	17177.3	15242.9	4254.15	4682.77	1826.43	1.1281	0.0523484		0.304846	0.173898	-0.173898
P06576|ATPB	ATP synthase subunit beta, mitochondrial OS=Homo sapiens OX=9606 GN=ATP5F1B PE=1 SV=3	0.704847	0.496994	-0.303649	14451.5	11669.4	11289.8	10895.2	8822.98	3953.56	2782.07	1.23841	0.0928632		0.303649	0.308485	-0.308485
P49591|SYSC	Serine--tRNA ligase, cytoplasmic OS=Homo sapiens OX=9606 GN=SARS PE=1 SV=3	-0.702914	0.498146	-0.302643	12233.2	15251.3	9975.87	15174.1	8616.91	6030.69	-3018.17	0.802104	-0.0957691		0.302643	-0.318138	0.318138
P19013|K2C4	Keratin, type II cytoskeletal 4 OS=Homo sapiens OX=9606 GN=KRT4 PE=1 SV=4	0.702206	0.498569	-0.302275	49366.7	39469.5	45924.5	50575.1	25286.7	23505.5	9897.21	1.25076	0.0971725		0.302275	0.3228	-0.3228
P00736|C1R	Complement C1r subcomponent OS=Homo sapiens OX=9606 GN=C1R PE=1 SV=2	-0.702182	0.498583	-0.302262	26738.6	33307.5	27074.7	28646.9	4788.86	22408.9	-6568.87	0.802781	-0.095403		0.302262	-0.316922	0.316922
P05546|HEP2	Heparin cofactor 2 OS=Homo sapiens OX=9606 GN=SERPIND1 PE=1 SV=3	-0.700319	0.499697	-0.301293	22100.3	25568.7	20891.9	21602.5	5094.76	11009.9	-3468.46	0.864348	-0.0633116		0.301293	-0.210317	0.210317
Q9Y646|CBPQ	Carboxypeptidase Q OS=Homo sapiens OX=9606 GN=CPQ PE=1 SV=1	-0.698987	0.500494	-0.300601	2767.68	3551.08	2604.36	3607.97	1071.34	2527.64	-783.402	0.779391	-0.108245		0.300601	-0.359581	0.359581
P02794|FRIH	Ferritin heavy chain OS=Homo sapiens OX=9606 GN=FTH1 PE=1 SV=2	0.694528	0.503167	-0.298288	2484.37	1053.57	514.537	895.586	5007.28	625.541	1430.8	2.35805	0.372553		0.298288	1.2376	-1.2376
P23229|ITA6	Integrin alpha-6 OS=Homo sapiens OX=9606 GN=ITGA6 PE=1 SV=5	0.694141	0.5034	-0.298087	11255.7	7237.73	7248.98	5984.01	13226	5109.92	4018	1.55515	0.191771		0.298087	0.637051	-0.637051
P07237|PDIA1	Protein disulfide-isomerase OS=Homo sapiens OX=9606 GN=P4HB PE=1 SV=3	-0.688346	0.506888	-0.295088	2912.84	3602.2	2531.85	2858.22	952.706	2260.54	-689.36	0.808628	-0.0922511		0.295088	-0.306452	0.306452
P01715|LV301	Immunoglobulin lambda variable 3-1 OS=Homo sapiens OX=9606 GN=IGLV3-1 PE=1 SV=2	-0.687669	0.507297	-0.294738	5443.92	6487.68	5265.24	7103.62	2460.51	2787.19	-1043.75	0.839118	-0.0761771		0.294738	-0.253055	0.253055
Q99935|PROL1	Opiorphin prepropeptide OS=Homo sapiens OX=9606 GN=OPRPN PE=1 SV=2	0.685456	0.508634	-0.293595	10909.7	8164.2	11458.5	5090.52	3311.94	9235.33	2745.54	1.33629	0.125901		0.293595	0.418233	-0.418233
P07225|PROS	Vitamin K-dependent protein S OS=Homo sapiens OX=9606 GN=PROS1 PE=1 SV=1	-0.685206	0.508785	-0.293466	99133.7	115888	104231	99888.2	10035.8	59046.8	-16754.3	0.855427	-0.0678171		0.293466	-0.225283	0.225283
P22626|ROA2	Heterogeneous nuclear ribonucleoproteins A2/B1 OS=Homo sapiens OX=9606 GN=HNRNPA2B1 PE=1 SV=2	0.682374	0.510499	-0.292005	29542.7	23956.6	24782.8	22253.6	17889.7	9058.1	5586.1	1.23318	0.0910248		0.292005	0.302378	-0.302378
P50990|TCPQ	T-complex protein 1 subunit theta OS=Homo sapiens OX=9606 GN=CCT8 PE=1 SV=4	-0.680904	0.51139	-0.291248	16088.2	17624.1	16101.7	17242.2	3224.16	4487.29	-1535.96	0.912849	-0.0396012		0.291248	-0.131552	0.131552
P00352|AL1A1	Retinal dehydrogenase 1 OS=Homo sapiens OX=9606 GN=ALDH1A1 PE=1 SV=2	0.678068	0.513112	-0.289788	4001.88	3341.99	4212.6	2628.66	1548.07	1812.76	659.89	1.19745	0.0782591		0.289788	0.259971	-0.259971
Q16666|IF16	Gamma-interferon-inducible protein 16 OS=Homo sapiens OX=9606 GN=IFI16 PE=1 SV=3	0.674057	0.515553	-0.287727	10784.4	8472.44	13439.6	9082.23	7159.1	4396.9	2311.95	1.27288	0.104787		0.287727	0.348095	-0.348095
P21333|FLNA	Filamin-A OS=Homo sapiens OX=9606 GN=FLNA PE=1 SV=4	0.67267	0.516399	-0.287014	23951.1	20830.3	22846.5	20300.5	10978.8	2934.05	3120.78	1.14982	0.0606295		0.287014	0.201407	-0.201407
P35527|K1C9	Keratin, type I cytoskeletal 9 OS=Homo sapiens OX=9606 GN=KRT9 PE=1 SV=3	-0.672207	0.516681	-0.286777	41393.9	48708.3	45154.4	48909.5	16318.8	21073.8	-7314.46	0.849831	-0.0706672		0.286777	-0.234751	0.234751
Q14315|FLNC	Filamin-C OS=Homo sapiens OX=9606 GN=FLNC PE=1 SV=3	0.671485	0.517123	-0.286407	36725.5	30073.2	28242	30616.7	23236	6996.49	6652.24	1.2212	0.0867873		0.286407	0.288301	-0.288301
Q15365|PCBP1	Poly(rC)-binding protein 1 OS=Homo sapiens OX=9606 GN=PCBP1 PE=1 SV=2	0.670863	0.517502	-0.286088	7837.28	5361.98	6344.2	5790.38	8125.31	3957.76	2475.3	1.46164	0.16484		0.286088	0.547588	-0.547588
P01031|CO5	Complement C5 OS=Homo sapiens OX=9606 GN=C5 PE=1 SV=4	-0.668009	0.519247	-0.284626	73974	80351.2	69655.4	80115.9	15951.4	17099.2	-6377.23	0.920633	-0.0359134		0.284626	-0.119302	0.119302
Q93009|UBP7	Ubiquitin carboxyl-terminal hydrolase 7 OS=Homo sapiens OX=9606 GN=USP7 PE=1 SV=2	0.666153	0.520384	-0.283676	2975.63	2519.87	2918.08	2357.87	1272.85	1090.17	455.769	1.18087	0.0722022		0.283676	0.23985	-0.23985
P45880|VDAC2	Voltage-dependent anion-selective channel protein 2 OS=Homo sapiens OX=9606 GN=VDAC2 PE=1 SV=2	-0.664176	0.521596	-0.282665	7335.96	11191.9	6699.78	4961.35	5343.46	13178.7	-3855.96	0.655469	-0.183448		0.282665	-0.6094	0.6094
O94919|ENDD1	Endonuclease domain-containing 1 protein OS=Homo sapiens OX=9606 GN=ENDOD1 PE=1 SV=2	-0.663347	0.522106	-0.282241	9805.9	11390.7	8708.23	10967.2	3023.82	5010.25	-1584.79	0.86087	-0.0650624		0.282241	-0.216133	0.216133
A0A075B6I1|LV460	Immunoglobulin lambda variable 4-60 OS=Homo sapiens OX=9606 GN=IGLV4-60 PE=3 SV=1	-0.66147	0.523259	-0.281283	1804.32	2274.25	1750.51	1772.7	683.812	1600.24	-469.935	0.793367	-0.100526		0.281283	-0.333939	0.333939
P55268|LAMB2	Laminin subunit beta-2 OS=Homo sapiens OX=9606 GN=LAMB2 PE=1 SV=2	-0.661364	0.523324	-0.281229	16216.8	19119.5	15580.2	16221.2	8153.29	7007.52	-2902.74	0.848179	-0.0715124		0.281229	-0.237559	0.237559
P01033|TIMP1	Metalloproteinase inhibitor 1 OS=Homo sapiens OX=9606 GN=TIMP1 PE=1 SV=1	-0.661156	0.523452	-0.281123	7583.23	10681.1	6752.49	7366.81	4806.25	10422.4	-3097.88	0.709966	-0.148762		0.281123	-0.494178	0.494178
Q9HC35|EMAL4	Echinoderm microtubule-associated protein-like 4 OS=Homo sapiens OX=9606 GN=EML4 PE=1 SV=3	0.658317	0.5252	-0.279675	4324.32	3277.95	2820.2	3317.25	3395.78	1904.43	1046.36	1.31921	0.120315		0.279675	0.399677	-0.399677
P02724|GLPA	Glycophorin-A OS=Homo sapiens OX=9606 GN=GYPA PE=1 SV=2	0.657322	0.525813	-0.279168	28147.9	24415.2	24644	23586.7	13630.9	2769.92	3732.62	1.15288	0.0617845		0.279168	0.205244	-0.205244
P27105|STOM	Erythrocyte band 7 integral membrane protein OS=Homo sapiens OX=9606 GN=STOM PE=1 SV=3	0.656787	0.526144	-0.278896	35121.2	27531.4	27707	24896.2	27314.1	7428.71	7589.81	1.27568	0.105741		0.278896	0.351264	-0.351264
Q9P2E9|RRBP1	Ribosome-binding protein 1 OS=Homo sapiens OX=9606 GN=RRBP1 PE=1 SV=4	0.65411	0.527797	-0.277533	4654.67	4300.3	4485.48	4116.31	1125.4	703.196	354.369	1.08241	0.0343901		0.277533	0.114241	-0.114241
Q5D862|FILA2	Filaggrin-2 OS=Homo sapiens OX=9606 GN=FLG2 PE=1 SV=1	-0.652069	0.529059	-0.276496	1363.15	1664.37	1240.33	1923.25	688.5	897.939	-301.216	0.819021	-0.0867051		0.276496	-0.288028	0.288028
Q9Y6M1|IF2B2	Insulin-like growth factor 2 mRNA-binding protein 2 OS=Homo sapiens OX=9606 GN=IGF2BP2 PE=1 SV=2	0.651834	0.529204	-0.276377	10285.2	7749.61	12676.3	8513.02	8610	4081	2535.55	1.32718	0.122931		0.276377	0.408369	-0.408369
P26373|RL13	60S ribosomal protein L13 OS=Homo sapiens OX=9606 GN=RPL13 PE=1 SV=4	0.651604	0.529347	-0.27626	15630.7	10609.9	12383.1	4924.01	15595.7	10630.7	5020.86	1.47323	0.168269		0.27626	0.558978	-0.558978
P80188|NGAL	Neutrophil gelatinase-associated lipocalin OS=Homo sapiens OX=9606 GN=LCN2 PE=1 SV=2	0.64906	0.530923	-0.274968	25212	20641.1	29239.9	13683.2	10130.3	13961.8	4570.8	1.22144	0.0868726		0.274968	0.288585	-0.288585
P62333|PRS10	26S proteasome regulatory subunit 10B OS=Homo sapiens OX=9606 GN=PSMC6 PE=1 SV=1	-0.648048	0.531551	-0.274455	15612.8	20605.9	8434.08	18588.4	14619.4	11935.5	-4993.08	0.757687	-0.12051		0.274455	-0.400326	0.400326
P52907|CAZA1	F-actin-capping protein subunit alpha-1 OS=Homo sapiens OX=9606 GN=CAPZA1 PE=1 SV=3	-0.646004	0.53282	-0.273419	7309.72	9050.16	7397.99	8101.56	2854.23	5950.16	-1740.44	0.80769	-0.0927554		0.273419	-0.308127	0.308127
P15144|AMPN	Aminopeptidase N OS=Homo sapiens OX=9606 GN=ANPEP PE=1 SV=4	0.645602	0.53307	-0.273215	5026.44	3997.74	3882.96	3592.24	3626.84	1442.02	1028.7	1.25732	0.0994457		0.273215	0.330351	-0.330351
Q9Y230|RUVB2	RuvB-like 2 OS=Homo sapiens OX=9606 GN=RUVBL2 PE=1 SV=3	0.638924	0.537231	-0.269839	3859.38	2833.28	4473.18	1251.15	1394.93	3678.21	1026.1	1.36216	0.134228		0.269839	0.445896	-0.445896
P01705|LV223	Immunoglobulin lambda variable 2-23 OS=Homo sapiens OX=9606 GN=IGLV2-23 PE=1 SV=2	0.637044	0.538406	-0.26889	15026.3	13569.7	14489.8	14051.4	5156.98	2184.55	1456.56	1.10734	0.0442806		0.26889	0.147097	-0.147097
P13647|K2C5	Keratin, type II cytoskeletal 5 OS=Homo sapiens OX=9606 GN=KRT5 PE=1 SV=3	-0.636041	0.539033	-0.268384	18170.7	21842.6	18620.7	18173.8	6629.89	12490.5	-3671.9	0.831893	-0.0799325		0.268384	-0.26553	0.26553
P19652|A1AG2	Alpha-1-acid glycoprotein 2 OS=Homo sapiens OX=9606 GN=ORM2 PE=1 SV=2	0.634452	0.540028	-0.267584	9256.2	8411.97	9899.72	7605.77	1712.67	2773.15	844.227	1.10036	0.0415349		0.267584	0.137976	-0.137976
P35555|FBN1	Fibrillin-1 OS=Homo sapiens OX=9606 GN=FBN1 PE=1 SV=3	-0.633914	0.540365	-0.267313	14868.9	19014	15948.6	16185.6	6043.04	14833.4	-4145.14	0.781996	-0.106796		0.267313	-0.354767	0.354767
P40197|GPV	Platelet glycoprotein V OS=Homo sapiens OX=9606 GN=GP5 PE=1 SV=1	0.628547	0.543734	-0.264613	166349	121705	136629	140343	162937	61002.6	44644.4	1.36682	0.135713		0.264613	0.450828	-0.450828
Q8NFV4|ABHDB	Protein ABHD11 OS=Homo sapiens OX=9606 GN=ABHD11 PE=1 SV=1	-0.628407	0.543823	-0.264543	2692.15	4510.18	1985.4	1791.68	1993.62	6800.36	-1818.03	0.596905	-0.224095		0.264543	-0.744427	0.744427
P25705|ATPA	ATP synthase subunit alpha, mitochondrial OS=Homo sapiens OX=9606 GN=ATP5F1A PE=1 SV=1	0.624496	0.546285	-0.26258	19191.7	14753.1	9973.09	13705.2	16675.5	5003.36	4438.66	1.30086	0.114232		0.26258	0.379469	-0.379469
P34932|HSP74	Heat shock 70 kDa protein 4 OS=Homo sapiens OX=9606 GN=HSPA4 PE=1 SV=4	0.62389	0.546667	-0.262277	9040.47	7849.02	9114.94	6457.81	3519.06	3081.92	1191.45	1.1518	0.0613756		0.262277	0.203885	-0.203885
Q9H4G4|GAPR1	Golgi-associated plant pathogenesis-related protein 1 OS=Homo sapiens OX=9606 GN=GLIPR2 PE=1 SV=3	-0.621537	0.548153	-0.261099	4792.81	6184.24	3489.49	4561.81	3574.7	4158.31	-1391.42	0.775005	-0.110695		0.261099	-0.367722	0.367722
Q13011|ECH1	Delta(3,5)-Delta(2,4)-dienoyl-CoA isomerase, mitochondrial OS=Homo sapiens OX=9606 GN=ECH1 PE=1 SV=2	-0.621182	0.548377	-0.260921	3824.99	5040.54	2791.18	3946.77	4127.9	2436.31	-1215.55	0.758846	-0.119847		0.260921	-0.398122	0.398122
P0C0L5|CO4B	Complement C4-B OS=Homo sapiens OX=9606 GN=C4B PE=1 SV=2	0.620974	0.548508	-0.260817	12247.3	8676.61	5972.01	6811.85	13215.5	4871.41	3570.64	1.41152	0.149689		0.260817	0.497255	-0.497255
P23368|MAOM	NAD-dependent malic enzyme, mitochondrial OS=Homo sapiens OX=9606 GN=ME2 PE=1 SV=1	-0.620685	0.548691	-0.260672	2899.7	3295.5	2889.64	3205.12	1006.51	1194.45	-395.795	0.879898	-0.0555676		0.260672	-0.184591	0.184591
P40121|CAPG	Macrophage-capping protein OS=Homo sapiens OX=9606 GN=CAPG PE=1 SV=2	0.620656	0.548709	-0.260658	6316.86	5393.89	5605.41	4901.97	3155.93	1818.92	922.963	1.17111	0.0685986		0.260658	0.22788	-0.22788
Q96KN7|RPGR1	X-linked retinitis pigmentosa GTPase regulator-interacting protein 1 OS=Homo sapiens OX=9606 GN=RPGRIP1 PE=1 SV=2	0.619579	0.54939	-0.260119	3060.57	2362.67	2349.64	1541.54	2222.6	1634.89	697.9	1.29539	0.112399		0.260119	0.373382	-0.373382
Q06323|PSME1	Proteasome activator complex subunit 1 OS=Homo sapiens OX=9606 GN=PSME1 PE=1 SV=1	0.616569	0.551296	-0.258615	37518.4	30326.4	37386.1	27182.4	25240.3	13390.2	7192.01	1.23715	0.0924237		0.258615	0.307025	-0.307025
P20742|PZP	Pregnancy zone protein OS=Homo sapiens OX=9606 GN=PZP PE=1 SV=4	-0.616302	0.551466	-0.258481	19240.1	21445.6	18009.6	19910.7	5464.21	6854.09	-2205.47	0.89716	-0.0471302		0.258481	-0.156563	0.156563
P09972|ALDOC	Fructose-bisphosphate aldolase C OS=Homo sapiens OX=9606 GN=ALDOC PE=1 SV=2	0.614703	0.55248	-0.257683	14917.2	9432.52	3895.42	4376.4	19107	10610.8	5484.7	1.58147	0.19906		0.257683	0.661264	-0.661264
O14558|HSPB6	Heat shock protein beta-6 OS=Homo sapiens OX=9606 GN=HSPB6 PE=1 SV=2	-0.613998	0.552928	-0.257332	5635.92	6408.47	5670.08	6733.3	1936.07	2397.99	-772.547	0.879449	-0.0557893		0.257332	-0.185328	0.185328
P30046|DOPD	D-dopachrome decarboxylase OS=Homo sapiens OX=9606 GN=DDT PE=1 SV=3	0.612256	0.554034	-0.256463	9280.9	6083.77	5660.09	4311.44	11695.1	5180.15	3197.13	1.52552	0.183417		0.256463	0.609298	-0.609298
P48047|ATPO	ATP synthase subunit O, mitochondrial OS=Homo sapiens OX=9606 GN=ATP5O PE=1 SV=1	0.610679	0.555037	-0.255678	6045.08	5328.08	5927.16	5419.17	1169.09	2627.6	716.998	1.13457	0.0548312		0.255678	0.182145	-0.182145
Q01518|CAP1	Adenylyl cyclase-associated protein 1 OS=Homo sapiens OX=9606 GN=CAP1 PE=1 SV=5	-0.609171	0.555997	-0.254928	11282.9	12651.8	11410.8	12140.5	2323.7	4989.91	-1368.91	0.891801	-0.0497319		0.254928	-0.165206	0.165206
O00410|IPO5	Importin-5 OS=Homo sapiens OX=9606 GN=IPO5 PE=1 SV=4	-0.608966	0.556128	-0.254826	4307.53	5446.79	4409.06	4602	2297.3	3965.14	-1139.27	0.790837	-0.101913		0.254826	-0.338548	0.338548
P18669|PGAM1	Phosphoglycerate mutase 1 OS=Homo sapiens OX=9606 GN=PGAM1 PE=1 SV=2	-0.6089	0.55617	-0.254793	4979.04	6078.09	4979.58	6300.86	2420.25	3700	-1099.05	0.819178	-0.0866215		0.254793	-0.287751	0.287751
Q32P28|P3H1	Prolyl 3-hydroxylase 1 OS=Homo sapiens OX=9606 GN=P3H1 PE=1 SV=2	0.608318	0.55654	-0.254503	14200.2	10613.6	10508.8	8014.42	11971.6	8078.07	3586.62	1.33793	0.126432		0.254503	0.419999	-0.419999
P20618|PSB1	Proteasome subunit beta type-1 OS=Homo sapiens OX=9606 GN=PSMB1 PE=1 SV=2	0.603721	0.559474	-0.25222	6553.63	5405.64	6359.9	5899.35	4139.77	2134.68	1147.98	1.21237	0.0836344		0.25222	0.277828	-0.277828
Q16543|CDC37	Hsp90 co-chaperone Cdc37 OS=Homo sapiens OX=9606 GN=CDC37 PE=1 SV=1	-0.602919	0.559987	-0.251822	3984.72	4874.96	3987.91	3839.91	1281.69	3382.06	-890.236	0.817386	-0.0875729		0.251822	-0.290911	0.290911
P12829|MYL4	Myosin light chain 4 OS=Homo sapiens OX=9606 GN=MYL4 PE=1 SV=3	-0.59826	0.562971	-0.249514	8058.43	9360.55	7661.29	8843.98	2044.32	4923.82	-1302.12	0.860893	-0.0650509		0.249514	-0.216094	0.216094
Q9UKM9|RALY	RNA-binding protein Raly OS=Homo sapiens OX=9606 GN=RALY PE=1 SV=1	0.59795	0.563169	-0.249361	41753.2	35650.8	40983.9	31306.6	17535.8	17815.7	6102.34	1.17117	0.0686198		0.249361	0.22795	-0.22795
P13611|CSPG2	Versican core protein OS=Homo sapiens OX=9606 GN=VCAN PE=1 SV=3	-0.596068	0.564377	-0.248431	19386.2	21647.5	17635.6	21606.2	8132.97	4494.7	-2261.23	0.895543	-0.0479137		0.248431	-0.159166	0.159166
[truncated: 396 more rows]

## Sheet: CD20 - inf vs no inf
CD20 - Infection vs. No infection
[truncated: 1,118 more rows]

## Sheet: CD3- inf poor ou vs inf good ou
CD3 - Infection poor outcome vs. Infection good outcome
[truncated: 1,117 more rows]

## Sheet: CD14-inf poor ou vs inf good ou
CD14 - Infection poor outcome vs. Infection good outcome
[truncated: 1,116 more rows]

## Sheet: CD20-inf poor ou vs inf good ou
CD20 - Infection poor outcome vs. Infection good outcome
[truncated: 1,117 more rows]

[truncated: 3 more sheets: CD3-inf poor ou vs no inf poor , CD14-inf poor ou vs no inf poor, CD20-inf poor ou vs no inf poor]
